# Supplementary material for: RNA sequencing reveals region-specific molecular mechanisms associated with epileptogenesis in a model of classical hippocampal sclerosis
Source: Sci Rep. 2016 Mar 3;6:22416. doi: 10.1038/srep22416 (PMC4776103; doi:10.1038/srep22416)
Supplement: Supplementary Table S1 [file srep22416-s3.xls]

## Sheet: Plan1
Ensembl ID	log2FoldChange	pvalue	padj
ENSRNOG00000000010	-4.18495	2.12055e-23	7.90474e-21
ENSRNOG00000018580	-3.18096	7.98737e-07	2.32781e-05
ENSRNOG00000022163	-3.13892	2.42456e-17	4.73942e-15
ENSRNOG00000015076	-3.08106	8.93898e-24	3.43931e-21
ENSRNOG00000015418	-3.07684	3.20038e-64	5.1299e-60
ENSRNOG00000021274	-2.86182	8.2011e-05	0.00120051
ENSRNOG00000014761	-2.54565	3.34988e-53	1.78984e-49
ENSRNOG00000021067	-2.52376	4.14022e-27	2.21212e-24
ENSRNOG00000010597	-2.40069	4.75088e-32	4.00799e-29
ENSRNOG00000002549	-2.30415	3.98735e-15	5.9732e-13
ENSRNOG00000012311	-2.24075	0.00334816	0.0250448
ENSRNOG00000011130	-2.23373	7.48476e-06	0.000152444
ENSRNOG00000026055	-2.21373	2.69618e-21	8.31099e-19
ENSRNOG00000022210	-2.13954	6.7755e-05	0.00101785
ENSRNOG00000017395	-2.11349	0.00374256	0.0273052
ENSRNOG00000026371	-2.1087	0.00320132	0.0241705
ENSRNOG00000022899	-1.86899	0.00344575	0.0255585
ENSRNOG00000004712	-1.86156	0.00311201	0.0236185
ENSRNOG00000001926	-1.84277	6.82078e-05	0.00102178
ENSRNOG00000002768	-1.83509	6.07944e-14	7.85866e-12
ENSRNOG00000011011	-1.8291	3.16841e-14	4.34073e-12
ENSRNOG00000020614	-1.73973	0.00345612	0.0256023
ENSRNOG00000014385	-1.73219	1.36419e-05	0.000258471
ENSRNOG00000005541	-1.72236	0.00479815	0.0332894
ENSRNOG00000023561	-1.70202	1.97921e-30	1.26899e-27
ENSRNOG00000046826	-1.68784	1.16192e-06	3.15669e-05
ENSRNOG00000022957	-1.67949	3.23275e-06	7.60907e-05
ENSRNOG00000029219	-1.6747	0.00042307	0.0047093
ENSRNOG00000006783	-1.62426	2.24673e-13	2.59085e-11
ENSRNOG00000005048	-1.61958	3.26181e-27	1.80288e-24
ENSRNOG00000016999	-1.61829	0.000833386	0.00815528
ENSRNOG00000017206	-1.61292	3.87213e-20	1.00744e-17
ENSRNOG00000049580	-1.60688	4.53379e-10	3.13242e-08
ENSRNOG00000013036	-1.58805	6.74409e-21	1.96547e-18
ENSRNOG00000011042	-1.57723	7.12822e-10	4.76076e-08
ENSRNOG00000030367	-1.54742	1.54773e-35	1.90835e-32
ENSRNOG00000025115	-1.52418	1.15464e-05	0.000222986
ENSRNOG00000017603	-1.52004	0.00759267	0.0473
ENSRNOG00000003031	-1.48332	7.69778e-08	3.03911e-06
ENSRNOG00000017890	-1.44668	7.79263e-10	5.16149e-08
ENSRNOG00000016737	-1.44007	3.13914e-12	3.08695e-10
ENSRNOG00000015358	-1.43141	0.00721421	0.0454595
ENSRNOG00000003765	-1.42983	7.67281e-06	0.000155878
ENSRNOG00000016553	-1.42909	4.64439e-06	0.0001024
ENSRNOG00000002560	-1.41422	6.09789e-06	0.000127936
ENSRNOG00000012972	-1.40612	2.26235e-05	0.000395854
ENSRNOG00000012697	-1.40045	0.000885679	0.00853184
ENSRNOG00000048256	-1.39469	9.12718e-11	7.24255e-09
ENSRNOG00000017893	-1.38837	1.99659e-07	6.98763e-06
ENSRNOG00000027658	-1.38365	2.4183e-10	1.76999e-08
ENSRNOG00000048196	-1.37689	0.00565736	0.0376429
ENSRNOG00000024190	-1.35782	0.00119765	0.0109261
ENSRNOG00000005639	-1.34349	8.18165e-06	0.000164547
ENSRNOG00000005964	-1.33494	3.77857e-25	1.63694e-22
ENSRNOG00000032639	-1.32941	1.05117e-31	8.02343e-29
ENSRNOG00000012181	-1.32205	9.20697e-10	5.97484e-08
ENSRNOG00000004537	-1.31663	1.98627e-10	1.47398e-08
ENSRNOG00000014372	-1.29682	3.52528e-09	2.04735e-07
ENSRNOG00000020468	-1.29234	2.10088e-22	7.48335e-20
ENSRNOG00000020879	-1.29021	9.60837e-06	0.000189671
ENSRNOG00000011263	-1.29013	5.82472e-07	1.78176e-05
ENSRNOG00000021714	-1.28782	1.80343e-11	1.58831e-09
ENSRNOG00000000811	-1.27408	5.1298e-17	9.34381e-15
ENSRNOG00000008539	-1.27374	0.00551336	0.0369461
ENSRNOG00000019985	-1.25842	1.12189e-06	3.06873e-05
ENSRNOG00000022684	-1.2581	4.29788e-25	1.81291e-22
ENSRNOG00000002811	-1.23862	1.94907e-31	1.42007e-28
ENSRNOG00000012761	-1.21987	0.000237805	0.00294118
ENSRNOG00000029914	-1.21478	9.23701e-09	4.73035e-07
ENSRNOG00000026679	-1.2102	7.57996e-17	1.36516e-14
ENSRNOG00000034229	-1.21017	5.48573e-06	0.00011787
ENSRNOG00000046130	-1.20885	0.00661988	0.0427509
ENSRNOG00000019745	-1.20055	1.8463e-08	8.60299e-07
ENSRNOG00000024331	-1.19204	6.41125e-06	0.000133462
ENSRNOG00000012427	-1.18803	5.02259e-05	0.000785011
ENSRNOG00000004890	-1.17882	4.96533e-08	2.05657e-06
ENSRNOG00000000588	-1.17169	1.90405e-05	0.00034447
ENSRNOG00000006588	-1.16332	0.00768638	0.0476247
ENSRNOG00000016552	-1.15789	3.42455e-41	6.09913e-38
ENSRNOG00000042731	-1.15093	7.47613e-12	7.00789e-10
ENSRNOG00000006859	-1.15013	4.15371e-31	2.89478e-28
ENSRNOG00000012404	-1.1487	1.36503e-09	8.54688e-08
ENSRNOG00000022946	-1.14273	0.00230557	0.0185517
ENSRNOG00000021314	-1.13612	4.59569e-27	2.37627e-24
ENSRNOG00000003972	-1.13165	5.95205e-08	2.42762e-06
ENSRNOG00000020557	-1.12822	5.89836e-05	0.000897902
ENSRNOG00000036641	-1.12213	0.0060597	0.0397101
ENSRNOG00000004516	-1.10749	2.26062e-11	1.94814e-09
ENSRNOG00000034102	-1.10215	1.06701e-08	5.39528e-07
ENSRNOG00000028456	-1.09951	0.00496031	0.0341036
ENSRNOG00000009735	-1.09566	1.35861e-16	2.31671e-14
ENSRNOG00000001728	-1.09481	7.14532e-05	0.00106147
ENSRNOG00000019265	-1.09381	0.00699843	0.0445327
ENSRNOG00000024602	-1.08477	0.000991531	0.00937655
ENSRNOG00000023257	-1.07484	5.56233e-07	1.71652e-05
ENSRNOG00000033722	-1.07408	2.68537e-08	1.19566e-06
ENSRNOG00000016690	-1.0737	4.67253e-28	2.88062e-25
ENSRNOG00000002963	-1.07248	5.34934e-09	2.90659e-07
ENSRNOG00000005655	-1.06913	0.00158512	0.0136748
ENSRNOG00000037340	-1.063	3.62326e-06	8.32204e-05
ENSRNOG00000021468	-1.05557	0.00085467	0.00831792
ENSRNOG00000049882	-1.05048	1.70156e-06	4.35253e-05
ENSRNOG00000014648	-1.04797	1.60589e-07	5.81056e-06
ENSRNOG00000050137	-1.03837	8.27141e-51	3.31456e-47
ENSRNOG00000005634	-1.03059	1.1378e-11	1.03038e-09
ENSRNOG00000009388	-1.02507	6.5766e-05	0.000990754
ENSRNOG00000034134	-1.01744	3.78547e-13	4.16095e-11
ENSRNOG00000012579	-1.01607	1.43809e-09	8.96929e-08
ENSRNOG00000046607	-1.01233	0.00224199	0.0181224
ENSRNOG00000005166	-1.00792	1.51228e-06	3.9224e-05
ENSRNOG00000007234	-1.00689	1.56565e-19	3.74565e-17
ENSRNOG00000020570	-1.00399	8.05088e-09	4.23107e-07
ENSRNOG00000007314	-1.00346	0.000560555	0.00588501
ENSRNOG00000010347	-1.00137	0.00303951	0.023145
ENSRNOG00000003349	-0.994572	6.80977e-07	2.02888e-05
ENSRNOG00000015781	-0.990528	9.14652e-08	3.48779e-06
ENSRNOG00000008992	-0.984182	4.77837e-07	1.51969e-05
ENSRNOG00000021478	-0.983858	3.21918e-14	4.3729e-12
ENSRNOG00000034140	-0.978535	8.22396e-05	0.00120275
ENSRNOG00000014739	-0.975776	2.29032e-06	5.58774e-05
ENSRNOG00000007003	-0.974235	0.00649169	0.0420595
ENSRNOG00000001837	-0.973353	0.000150447	0.00201463
ENSRNOG00000019129	-0.972626	5.1843e-08	2.13075e-06
ENSRNOG00000004372	-0.972056	0.00509179	0.0347747
ENSRNOG00000021796	-0.972014	0.00200357	0.0166163
ENSRNOG00000016070	-0.970012	6.82011e-06	0.000140513
ENSRNOG00000019189	-0.967621	8.59758e-32	6.89053e-29
ENSRNOG00000008467	-0.965976	0.000165934	0.00218551
ENSRNOG00000042156	-0.963515	0.0066224	0.0427509
ENSRNOG00000001688	-0.954799	0.000148632	0.00199532
ENSRNOG00000013312	-0.953443	1.74381e-11	1.54428e-09
ENSRNOG00000024703	-0.952329	2.28872e-05	0.000398326
ENSRNOG00000009354	-0.949577	2.30271e-13	2.63644e-11
ENSRNOG00000012711	-0.945111	0.00142631	0.0125963
ENSRNOG00000042086	-0.920469	8.86444e-49	2.84176e-45
ENSRNOG00000008749	-0.915023	0.000924827	0.0088332
ENSRNOG00000038686	-0.912558	2.19627e-13	2.55101e-11
ENSRNOG00000002041	-0.912456	5.36164e-13	5.72945e-11
ENSRNOG00000032297	-0.911652	3.89677e-20	1.00744e-17
ENSRNOG00000011719	-0.910795	3.64332e-17	6.79056e-15
ENSRNOG00000010047	-0.909907	5.44697e-05	0.000842756
ENSRNOG00000025110	-0.904898	6.28541e-06	0.000131354
ENSRNOG00000020989	-0.902411	1.48882e-19	3.61581e-17
ENSRNOG00000030475	-0.899285	1.57792e-13	1.87351e-11
ENSRNOG00000025100	-0.897396	0.000378075	0.00430715
ENSRNOG00000021536	-0.896178	6.78516e-13	7.2026e-11
ENSRNOG00000009447	-0.890074	1.21953e-06	3.27984e-05
ENSRNOG00000020811	-0.889267	3.51556e-16	5.80937e-14
ENSRNOG00000014366	-0.88848	1.64523e-05	0.000305224
ENSRNOG00000011342	-0.888333	0.000442936	0.00490319
ENSRNOG00000015397	-0.887572	2.40426e-06	5.80389e-05
ENSRNOG00000008323	-0.883745	9.08016e-05	0.00130887
ENSRNOG00000050706	-0.878729	0.000161835	0.00213678
ENSRNOG00000010063	-0.876234	4.92345e-05	0.000771437
ENSRNOG00000009514	-0.875604	0.00054898	0.00579684
ENSRNOG00000004754	-0.870285	6.23442e-08	2.52591e-06
ENSRNOG00000037957	-0.867533	2.03112e-09	1.21936e-07
ENSRNOG00000013577	-0.866048	8.26053e-05	0.001207
ENSRNOG00000013589	-0.864661	3.37762e-08	1.47119e-06
ENSRNOG00000013851	-0.864385	9.47868e-07	2.67961e-05
ENSRNOG00000016483	-0.855163	1.08976e-08	5.45866e-07
ENSRNOG00000011994	-0.854851	1.97516e-18	4.22131e-16
ENSRNOG00000005781	-0.854734	0.000115256	0.00160507
ENSRNOG00000004899	-0.85007	1.50812e-09	9.35586e-08
ENSRNOG00000026036	-0.849359	3.03125e-22	1.03378e-19
ENSRNOG00000009768	-0.84906	2.20713e-05	0.000387069
ENSRNOG00000011285	-0.848265	2.19745e-16	3.70546e-14
ENSRNOG00000004614	-0.842812	0.000312948	0.00369657
ENSRNOG00000008615	-0.839439	1.98106e-05	0.000357192
ENSRNOG00000010730	-0.838664	4.17753e-05	0.000670958
ENSRNOG00000015318	-0.832155	7.46248e-06	0.000152183
ENSRNOG00000006255	-0.829622	3.97154e-07	1.28866e-05
ENSRNOG00000017136	-0.826687	4.00762e-11	3.3284e-09
ENSRNOG00000004708	-0.82666	7.54859e-05	0.00111303
ENSRNOG00000012995	-0.826534	4.95102e-11	4.04897e-09
ENSRNOG00000028238	-0.822481	2.53315e-05	0.000436737
ENSRNOG00000030622	-0.822457	1.24526e-10	9.59629e-09
ENSRNOG00000018905	-0.822098	0.00127836	0.0115117
ENSRNOG00000014840	-0.818497	9.92791e-06	0.000195047
ENSRNOG00000018893	-0.806384	0.000209014	0.0026401
ENSRNOG00000008154	-0.80003	1.01381e-05	0.000198417
ENSRNOG00000032063	-0.799275	0.00107559	0.0100529
ENSRNOG00000047726	-0.794986	0.00146898	0.0128867
ENSRNOG00000010094	-0.790041	0.00148403	0.0129774
ENSRNOG00000004258	-0.789422	2.9372e-10	2.11123e-08
ENSRNOG00000003435	-0.788222	2.06324e-06	5.14333e-05
ENSRNOG00000002984	-0.774574	0.00484939	0.0335336
ENSRNOG00000014226	-0.771844	1.23259e-10	9.54452e-09
ENSRNOG00000017510	-0.77169	1.69227e-08	7.97547e-07
ENSRNOG00000032182	-0.770427	0.000288505	0.00347181
ENSRNOG00000032219	-0.766196	0.000902643	0.00866375
ENSRNOG00000007455	-0.765581	2.05498e-08	9.46533e-07
ENSRNOG00000007400	-0.76113	1.01394e-06	2.82652e-05
ENSRNOG00000018790	-0.756495	8.42341e-09	4.39801e-07
ENSRNOG00000005874	-0.755937	7.76402e-06	0.000157531
ENSRNOG00000002979	-0.753902	5.16977e-05	0.000802967
ENSRNOG00000014904	-0.748481	0.00391965	0.0282755
ENSRNOG00000013407	-0.745945	0.00213056	0.0174328
ENSRNOG00000024426	-0.744331	8.9175e-09	4.61092e-07
ENSRNOG00000028390	-0.740745	0.000108355	0.00152219
ENSRNOG00000046202	-0.739903	2.12435e-05	0.000374601
ENSRNOG00000001726	-0.737993	0.00154074	0.0133567
ENSRNOG00000031638	-0.737186	7.62677e-11	6.14319e-09
ENSRNOG00000015685	-0.737035	6.98812e-06	0.00014379
ENSRNOG00000038980	-0.736232	0.00228133	0.0183941
ENSRNOG00000004117	-0.735761	2.46444e-11	2.1012e-09
ENSRNOG00000048565	-0.735268	0.00573516	0.0380658
ENSRNOG00000015763	-0.733642	4.76168e-06	0.000104555
ENSRNOG00000021140	-0.731588	1.15984e-05	0.00022345
ENSRNOG00000038202	-0.728933	2.01439e-10	1.48795e-08
ENSRNOG00000004861	-0.726868	7.99071e-06	0.000161721
ENSRNOG00000020197	-0.72653	0.00763101	0.0474283
ENSRNOG00000011251	-0.725988	0.00163033	0.0139971
ENSRNOG00000020097	-0.724573	1.31599e-06	3.48323e-05
ENSRNOG00000008939	-0.721482	1.87664e-11	1.64375e-09
ENSRNOG00000003348	-0.721254	7.83614e-07	2.29626e-05
ENSRNOG00000033579	-0.719812	0.00100608	0.00949728
ENSRNOG00000024082	-0.719178	0.00273617	0.0213421
ENSRNOG00000042650	-0.7186	1.278e-16	2.22665e-14
ENSRNOG00000043061	-0.715662	0.00610562	0.0399457
ENSRNOG00000017456	-0.71407	4.30599e-08	1.81633e-06
ENSRNOG00000002667	-0.710496	0.000173386	0.00226504
ENSRNOG00000007139	-0.70993	1.24847e-08	6.16284e-07
ENSRNOG00000008080	-0.709885	4.06523e-05	0.000656871
ENSRNOG00000006787	-0.708619	4.32774e-05	0.000688871
ENSRNOG00000019716	-0.706998	1.06282e-18	2.33369e-16
ENSRNOG00000027724	-0.703817	7.77298e-05	0.00114201
ENSRNOG00000019598	-0.703399	2.48586e-21	7.8129e-19
ENSRNOG00000018870	-0.699995	0.000293954	0.00351626
ENSRNOG00000027606	-0.699488	0.00222128	0.0180005
ENSRNOG00000029465	-0.695368	0.0010175	0.00957129
ENSRNOG00000002381	-0.691136	0.000439609	0.00486973
ENSRNOG00000007779	-0.688554	0.00122865	0.0111203
ENSRNOG00000030880	-0.687425	8.26258e-20	2.06939e-17
ENSRNOG00000042152	-0.680852	0.00764762	0.0474763
ENSRNOG00000001785	-0.679517	4.55698e-07	1.45988e-05
ENSRNOG00000014837	-0.678124	0.00167707	0.0142912
ENSRNOG00000007896	-0.678108	0.000618595	0.00634387
ENSRNOG00000025198	-0.676976	0.000398379	0.00448744
ENSRNOG00000043031	-0.674155	0.00457659	0.0320622
ENSRNOG00000007019	-0.673183	9.3374e-10	6.03505e-08
ENSRNOG00000019404	-0.672739	0.00381755	0.0277387
ENSRNOG00000004928	-0.672109	1.0451e-10	8.21168e-09
ENSRNOG00000033581	-0.671369	0.000553182	0.00583352
ENSRNOG00000027233	-0.671205	9.96304e-09	5.05372e-07
ENSRNOG00000011107	-0.665747	1.86487e-18	4.03946e-16
ENSRNOG00000028752	-0.665651	0.00515284	0.0350721
ENSRNOG00000043295	-0.665088	8.97666e-06	0.000178964
ENSRNOG00000030954	-0.661501	3.68047e-06	8.43981e-05
ENSRNOG00000000711	-0.661208	0.00169283	0.0144025
ENSRNOG00000015353	-0.660802	0.00111837	0.0103621
ENSRNOG00000027520	-0.660372	1.82168e-07	6.49475e-06
ENSRNOG00000034031	-0.659119	3.85441e-08	1.65636e-06
ENSRNOG00000021579	-0.657376	7.19497e-16	1.13067e-13
ENSRNOG00000005365	-0.650925	0.00395504	0.0284667
ENSRNOG00000003865	-0.650825	0.00270289	0.0211546
ENSRNOG00000021945	-0.649577	4.70239e-06	0.000103533
ENSRNOG00000042254	-0.648855	0.00740745	0.0464167
ENSRNOG00000006908	-0.647569	0.0020985	0.0172056
ENSRNOG00000009871	-0.647048	1.85766e-07	6.55868e-06
ENSRNOG00000022691	-0.645686	0.00438912	0.0309789
ENSRNOG00000029147	-0.64565	0.000438753	0.0048636
ENSRNOG00000019780	-0.645585	0.00561594	0.0374295
ENSRNOG00000012105	-0.644425	4.18847e-18	8.60731e-16
ENSRNOG00000024230	-0.643807	1.45785e-06	3.80584e-05
ENSRNOG00000012862	-0.641169	0.000620904	0.00635941
ENSRNOG00000006979	-0.639675	3.2309e-10	2.3017e-08
ENSRNOG00000010834	-0.63907	1.15403e-05	0.000222986
ENSRNOG00000010658	-0.638978	2.81045e-09	1.64411e-07
ENSRNOG00000016322	-0.637474	4.63738e-06	0.000102386
ENSRNOG00000012284	-0.636935	8.11016e-33	7.2221e-30
ENSRNOG00000002190	-0.630193	1.56795e-08	7.43075e-07
ENSRNOG00000049076	-0.626822	0.000344302	0.00399047
ENSRNOG00000001679	-0.623692	0.000186607	0.00240638
ENSRNOG00000042939	-0.623029	0.00047695	0.00521395
ENSRNOG00000016011	-0.622886	3.29802e-06	7.72864e-05
ENSRNOG00000005580	-0.621344	0.000900029	0.00864384
ENSRNOG00000019009	-0.621035	1.08617e-15	1.67406e-13
ENSRNOG00000030983	-0.619946	2.8327e-14	3.91425e-12
ENSRNOG00000011133	-0.619229	9.03295e-13	9.40189e-11
ENSRNOG00000046864	-0.615715	2.10332e-06	5.22701e-05
ENSRNOG00000042602	-0.613085	0.000125319	0.00172721
ENSRNOG00000000407	-0.612423	0.00122829	0.0111203
ENSRNOG00000023548	-0.611244	1.8119e-05	0.000330408
ENSRNOG00000018949	-0.610357	8.5677e-12	7.92043e-10
ENSRNOG00000030238	-0.610252	4.0183e-12	3.9036e-10
ENSRNOG00000005723	-0.61009	0.00716741	0.0452308
ENSRNOG00000018042	-0.60971	7.08255e-05	0.00105606
ENSRNOG00000019342	-0.609405	9.5754e-07	2.7017e-05
ENSRNOG00000004641	-0.606763	0.0002728	0.00330708
ENSRNOG00000037960	-0.606628	1.34951e-06	3.55194e-05
ENSRNOG00000014149	-0.605711	1.98862e-05	0.000358153
ENSRNOG00000019582	-0.604081	9.72423e-08	3.67703e-06
ENSRNOG00000008470	-0.601102	0.00482396	0.0333941
ENSRNOG00000001259	-0.599412	0.000576984	0.00598995
ENSRNOG00000004120	-0.598757	0.000443657	0.00490778
ENSRNOG00000009970	-0.59835	2.61738e-17	4.99452e-15
ENSRNOG00000014310	-0.598131	2.28831e-12	2.27822e-10
ENSRNOG00000004208	-0.59647	0.00337938	0.0251828
ENSRNOG00000006831	-0.596052	0.00366493	0.0268243
ENSRNOG00000001435	-0.59467	0.00526796	0.0356438
ENSRNOG00000042867	-0.594477	0.00604034	0.0395994
ENSRNOG00000005386	-0.592936	4.1869e-09	2.33839e-07
ENSRNOG00000004077	-0.592653	1.68856e-07	6.09495e-06
ENSRNOG00000014481	-0.591989	0.0035936	0.0264229
ENSRNOG00000016647	-0.591424	0.00112929	0.0104391
ENSRNOG00000043502	-0.590535	0.00749052	0.0468092
ENSRNOG00000006471	-0.590482	0.000107859	0.00151679
ENSRNOG00000005457	-0.588336	0.00187087	0.015717
ENSRNOG00000008785	-0.587926	0.00423987	0.0301513
ENSRNOG00000025065	-0.586571	0.00016623	0.0021876
ENSRNOG00000005727	-0.585533	5.65588e-05	0.000866713
ENSRNOG00000046852	-0.585305	1.49073e-05	0.000279473
ENSRNOG00000007607	-0.58469	0.00389951	0.0281936
ENSRNOG00000042502	-0.58417	1.31689e-06	3.48323e-05
ENSRNOG00000020480	-0.582198	1.99558e-08	9.21818e-07
ENSRNOG00000039207	-0.581705	3.93421e-07	1.28174e-05
ENSRNOG00000027040	-0.581686	3.14989e-08	1.3795e-06
ENSRNOG00000007332	-0.581647	0.00667255	0.0429478
ENSRNOG00000012103	-0.581221	0.00114009	0.0105268
ENSRNOG00000039494	-0.581208	0.00119909	0.010933
ENSRNOG00000008480	-0.580647	1.57691e-07	5.73157e-06
ENSRNOG00000016245	-0.578969	6.01861e-07	1.82713e-05
ENSRNOG00000022767	-0.5776	0.000423724	0.0047133
ENSRNOG00000040166	-0.575266	4.43114e-06	9.86482e-05
ENSRNOG00000039924	-0.572592	3.81428e-06	8.6722e-05
ENSRNOG00000002652	-0.571892	1.92968e-11	1.68103e-09
ENSRNOG00000004731	-0.571255	1.32981e-06	3.51162e-05
ENSRNOG00000014172	-0.56786	3.20057e-05	0.000536071
ENSRNOG00000036964	-0.564774	4.01231e-05	0.000650945
ENSRNOG00000011231	-0.561119	1.79646e-05	0.00032834
ENSRNOG00000013850	-0.560995	0.00120291	0.0109492
ENSRNOG00000007456	-0.55917	4.51166e-18	9.1541e-16
ENSRNOG00000017511	-0.558949	0.00336954	0.0251328
ENSRNOG00000025130	-0.557548	0.00751841	0.0469469
ENSRNOG00000014142	-0.557373	1.29956e-07	4.84432e-06
ENSRNOG00000017420	-0.556786	2.7889e-05	0.000474557
ENSRNOG00000004903	-0.554742	1.17417e-07	4.39738e-06
ENSRNOG00000010780	-0.553881	7.90622e-09	4.16871e-07
ENSRNOG00000008145	-0.552994	1.96391e-07	6.90797e-06
ENSRNOG00000017459	-0.552599	8.37252e-07	2.40939e-05
ENSRNOG00000046776	-0.552244	0.00156296	0.0135127
ENSRNOG00000019491	-0.551765	3.37982e-06	7.88576e-05
ENSRNOG00000018938	-0.551007	9.15483e-08	3.48779e-06
ENSRNOG00000001416	-0.550466	0.00446812	0.0314259
ENSRNOG00000001825	-0.550143	1.51174e-09	9.35586e-08
ENSRNOG00000008337	-0.549517	0.000648964	0.00660882
ENSRNOG00000005691	-0.545334	1.30641e-06	3.46696e-05
ENSRNOG00000017099	-0.54529	3.76779e-14	4.99123e-12
ENSRNOG00000009946	-0.545289	0.000314733	0.00370672
ENSRNOG00000007032	-0.542208	2.26538e-06	5.54917e-05
ENSRNOG00000017602	-0.541566	1.42243e-05	0.000267641
ENSRNOG00000002469	-0.540743	0.00280689	0.021777
ENSRNOG00000004158	-0.540698	9.18723e-05	0.00132311
ENSRNOG00000050035	-0.539506	0.00753438	0.0470001
ENSRNOG00000015232	-0.539494	2.5091e-25	1.11717e-22
ENSRNOG00000013282	-0.538921	9.99851e-07	2.79209e-05
ENSRNOG00000008596	-0.53683	0.00317989	0.0240426
ENSRNOG00000011274	-0.536343	1.21424e-16	2.13879e-14
ENSRNOG00000000281	-0.53632	6.79613e-05	0.00101999
ENSRNOG00000005934	-0.536178	1.53241e-07	5.59521e-06
ENSRNOG00000011400	-0.535939	9.28643e-11	7.33262e-09
ENSRNOG00000020776	-0.533934	7.09119e-10	4.75584e-08
ENSRNOG00000047002	-0.532918	4.0972e-07	1.32407e-05
ENSRNOG00000045779	-0.532549	3.7046e-09	2.12075e-07
ENSRNOG00000016381	-0.530395	0.00360816	0.0264692
ENSRNOG00000010938	-0.528319	0.000560481	0.00588501
ENSRNOG00000007033	-0.527551	1.52004e-05	0.000284303
ENSRNOG00000003756	-0.527102	0.000131726	0.00180465
ENSRNOG00000023208	-0.526591	2.45367e-05	0.000424271
ENSRNOG00000010254	-0.52655	5.47821e-06	0.000117866
ENSRNOG00000018070	-0.525733	8.92743e-08	3.42339e-06
ENSRNOG00000015346	-0.525186	7.19308e-05	0.00106757
ENSRNOG00000005154	-0.524552	0.000405058	0.00455446
ENSRNOG00000024264	-0.52306	5.59867e-09	3.02159e-07
ENSRNOG00000005971	-0.522953	4.59209e-10	3.15908e-08
ENSRNOG00000001766	-0.520594	2.63117e-09	1.55628e-07
ENSRNOG00000010853	-0.519276	0.000133903	0.00182777
ENSRNOG00000004275	-0.518768	4.09428e-05	0.00065957
ENSRNOG00000032208	-0.516438	0.00686476	0.0438737
ENSRNOG00000007657	-0.514913	0.00464403	0.0324495
ENSRNOG00000013304	-0.514316	5.22717e-07	1.63008e-05
ENSRNOG00000012155	-0.51424	0.000576498	0.00598878
ENSRNOG00000017939	-0.514234	9.54384e-13	9.8063e-11
ENSRNOG00000014971	-0.513811	8.94015e-05	0.00129101
ENSRNOG00000042978	-0.509745	2.21925e-16	3.70546e-14
ENSRNOG00000000024	-0.50878	5.05181e-09	2.76367e-07
ENSRNOG00000006527	-0.508768	6.03226e-12	5.68771e-10
ENSRNOG00000042960	-0.505476	3.39871e-06	7.9068e-05
ENSRNOG00000038004	-0.504237	0.00324127	0.0243917
ENSRNOG00000008118	-0.503929	0.000493655	0.00536539
ENSRNOG00000013306	-0.502747	1.16156e-10	9.08225e-09
ENSRNOG00000005114	-0.5016	1.56491e-05	0.000291334
ENSRNOG00000009550	-0.501575	1.99863e-14	2.86036e-12
ENSRNOG00000012343	-0.501454	0.000527653	0.00563474
ENSRNOG00000004342	-0.499713	0.00355858	0.0262134
ENSRNOG00000050996	-0.498088	4.01195e-09	2.26435e-07
ENSRNOG00000024036	-0.49792	1.13018e-06	3.08613e-05
ENSRNOG00000023683	-0.495746	0.00705165	0.0447296
ENSRNOG00000013481	-0.494832	2.6732e-08	1.19356e-06
ENSRNOG00000015641	-0.494736	0.000562277	0.00589068
ENSRNOG00000009870	-0.493272	0.00703781	0.0446946
ENSRNOG00000006631	-0.493156	0.00461081	0.0322455
ENSRNOG00000018018	-0.493145	7.6069e-10	5.05938e-08
ENSRNOG00000001368	-0.492819	0.000172651	0.00225728
ENSRNOG00000019474	-0.490945	1.00544e-05	0.00019702
ENSRNOG00000002826	-0.490239	1.35675e-08	6.57019e-07
ENSRNOG00000004786	-0.490198	8.43226e-05	0.0012265
ENSRNOG00000042419	-0.489313	3.54474e-05	0.000584553
ENSRNOG00000020325	-0.488723	1.83409e-07	6.49475e-06
ENSRNOG00000016955	-0.487974	2.24209e-11	1.94262e-09
ENSRNOG00000003755	-0.485788	0.000105739	0.00149461
ENSRNOG00000032490	-0.48514	0.000228994	0.00284318
ENSRNOG00000027456	-0.483564	0.000125169	0.00172663
ENSRNOG00000005003	-0.482898	5.48237e-08	2.24176e-06
ENSRNOG00000013658	-0.48243	1.26264e-34	1.19052e-31
ENSRNOG00000002753	-0.4819	0.00299484	0.0229008
ENSRNOG00000001376	-0.478994	5.75092e-06	0.000122208
ENSRNOG00000039350	-0.478527	0.00586124	0.0387103
ENSRNOG00000047154	-0.478253	5.19802e-05	0.000806574
ENSRNOG00000014667	-0.477517	2.07477e-06	5.16405e-05
ENSRNOG00000015741	-0.477202	1.6967e-08	7.97547e-07
ENSRNOG00000020440	-0.477088	6.82928e-05	0.0010221
ENSRNOG00000010748	-0.47692	0.000547817	0.00578838
ENSRNOG00000014661	-0.476137	0.00134369	0.0120122
ENSRNOG00000014556	-0.475215	0.00014978	0.00200761
ENSRNOG00000003927	-0.475144	0.0035	0.0258771
ENSRNOG00000006628	-0.474331	0.000182621	0.00236067
ENSRNOG00000015084	-0.472841	1.54642e-08	7.35538e-07
ENSRNOG00000024931	-0.471201	0.00115908	0.0106522
ENSRNOG00000020676	-0.470506	0.004957	0.0341012
ENSRNOG00000050841	-0.469744	0.00552037	0.0369461
ENSRNOG00000019017	-0.469493	0.00143593	0.0126534
ENSRNOG00000018755	-0.469106	8.82162e-14	1.1134e-11
ENSRNOG00000013480	-0.468107	3.21821e-07	1.0636e-05
ENSRNOG00000014605	-0.46717	0.00512877	0.0349677
ENSRNOG00000028946	-0.465655	1.52998e-05	0.000285827
ENSRNOG00000011585	-0.46482	0.000314014	0.00370097
ENSRNOG00000011407	-0.464367	0.00138224	0.012302
ENSRNOG00000021663	-0.463894	0.000504839	0.0054405
ENSRNOG00000010483	-0.463056	4.5944e-05	0.000726269
ENSRNOG00000009453	-0.462267	2.1396e-06	5.28727e-05
ENSRNOG00000000949	-0.461127	0.00116799	0.0107165
ENSRNOG00000002212	-0.459421	0.002759	0.0214765
ENSRNOG00000005854	-0.458509	0.00551783	0.0369461
ENSRNOG00000014362	-0.458228	0.000141674	0.00190992
ENSRNOG00000050795	-0.456993	0.00021748	0.00272555
ENSRNOG00000002960	-0.456807	2.26463e-05	0.000395854
ENSRNOG00000024119	-0.456696	4.8259e-05	0.000761362
ENSRNOG00000009740	-0.456303	0.000331138	0.00386303
ENSRNOG00000015713	-0.455413	0.00220978	0.0179617
ENSRNOG00000046617	-0.455249	0.000542566	0.00574425
ENSRNOG00000011409	-0.454736	0.00428359	0.0303947
ENSRNOG00000013647	-0.4545	0.000605815	0.00623832
ENSRNOG00000033915	-0.45364	0.00055244	0.00582953
ENSRNOG00000033737	-0.452926	0.00277021	0.0215447
ENSRNOG00000007879	-0.452803	8.77147e-07	2.50174e-05
ENSRNOG00000011452	-0.451577	0.000969011	0.00919009
ENSRNOG00000048169	-0.451553	4.70869e-06	0.000103533
ENSRNOG00000006789	-0.449934	1.32834e-08	6.49143e-07
ENSRNOG00000048295	-0.449497	1.49554e-06	3.88526e-05
ENSRNOG00000017538	-0.448992	0.000138062	0.00186871
ENSRNOG00000001585	-0.448813	8.58548e-10	5.61701e-08
ENSRNOG00000015093	-0.446664	3.60187e-14	4.8112e-12
ENSRNOG00000001555	-0.446534	9.95671e-13	1.01654e-10
ENSRNOG00000000638	-0.446182	2.66827e-09	1.57241e-07
ENSRNOG00000033262	-0.445844	0.00115598	0.010642
ENSRNOG00000004505	-0.445504	0.00801831	0.0492246
ENSRNOG00000010594	-0.44471	0.00086675	0.00839972
ENSRNOG00000007808	-0.444307	5.98275e-06	0.000126092
ENSRNOG00000019316	-0.444245	0.00376828	0.0274554
ENSRNOG00000017333	-0.443828	1.61549e-11	1.43859e-09
ENSRNOG00000017477	-0.443649	0.00264351	0.0208118
ENSRNOG00000009143	-0.443552	2.45119e-07	8.37744e-06
ENSRNOG00000024870	-0.443002	2.15287e-10	1.58295e-08
ENSRNOG00000010280	-0.442274	2.84512e-06	6.7562e-05
ENSRNOG00000003597	-0.442145	0.000390927	0.00440969
ENSRNOG00000012036	-0.441777	0.00128716	0.0115714
ENSRNOG00000020030	-0.44172	9.70016e-05	0.00139198
ENSRNOG00000007882	-0.441491	9.02612e-05	0.00130225
ENSRNOG00000005215	-0.440971	1.50507e-07	5.50792e-06
ENSRNOG00000023803	-0.440612	4.94261e-05	0.000773683
ENSRNOG00000017021	-0.440433	0.000308109	0.0036489
ENSRNOG00000014371	-0.440399	0.000320713	0.00376058
ENSRNOG00000039284	-0.43983	0.00114987	0.0105988
ENSRNOG00000017243	-0.439277	5.60935e-12	5.32025e-10
ENSRNOG00000026136	-0.437376	0.000804607	0.0079026
ENSRNOG00000002171	-0.436775	0.00231027	0.0185527
ENSRNOG00000031136	-0.436719	0.00134644	0.0120301
ENSRNOG00000009181	-0.436717	0.000169059	0.00221573
ENSRNOG00000025787	-0.435595	0.00027287	0.00330708
ENSRNOG00000016385	-0.435324	1.07046e-06	2.95325e-05
ENSRNOG00000043366	-0.433002	0.000160146	0.00211972
ENSRNOG00000013166	-0.431947	0.00131101	0.0117595
ENSRNOG00000007104	-0.430768	0.000146353	0.00196683
ENSRNOG00000008055	-0.428521	0.0002638	0.00321155
ENSRNOG00000009955	-0.426758	3.1712e-05	0.000531708
ENSRNOG00000021687	-0.426658	0.000322417	0.00377504
ENSRNOG00000021507	-0.425547	6.21638e-08	2.52591e-06
ENSRNOG00000012801	-0.425162	0.00506109	0.0346241
ENSRNOG00000016122	-0.425025	4.17508e-09	2.33839e-07
ENSRNOG00000021355	-0.424281	0.00642625	0.0417198
ENSRNOG00000025083	-0.422154	0.00027033	0.00328267
ENSRNOG00000037522	-0.420935	0.00526647	0.0356438
ENSRNOG00000001494	-0.420076	0.000315756	0.00371331
ENSRNOG00000008504	-0.418553	0.000151034	0.00202081
ENSRNOG00000005956	-0.417806	0.00256208	0.0202774
ENSRNOG00000021017	-0.417707	2.68606e-10	1.94006e-08
ENSRNOG00000007151	-0.417171	6.91762e-15	1.01727e-12
ENSRNOG00000027249	-0.41633	0.000177082	0.00230768
ENSRNOG00000014658	-0.41499	4.17671e-06	9.35034e-05
ENSRNOG00000017969	-0.414533	0.000426548	0.00474143
ENSRNOG00000019504	-0.414483	0.000438735	0.0048636
ENSRNOG00000025594	-0.413039	0.00598415	0.0393316
ENSRNOG00000001928	-0.412678	1.84991e-05	0.000336193
ENSRNOG00000000435	-0.411669	6.18316e-05	0.000940321
ENSRNOG00000002478	-0.411583	1.05515e-14	1.53754e-12
ENSRNOG00000014083	-0.411518	0.00157512	0.0136032
ENSRNOG00000006093	-0.411506	1.32284e-09	8.31523e-08
ENSRNOG00000030478	-0.409829	0.00803829	0.0492846
ENSRNOG00000001750	-0.409579	0.00205495	0.0169351
ENSRNOG00000042062	-0.40949	0.00651734	0.0421633
ENSRNOG00000006867	-0.407269	1.88518e-06	4.74373e-05
ENSRNOG00000020696	-0.407156	4.02971e-05	0.000653107
ENSRNOG00000002244	-0.406104	0.00243421	0.019383
ENSRNOG00000000566	-0.406056	0.000278224	0.00336099
ENSRNOG00000023351	-0.405588	0.00381536	0.0277353
ENSRNOG00000026941	-0.405485	0.00208785	0.017127
ENSRNOG00000043210	-0.405281	2.43832e-08	1.10719e-06
ENSRNOG00000001309	-0.405037	0.000105488	0.00149239
ENSRNOG00000013436	-0.403818	0.000365045	0.00418848
ENSRNOG00000023459	-0.403811	0.005456	0.0366377
ENSRNOG00000004417	-0.40349	0.000106321	0.0014994
ENSRNOG00000014087	-0.402742	1.10851e-06	3.03731e-05
ENSRNOG00000007256	-0.401767	6.62785e-08	2.63617e-06
ENSRNOG00000006877	-0.401615	0.00177779	0.0150455
ENSRNOG00000043350	-0.400466	2.07689e-07	7.23707e-06
ENSRNOG00000004245	-0.399697	0.000222972	0.00278785
ENSRNOG00000006324	-0.39951	2.45954e-07	8.38269e-06
ENSRNOG00000002595	-0.398879	0.000668177	0.00676576
ENSRNOG00000015732	-0.398857	9.72651e-08	3.67703e-06
ENSRNOG00000032410	-0.398724	0.00049724	0.00538531
ENSRNOG00000009771	-0.39832	0.00044435	0.00491206
ENSRNOG00000014363	-0.39763	0.00150909	0.0131463
ENSRNOG00000001700	-0.397611	0.00038229	0.00434282
ENSRNOG00000018989	-0.397506	4.13776e-08	1.74998e-06
ENSRNOG00000020277	-0.396015	0.000778791	0.00768673
ENSRNOG00000028404	-0.39498	0.00576481	0.0381677
ENSRNOG00000012951	-0.394821	0.000583904	0.00604222
ENSRNOG00000011140	-0.394634	1.82273e-06	4.61556e-05
ENSRNOG00000003787	-0.393586	0.00013314	0.00182091
ENSRNOG00000004621	-0.392495	6.03591e-10	4.08226e-08
ENSRNOG00000031656	-0.390998	1.95258e-06	4.89029e-05
ENSRNOG00000000657	-0.389534	1.11743e-09	7.16449e-08
ENSRNOG00000021410	-0.389509	2.72856e-05	0.000464783
ENSRNOG00000005046	-0.389448	1.26818e-08	6.23547e-07
ENSRNOG00000012620	-0.388338	2.63027e-12	2.6025e-10
ENSRNOG00000013781	-0.387662	2.08458e-05	0.000368773
ENSRNOG00000003583	-0.386811	7.54141e-07	2.22617e-05
ENSRNOG00000008519	-0.386181	0.00765678	0.0475147
ENSRNOG00000007230	-0.386068	0.00563908	0.0375411
ENSRNOG00000027590	-0.385861	1.27552e-06	3.40189e-05
ENSRNOG00000015370	-0.385736	0.00224112	0.0181224
ENSRNOG00000013215	-0.384608	0.000544001	0.00575564
ENSRNOG00000002524	-0.384411	0.00230979	0.0185527
ENSRNOG00000006806	-0.384368	0.000200472	0.00255637
ENSRNOG00000012665	-0.383846	0.00202637	0.0167512
ENSRNOG00000013085	-0.383115	0.00265736	0.0209003
ENSRNOG00000013683	-0.382906	0.000319088	0.00374701
ENSRNOG00000020389	-0.381945	0.00744946	0.0465889
ENSRNOG00000016640	-0.381735	5.5793e-07	1.71652e-05
ENSRNOG00000002369	-0.380335	1.62212e-06	4.18022e-05
ENSRNOG00000008305	-0.380037	9.1824e-08	3.48779e-06
ENSRNOG00000013654	-0.379771	0.00287462	0.0222059
ENSRNOG00000011441	-0.379422	2.23316e-06	5.49008e-05
ENSRNOG00000012302	-0.378562	0.000362066	0.00416055
ENSRNOG00000003472	-0.378319	3.9544e-05	0.000643503
ENSRNOG00000019612	-0.377711	0.000638022	0.00651392
ENSRNOG00000018343	-0.377619	3.79539e-09	2.15732e-07
ENSRNOG00000017962	-0.376811	8.85355e-06	0.000176729
ENSRNOG00000010544	-0.374077	7.74077e-05	0.00113832
ENSRNOG00000001267	-0.373897	0.00323662	0.0243681
ENSRNOG00000019180	-0.372489	3.09851e-08	1.36071e-06
ENSRNOG00000026577	-0.372134	1.08224e-08	5.45512e-07
ENSRNOG00000020216	-0.372041	3.56113e-09	2.0607e-07
ENSRNOG00000012952	-0.371593	2.27789e-06	5.5659e-05
ENSRNOG00000006226	-0.371578	0.00316195	0.0239522
ENSRNOG00000015801	-0.370378	0.00380887	0.0277057
ENSRNOG00000038720	-0.370338	9.40546e-06	0.000185894
ENSRNOG00000022657	-0.370134	3.41641e-06	7.92499e-05
ENSRNOG00000016906	-0.370086	0.0004626	0.00507878
ENSRNOG00000007167	-0.369793	0.000250283	0.00308362
ENSRNOG00000014528	-0.369604	0.000260391	0.00318337
ENSRNOG00000015201	-0.368281	1.2977e-05	0.000247629
ENSRNOG00000016653	-0.368157	0.00668781	0.043
ENSRNOG00000000924	-0.367048	8.99243e-07	2.56021e-05
ENSRNOG00000046469	-0.365793	0.00763624	0.0474412
ENSRNOG00000003209	-0.365706	1.10181e-05	0.000214072
ENSRNOG00000011859	-0.365694	0.00275446	0.0214535
ENSRNOG00000014633	-0.364857	4.11595e-06	9.25871e-05
ENSRNOG00000009599	-0.364553	0.00025569	0.00313337
ENSRNOG00000009322	-0.36395	4.63565e-07	1.48018e-05
ENSRNOG00000002818	-0.36384	1.96521e-07	6.90797e-06
ENSRNOG00000011562	-0.363678	0.000348647	0.00403208
ENSRNOG00000008713	-0.363647	0.000869186	0.00840857
ENSRNOG00000037476	-0.363502	3.87089e-05	0.000631838
ENSRNOG00000006661	-0.363502	0.0016032	0.0138011
ENSRNOG00000020416	-0.362439	0.00110395	0.0102641
ENSRNOG00000000480	-0.361985	0.000232482	0.00288202
ENSRNOG00000017568	-0.361874	6.77494e-05	0.00101785
ENSRNOG00000024954	-0.360945	0.00215794	0.0176029
ENSRNOG00000006759	-0.360445	0.00513584	0.035001
ENSRNOG00000011623	-0.359895	0.000387638	0.00438803
ENSRNOG00000019195	-0.359353	0.000108523	0.00152322
ENSRNOG00000000581	-0.35935	2.29386e-08	1.04455e-06
ENSRNOG00000032074	-0.358562	0.00123107	0.0111359
ENSRNOG00000011568	-0.35822	0.00513911	0.0350084
ENSRNOG00000048782	-0.357432	2.17142e-05	0.000382059
ENSRNOG00000042592	-0.356504	0.00611335	0.0399799
ENSRNOG00000013916	-0.356339	0.000145813	0.00196242
ENSRNOG00000046654	-0.355988	0.00428195	0.0303947
ENSRNOG00000049419	-0.355572	0.000296096	0.0035366
ENSRNOG00000008682	-0.354777	5.57152e-06	0.000119393
ENSRNOG00000016675	-0.353338	0.00167296	0.0142779
ENSRNOG00000019489	-0.352944	2.10951e-06	5.23425e-05
ENSRNOG00000002418	-0.352322	0.000115963	0.00161351
ENSRNOG00000015631	-0.350396	2.27714e-05	0.000396905
ENSRNOG00000005375	-0.350063	1.30936e-08	6.41827e-07
ENSRNOG00000032328	-0.349955	0.00558015	0.0372529
ENSRNOG00000009702	-0.349738	1.75299e-06	4.46011e-05
ENSRNOG00000003285	-0.348533	0.00382616	0.0277761
ENSRNOG00000046005	-0.347989	0.0038504	0.0279141
ENSRNOG00000014046	-0.347359	0.000131582	0.00180465
ENSRNOG00000001851	-0.347235	0.000129321	0.00177777
ENSRNOG00000050784	-0.347106	1.12878e-05	0.000218518
ENSRNOG00000015538	-0.346887	0.000204137	0.0025928
ENSRNOG00000002079	-0.346298	7.26068e-09	3.85369e-07
ENSRNOG00000005929	-0.345804	1.7179e-07	6.17404e-06
ENSRNOG00000018122	-0.345647	1.75565e-05	0.000321982
ENSRNOG00000012882	-0.344479	1.43838e-05	0.000270291
ENSRNOG00000032150	-0.344194	1.86028e-06	4.69603e-05
ENSRNOG00000010156	-0.343867	5.03705e-15	7.47582e-13
ENSRNOG00000002115	-0.342805	0.00148844	0.0130017
ENSRNOG00000012885	-0.342685	3.99539e-05	0.000648856
ENSRNOG00000003251	-0.342438	0.000484841	0.00528315
ENSRNOG00000001323	-0.342298	5.70568e-09	3.069e-07
ENSRNOG00000016494	-0.341858	0.0056341	0.0375349
ENSRNOG00000021839	-0.341614	0.000116459	0.00161872
ENSRNOG00000015213	-0.340647	0.00309422	0.023517
ENSRNOG00000038933	-0.340541	5.91333e-06	0.000124881
ENSRNOG00000011123	-0.340281	8.55438e-06	0.000171398
ENSRNOG00000011439	-0.340189	0.0018815	0.0157898
ENSRNOG00000000412	-0.339937	0.00712669	0.0450424
ENSRNOG00000010216	-0.338481	0.00265926	0.020905
ENSRNOG00000046981	-0.337574	0.000908735	0.00870138
ENSRNOG00000029184	-0.337	0.00241398	0.0192314
ENSRNOG00000019138	-0.336787	0.00342111	0.0254346
ENSRNOG00000012775	-0.336593	1.38532e-05	0.000262164
ENSRNOG00000005391	-0.336447	0.00201067	0.0166644
ENSRNOG00000014448	-0.335483	0.00291037	0.0224388
ENSRNOG00000013322	-0.334936	0.000114848	0.00160079
ENSRNOG00000043377	-0.334348	5.73906e-06	0.000122208
ENSRNOG00000046343	-0.333936	0.00390289	0.0282054
ENSRNOG00000017189	-0.333817	0.000117975	0.00163344
ENSRNOG00000001554	-0.333811	0.000131678	0.00180465
ENSRNOG00000029360	-0.333253	1.26145e-05	0.000241286
ENSRNOG00000020429	-0.333186	0.000578193	0.00599473
ENSRNOG00000017204	-0.333035	0.00138467	0.0123168
ENSRNOG00000049604	-0.332944	0.00280823	0.021777
ENSRNOG00000003616	-0.33287	4.27053e-05	0.000682477
ENSRNOG00000000327	-0.332696	5.66135e-07	1.7351e-05
ENSRNOG00000016717	-0.332583	0.00702575	0.0446711
ENSRNOG00000022283	-0.331784	0.00341844	0.0254265
ENSRNOG00000004650	-0.331455	7.02414e-07	2.085e-05
ENSRNOG00000012872	-0.329769	0.000854677	0.00831792
ENSRNOG00000012061	-0.329629	0.00731364	0.0459367
ENSRNOG00000029738	-0.328747	0.00488031	0.0336893
ENSRNOG00000007970	-0.328732	0.00110677	0.0102783
ENSRNOG00000015777	-0.328324	1.08746e-06	2.99501e-05
ENSRNOG00000013969	-0.328014	0.000599083	0.00618332
ENSRNOG00000008781	-0.327534	5.81871e-05	0.000887423
ENSRNOG00000005478	-0.326581	0.000263872	0.00321155
ENSRNOG00000015063	-0.326024	0.000246957	0.00304497
ENSRNOG00000005034	-0.325932	0.00153749	0.0133429
ENSRNOG00000018163	-0.325878	0.00246668	0.0196026
ENSRNOG00000004640	-0.325728	0.0059754	0.0393023
ENSRNOG00000042536	-0.324856	0.000955732	0.00909165
ENSRNOG00000002360	-0.324224	0.00117378	0.0107635
ENSRNOG00000018851	-0.32357	2.60405e-07	8.82458e-06
ENSRNOG00000013555	-0.322162	0.00119023	0.0108894
ENSRNOG00000034007	-0.321563	0.000711438	0.0071095
ENSRNOG00000014365	-0.321541	3.73608e-06	8.54289e-05
ENSRNOG00000031849	-0.321503	0.000206606	0.00261381
ENSRNOG00000013786	-0.321375	0.00193734	0.0161401
ENSRNOG00000036572	-0.321309	2.57521e-07	8.74535e-06
ENSRNOG00000021117	-0.320878	0.000213121	0.00268563
ENSRNOG00000006534	-0.320571	0.000364438	0.00418452
ENSRNOG00000021303	-0.320562	0.000413684	0.00463378
ENSRNOG00000018419	-0.320438	2.82473e-05	0.000479129
ENSRNOG00000032608	-0.320121	0.00207114	0.0170248
ENSRNOG00000022748	-0.32012	0.00302495	0.0230847
ENSRNOG00000032768	-0.319732	0.00415568	0.0296182
ENSRNOG00000015137	-0.319428	0.00574691	0.038128
ENSRNOG00000047014	-0.319257	0.000112091	0.00156371
ENSRNOG00000015654	-0.319236	0.00139195	0.0123541
ENSRNOG00000019435	-0.31909	0.000692197	0.00696062
ENSRNOG00000015614	-0.319047	0.00667199	0.0429478
ENSRNOG00000017810	-0.318995	0.00096305	0.00914498
ENSRNOG00000012178	-0.318399	6.27614e-08	2.53401e-06
ENSRNOG00000012325	-0.318266	0.00158944	0.0137001
ENSRNOG00000000921	-0.318106	1.20235e-06	3.24999e-05
ENSRNOG00000014828	-0.317355	1.78224e-05	0.000326485
ENSRNOG00000029893	-0.317005	0.000388203	0.00439132
ENSRNOG00000043435	-0.31662	0.00115966	0.0106522
ENSRNOG00000000012	-0.316473	0.0029398	0.0226114
ENSRNOG00000030418	-0.316131	0.000110008	0.00154137
ENSRNOG00000014197	-0.315456	0.00617164	0.040279
ENSRNOG00000009823	-0.315154	0.0019572	0.0162802
ENSRNOG00000014508	-0.31407	0.000130084	0.00178673
ENSRNOG00000025624	-0.313893	2.58674e-05	0.00044488
ENSRNOG00000027099	-0.31374	0.000126907	0.00174759
ENSRNOG00000001145	-0.313585	0.000346629	0.00401164
ENSRNOG00000003840	-0.313553	1.41227e-06	3.69891e-05
ENSRNOG00000028884	-0.313349	0.000445092	0.00491687
ENSRNOG00000038001	-0.313176	0.000478644	0.00522273
ENSRNOG00000049780	-0.312879	5.57395e-07	1.71652e-05
ENSRNOG00000038228	-0.312776	8.75839e-05	0.00126819
ENSRNOG00000019711	-0.312387	0.000116897	0.00162228
ENSRNOG00000011134	-0.311695	0.00410515	0.0293102
ENSRNOG00000033844	-0.311464	0.000579662	0.00600608
ENSRNOG00000024101	-0.310868	8.62995e-05	0.00125185
ENSRNOG00000006199	-0.310046	2.2284e-05	0.000390372
ENSRNOG00000001911	-0.309885	4.57514e-06	0.000101291
ENSRNOG00000042276	-0.308775	0.000134131	0.00182821
ENSRNOG00000018841	-0.308565	0.00254148	0.0201371
ENSRNOG00000019219	-0.307376	1.09445e-07	4.11806e-06
ENSRNOG00000029922	-0.307264	0.00696878	0.0444154
ENSRNOG00000007881	-0.307221	8.47404e-07	2.43424e-05
ENSRNOG00000018712	-0.307169	0.000546843	0.00578189
ENSRNOG00000011162	-0.306596	0.00237929	0.0190023
ENSRNOG00000000068	-0.306173	3.6106e-07	1.18352e-05
ENSRNOG00000016549	-0.30581	4.16915e-05	0.000670284
ENSRNOG00000003300	-0.305627	5.05625e-07	1.58604e-05
ENSRNOG00000014006	-0.305619	0.00214319	0.0175004
ENSRNOG00000018797	-0.305433	0.00727185	0.0457246
ENSRNOG00000021609	-0.305267	1.96743e-05	0.000355135
ENSRNOG00000047319	-0.305126	0.00065691	0.00666853
ENSRNOG00000009512	-0.304849	0.00291975	0.02248
ENSRNOG00000005334	-0.304514	0.000344258	0.00399047
ENSRNOG00000031612	-0.304031	0.00499985	0.0343223
ENSRNOG00000018927	-0.303793	0.000795123	0.00782976
ENSRNOG00000003177	-0.302791	7.50462e-06	0.000152654
ENSRNOG00000011622	-0.302473	0.000845067	0.00824442
ENSRNOG00000022796	-0.302117	0.00479953	0.0332894
ENSRNOG00000015268	-0.300815	8.15222e-05	0.00119444
ENSRNOG00000019369	-0.300646	0.00142227	0.0125676
ENSRNOG00000021379	-0.300167	0.000292939	0.00350936
ENSRNOG00000000302	-0.29916	2.13776e-05	0.000376551
ENSRNOG00000014789	-0.298625	0.00300859	0.0229751
ENSRNOG00000005345	-0.297771	4.63126e-06	0.000102386
ENSRNOG00000019221	-0.296529	7.32746e-05	0.00108551
ENSRNOG00000050091	-0.296281	0.000254584	0.00312459
ENSRNOG00000006513	-0.294788	0.00330201	0.024779
ENSRNOG00000007290	-0.293751	0.00548634	0.0368106
ENSRNOG00000021497	-0.293173	0.000476479	0.0052133
ENSRNOG00000022732	-0.292965	0.00326189	0.0245238
ENSRNOG00000048371	-0.29272	0.00702991	0.0446798
ENSRNOG00000029321	-0.292525	0.00547495	0.0367496
ENSRNOG00000021324	-0.292337	2.43513e-05	0.000421519
ENSRNOG00000018898	-0.292147	5.76769e-05	0.000881318
ENSRNOG00000030871	-0.291642	0.000143712	0.00193576
ENSRNOG00000023509	-0.290441	0.00154308	0.0133698
ENSRNOG00000019560	-0.289793	0.00272873	0.0212947
ENSRNOG00000018282	-0.289426	4.62348e-08	1.94514e-06
ENSRNOG00000031730	-0.289368	0.00457638	0.0320622
ENSRNOG00000008934	-0.288245	0.00504094	0.0345452
ENSRNOG00000017746	-0.288066	0.00187894	0.0157766
ENSRNOG00000029152	-0.287483	7.10808e-05	0.0010579
ENSRNOG00000050407	-0.287393	0.000362092	0.00416055
ENSRNOG00000026643	-0.287126	0.000876789	0.0084663
ENSRNOG00000014096	-0.286846	5.0976e-05	0.000794067
ENSRNOG00000010301	-0.286712	1.16668e-05	0.000224499
ENSRNOG00000018775	-0.284923	0.00493923	0.0340081
ENSRNOG00000001274	-0.284551	6.23946e-05	0.000947984
ENSRNOG00000017737	-0.283606	0.0081583	0.0498929
ENSRNOG00000017598	-0.283253	0.000859936	0.00835388
ENSRNOG00000009629	-0.283251	0.000571292	0.00595213
ENSRNOG00000011488	-0.283199	0.00494876	0.0340591
ENSRNOG00000016776	-0.283006	0.00211404	0.0173153
ENSRNOG00000016935	-0.282872	0.000322151	0.00377468
ENSRNOG00000042449	-0.282716	0.00696841	0.0444154
ENSRNOG00000007115	-0.282577	0.00504394	0.034551
ENSRNOG00000003979	-0.28243	0.000192001	0.00246601
ENSRNOG00000007713	-0.281844	3.33271e-05	0.000555292
ENSRNOG00000027468	-0.281421	1.45193e-07	5.3501e-06
ENSRNOG00000043390	-0.280956	0.00742312	0.0464967
ENSRNOG00000017923	-0.280379	0.0026382	0.0207802
ENSRNOG00000028403	-0.28002	4.0209e-06	9.09041e-05
ENSRNOG00000010320	-0.27993	0.000232452	0.00288202
ENSRNOG00000008203	-0.279862	0.000925257	0.0088332
ENSRNOG00000030101	-0.279247	0.000107876	0.00151679
ENSRNOG00000002506	-0.279149	0.00373257	0.0272571
ENSRNOG00000004893	-0.278954	0.00175645	0.0148806
ENSRNOG00000005710	-0.278856	0.000906694	0.00869733
ENSRNOG00000017115	-0.278379	0.00489902	0.0337893
ENSRNOG00000028063	-0.278316	0.0006507	0.00661806
ENSRNOG00000032002	-0.277979	0.000886755	0.00853184
ENSRNOG00000000918	-0.277819	0.00599482	0.0393493
ENSRNOG00000030127	-0.277767	0.00490678	0.0338115
ENSRNOG00000013009	-0.277731	0.000730952	0.00725925
ENSRNOG00000018485	-0.277346	0.00238752	0.0190491
ENSRNOG00000014758	-0.277076	0.00391737	0.0282717
ENSRNOG00000019426	-0.276228	0.000701918	0.00702751
ENSRNOG00000045825	-0.276064	0.00270205	0.0211546
ENSRNOG00000019529	-0.275343	1.00079e-05	0.000196348
ENSRNOG00000010737	-0.275137	0.0013796	0.0122922
ENSRNOG00000049856	-0.274696	0.0024752	0.0196605
ENSRNOG00000019430	-0.273861	0.0018287	0.0154031
ENSRNOG00000004657	-0.273429	1.93064e-06	4.84291e-05
ENSRNOG00000031748	-0.272912	0.000456999	0.00502421
ENSRNOG00000011509	-0.272882	0.000352681	0.00406699
ENSRNOG00000012375	-0.272864	0.00520955	0.035413
ENSRNOG00000006973	-0.272748	0.0038575	0.0279403
ENSRNOG00000006802	-0.272653	0.00664282	0.0428482
ENSRNOG00000009094	-0.272392	4.83936e-05	0.000762734
ENSRNOG00000042753	-0.272138	2.11553e-07	7.3557e-06
ENSRNOG00000003403	-0.272093	9.93333e-05	0.00142035
ENSRNOG00000028504	-0.27192	6.34873e-07	1.90926e-05
ENSRNOG00000005271	-0.271691	0.000178122	0.00231747
ENSRNOG00000006766	-0.271604	0.00110982	0.0102888
ENSRNOG00000036798	-0.271475	8.05276e-05	0.00118095
ENSRNOG00000014323	-0.271168	0.000155129	0.00206474
ENSRNOG00000006545	-0.270844	2.70399e-06	6.45936e-05
ENSRNOG00000020138	-0.27077	0.00807446	0.0494557
ENSRNOG00000046857	-0.270414	0.00104564	0.00981302
ENSRNOG00000005990	-0.270358	0.000409496	0.0045965
ENSRNOG00000009808	-0.270096	2.40958e-05	0.000418453
ENSRNOG00000005592	-0.26956	0.00629924	0.0409783
ENSRNOG00000006248	-0.269498	2.52275e-06	6.08079e-05
ENSRNOG00000016265	-0.26926	0.00245759	0.0195497
ENSRNOG00000018392	-0.268797	1.28257e-06	3.41499e-05
ENSRNOG00000022857	-0.268582	0.00449351	0.0315767
ENSRNOG00000011931	-0.268509	0.000505052	0.0054405
ENSRNOG00000011964	-0.26826	0.0031119	0.0236185
ENSRNOG00000002453	-0.267576	2.26758e-06	5.54917e-05
ENSRNOG00000024867	-0.267208	0.00654951	0.0423315
ENSRNOG00000014587	-0.267072	0.00320303	0.024172
ENSRNOG00000005641	-0.266559	3.50624e-05	0.0005788
ENSRNOG00000006853	-0.266302	0.00760651	0.0473076
ENSRNOG00000004512	-0.26553	0.00141307	0.0125138
ENSRNOG00000048949	-0.265486	0.00504094	0.0345452
ENSRNOG00000004200	-0.265059	2.00755e-06	5.01231e-05
ENSRNOG00000039862	-0.264484	0.00536038	0.0361775
ENSRNOG00000019857	-0.264184	0.00708646	0.0448791
ENSRNOG00000000585	-0.263765	0.000707959	0.00707915
ENSRNOG00000042740	-0.262078	0.0066155	0.0427408
ENSRNOG00000012988	-0.262061	0.00360715	0.0264692
ENSRNOG00000039300	-0.261659	0.000537087	0.00570454
ENSRNOG00000010480	-0.261482	0.000260564	0.00318337
ENSRNOG00000026846	-0.260708	0.00141874	0.0125502
ENSRNOG00000011912	-0.260688	0.000415471	0.00465054
ENSRNOG00000024929	-0.260544	6.61713e-05	0.000995925
ENSRNOG00000008861	-0.259828	0.000217012	0.00272183
ENSRNOG00000016213	-0.259715	0.000382219	0.00434282
ENSRNOG00000012440	-0.258381	0.00232915	0.0186712
ENSRNOG00000013253	-0.257997	0.000149797	0.00200761
ENSRNOG00000000161	-0.257468	0.00286003	0.0221038
ENSRNOG00000003988	-0.257397	1.48185e-06	3.85593e-05
ENSRNOG00000014713	-0.257006	0.0010109	0.00953161
ENSRNOG00000023946	-0.256791	0.00712623	0.0450424
ENSRNOG00000036684	-0.256448	0.00257935	0.0203767
ENSRNOG00000004951	-0.256304	0.000382563	0.00434284
ENSRNOG00000018657	-0.255769	0.00619627	0.0403978
ENSRNOG00000037204	-0.255624	0.000909984	0.00870814
ENSRNOG00000019105	-0.255308	3.95062e-05	0.000643503
ENSRNOG00000018914	-0.255243	0.00393739	0.0283779
ENSRNOG00000046283	-0.254983	0.00118126	0.0108258
ENSRNOG00000007512	-0.25469	0.00257764	0.0203733
ENSRNOG00000018564	-0.25452	5.81088e-05	0.000887073
ENSRNOG00000017491	-0.25437	0.00142209	0.0125676
ENSRNOG00000014048	-0.254154	3.76377e-06	8.58171e-05
ENSRNOG00000012098	-0.254001	0.00556165	0.0371913
ENSRNOG00000050483	-0.253865	0.00204532	0.0168731
ENSRNOG00000037567	-0.253827	0.00525789	0.0356382
ENSRNOG00000037356	-0.253329	0.000206102	0.00261155
ENSRNOG00000015142	-0.252951	0.00150853	0.0131463
ENSRNOG00000001030	-0.252446	0.000572773	0.00595523
ENSRNOG00000006556	-0.252288	0.0012664	0.0114169
ENSRNOG00000020518	-0.251975	0.00555001	0.037129
ENSRNOG00000031406	-0.251886	0.00529411	0.0357905
ENSRNOG00000000130	-0.250443	0.0043156	0.0305812
ENSRNOG00000022325	-0.250025	0.00440949	0.0310817
ENSRNOG00000003929	-0.249271	0.0038244	0.0277759
ENSRNOG00000009715	-0.249122	0.00221204	0.017971
ENSRNOG00000001647	-0.248578	0.00639864	0.0415743
ENSRNOG00000050997	-0.248534	2.0515e-05	0.000365371
ENSRNOG00000002838	-0.24779	0.000960653	0.00913253
ENSRNOG00000011937	-0.247347	7.0467e-06	0.000144624
ENSRNOG00000037248	-0.247345	0.00114747	0.0105827
ENSRNOG00000008035	-0.247235	0.000384565	0.0043594
ENSRNOG00000004076	-0.247127	0.000333362	0.00388051
ENSRNOG00000012500	-0.247072	0.00139892	0.0124023
ENSRNOG00000034078	-0.246801	0.000206327	0.00261234
ENSRNOG00000012816	-0.246777	0.00559188	0.0373001
ENSRNOG00000008174	-0.24667	0.00443847	0.0312518
ENSRNOG00000026407	-0.246643	0.00190101	0.0159202
ENSRNOG00000001515	-0.246462	0.00096897	0.00919009
ENSRNOG00000003150	-0.246167	0.00417957	0.0297621
ENSRNOG00000029415	-0.246049	0.0054208	0.0364931
ENSRNOG00000007441	-0.245527	0.000498656	0.00538972
ENSRNOG00000015816	-0.245076	0.00138723	0.0123276
ENSRNOG00000047867	-0.243324	0.00378323	0.0275393
ENSRNOG00000017444	-0.243275	0.00684571	0.0437869
ENSRNOG00000004364	-0.242656	0.00503685	0.0345452
ENSRNOG00000011929	-0.24252	8.01584e-07	2.33187e-05
ENSRNOG00000032699	-0.242475	0.00141618	0.0125345
ENSRNOG00000019630	-0.242072	0.00721499	0.0454595
ENSRNOG00000010993	-0.242034	0.00229332	0.0184629
ENSRNOG00000001516	-0.241646	0.000192906	0.00247368
ENSRNOG00000008628	-0.241532	0.00297259	0.0227652
ENSRNOG00000005979	-0.241232	0.000263544	0.00321155
ENSRNOG00000005642	-0.240682	8.00982e-06	0.000161829
ENSRNOG00000003873	-0.23871	1.23693e-05	0.000237447
ENSRNOG00000002467	-0.238598	0.00331088	0.0248339
ENSRNOG00000001135	-0.238465	3.63253e-05	0.000594748
ENSRNOG00000014380	-0.23822	0.00297015	0.0227575
ENSRNOG00000018246	-0.237637	0.0077364	0.0478975
ENSRNOG00000010199	-0.237183	0.00220033	0.0179031
ENSRNOG00000031852	-0.237147	0.00545278	0.0366314
ENSRNOG00000017900	-0.236974	0.00270606	0.0211691
ENSRNOG00000001312	-0.236915	0.00757754	0.0472241
ENSRNOG00000004425	-0.236881	0.000787153	0.0077597
ENSRNOG00000016924	-0.236187	0.00188253	0.0157902
ENSRNOG00000016165	-0.236084	0.00396542	0.0285158
ENSRNOG00000002207	-0.235983	0.0013172	0.0118084
ENSRNOG00000014946	-0.235614	0.000313889	0.00370097
ENSRNOG00000001815	-0.234855	0.000223179	0.00278826
ENSRNOG00000010601	-0.234514	2.67437e-11	2.25618e-09
ENSRNOG00000047756	-0.2338	3.84205e-06	8.72299e-05
ENSRNOG00000006976	-0.233568	0.000250915	0.00308903
ENSRNOG00000009974	-0.233132	0.00378145	0.0275388
ENSRNOG00000004035	-0.233041	0.00810367	0.0496156
ENSRNOG00000027955	-0.232763	0.000261208	0.00318881
ENSRNOG00000004060	-0.231997	0.000561003	0.00588503
ENSRNOG00000012693	-0.231609	0.000197773	0.00252799
ENSRNOG00000009815	-0.231586	0.000928955	0.00886322
ENSRNOG00000043201	-0.231554	0.00198727	0.0165047
ENSRNOG00000004751	-0.230946	0.000910924	0.00871193
ENSRNOG00000016528	-0.230342	0.00285526	0.0220883
ENSRNOG00000029799	-0.229652	0.00423128	0.0301035
ENSRNOG00000043503	-0.229439	0.00267068	0.0209639
ENSRNOG00000003721	-0.228786	0.00222062	0.0180005
ENSRNOG00000012354	-0.228522	0.001465	0.0128601
ENSRNOG00000008279	-0.228373	0.007538	0.0470001
ENSRNOG00000046227	-0.227835	4.31714e-06	9.63216e-05
ENSRNOG00000009820	-0.227684	0.00045374	0.00499519
ENSRNOG00000038176	-0.22745	0.00181973	0.0153437
ENSRNOG00000050843	-0.227442	0.000326389	0.00381875
ENSRNOG00000006763	-0.226554	0.000256851	0.0031428
ENSRNOG00000003834	-0.226521	0.000697304	0.0069988
ENSRNOG00000025454	-0.226145	0.00110937	0.0102888
ENSRNOG00000019425	-0.226098	0.00311785	0.0236517
ENSRNOG00000013673	-0.225523	0.00167373	0.0142779
ENSRNOG00000028422	-0.225293	0.000537177	0.00570454
ENSRNOG00000007890	-0.225173	0.0011922	0.0109012
ENSRNOG00000022686	-0.224934	0.00310443	0.0235834
ENSRNOG00000022576	-0.224725	0.0010595	0.00993146
ENSRNOG00000048309	-0.224644	0.00122441	0.0111007
ENSRNOG00000007177	-0.22403	0.00402704	0.0288683
ENSRNOG00000009896	-0.224019	0.00216542	0.0176459
ENSRNOG00000008868	-0.223959	0.00778745	0.0481257
ENSRNOG00000006705	-0.223941	0.00488421	0.0337016
ENSRNOG00000008103	-0.223807	0.000610072	0.00626448
ENSRNOG00000009658	-0.223716	6.4458e-05	0.000972879
ENSRNOG00000010803	-0.223564	0.00143289	0.0126335
ENSRNOG00000017723	-0.223422	0.00151461	0.0131801
ENSRNOG00000003795	-0.2233	8.30148e-05	0.00121188
ENSRNOG00000022247	-0.223182	0.000457003	0.00502421
ENSRNOG00000017481	-0.223159	0.000315469	0.00371267
ENSRNOG00000017404	-0.223117	0.00719463	0.0453669
ENSRNOG00000008565	-0.222668	2.37121e-06	5.73275e-05
ENSRNOG00000002529	-0.221777	5.51553e-05	0.0008509
ENSRNOG00000004492	-0.221687	0.00375594	0.0273779
ENSRNOG00000007316	-0.221639	0.00088677	0.00853184
ENSRNOG00000012392	-0.221068	0.000498101	0.00538852
ENSRNOG00000004776	-0.22098	0.00469299	0.0327488
ENSRNOG00000014813	-0.220506	0.00593771	0.0390865
ENSRNOG00000030308	-0.220204	0.00266649	0.0209413
ENSRNOG00000010422	-0.220085	0.000627723	0.00641694
ENSRNOG00000021705	-0.220061	0.00194562	0.0162007
ENSRNOG00000002544	-0.219656	0.000295212	0.00352867
ENSRNOG00000014702	-0.219546	0.000872954	0.00843434
ENSRNOG00000012860	-0.219179	0.00348117	0.0257617
ENSRNOG00000037720	-0.217654	0.00115753	0.0106449
ENSRNOG00000048708	-0.217427	0.00474455	0.0329794
ENSRNOG00000008104	-0.217387	0.00690943	0.0441064
ENSRNOG00000001114	-0.217377	0.00188983	0.0158431
ENSRNOG00000018536	-0.217135	0.00523379	0.0355326
ENSRNOG00000038868	-0.216875	0.000178094	0.00231747
ENSRNOG00000009080	-0.216465	0.00144563	0.0127109
ENSRNOG00000003816	-0.215925	0.00100865	0.00951602
ENSRNOG00000018649	-0.215576	0.000611563	0.00627577
ENSRNOG00000028839	-0.21538	0.00743351	0.0465255
ENSRNOG00000013557	-0.21389	1.32599e-05	0.000252427
ENSRNOG00000011164	-0.213525	0.00143027	0.0126244
ENSRNOG00000018552	-0.213194	0.000712936	0.0071156
ENSRNOG00000013751	-0.212743	0.000803108	0.00789271
ENSRNOG00000009830	-0.212191	0.00330157	0.024779
ENSRNOG00000050220	-0.212073	0.0010996	0.0102295
ENSRNOG00000019428	-0.211496	0.00386894	0.0280105
ENSRNOG00000010067	-0.211414	0.00583015	0.0385685
ENSRNOG00000017340	-0.211408	0.0079606	0.0489453
ENSRNOG00000025776	-0.211404	0.00615932	0.0402477
ENSRNOG00000004542	-0.210165	0.00178256	0.0150779
ENSRNOG00000037376	-0.209848	0.00712911	0.0450424
ENSRNOG00000006207	-0.2096	0.0016684	0.0142553
ENSRNOG00000009117	-0.209496	0.000494791	0.00537331
ENSRNOG00000042422	-0.209388	0.00222127	0.0180005
ENSRNOG00000011111	-0.209028	0.00060847	0.00626006
ENSRNOG00000001043	-0.209026	0.00171019	0.0145425
ENSRNOG00000015843	-0.208831	0.000703181	0.00703576
ENSRNOG00000014330	-0.208408	2.68844e-05	0.000459414
ENSRNOG00000016974	-0.208402	0.000507228	0.00545661
ENSRNOG00000009568	-0.20829	0.00781758	0.0482604
ENSRNOG00000047339	-0.208232	0.000255344	0.00313153
ENSRNOG00000001052	-0.208035	0.00518307	0.0352479
ENSRNOG00000009344	-0.207986	0.00192906	0.0160878
ENSRNOG00000009290	-0.207713	0.000213636	0.00268999
ENSRNOG00000019738	-0.207665	0.000572897	0.00595523
ENSRNOG00000010960	-0.207449	5.91678e-07	1.80648e-05
ENSRNOG00000028651	-0.207387	0.00266638	0.0209413
ENSRNOG00000013111	-0.207378	0.00316657	0.0239646
ENSRNOG00000014980	-0.206897	0.00436281	0.0308476
ENSRNOG00000005063	-0.206652	0.00250398	0.0198695
ENSRNOG00000015425	-0.206423	3.01363e-06	7.13522e-05
ENSRNOG00000018641	-0.206014	0.000134906	0.00183566
ENSRNOG00000013507	-0.205874	2.0867e-05	0.000368773
ENSRNOG00000006244	-0.205267	0.00257295	0.0203462
ENSRNOG00000018128	-0.204603	0.00714712	0.0451384
ENSRNOG00000022402	-0.204267	2.66857e-05	0.000456505
ENSRNOG00000003187	-0.204259	0.00373728	0.0272791
ENSRNOG00000009296	-0.203584	0.000995504	0.00940857
ENSRNOG00000007518	-0.202516	6.39655e-05	0.000967267
ENSRNOG00000012803	-0.202101	0.000349192	0.00403547
ENSRNOG00000012918	-0.201662	0.000386672	0.00438019
ENSRNOG00000005766	-0.201352	0.000796102	0.00783347
ENSRNOG00000024832	-0.201119	0.00399466	0.0286746
ENSRNOG00000014981	-0.200748	0.00507152	0.0346806
ENSRNOG00000012060	-0.19988	0.000330625	0.00386267
ENSRNOG00000013961	-0.199699	0.000139453	0.00188156
ENSRNOG00000031367	-0.19941	0.00543436	0.036528
ENSRNOG00000028185	-0.198515	0.00343396	0.0255065
ENSRNOG00000020333	-0.19839	0.00124735	0.0112577
ENSRNOG00000013764	-0.1979	0.000813432	0.0079795
ENSRNOG00000006221	-0.196662	0.00783116	0.0482899
ENSRNOG00000047250	-0.196459	0.000200138	0.00255415
ENSRNOG00000010915	-0.196026	0.00687569	0.043926
ENSRNOG00000016573	-0.194874	0.0065018	0.042108
ENSRNOG00000037658	-0.194827	1.42261e-05	0.000267641
ENSRNOG00000033076	-0.194803	0.00592957	0.0390489
ENSRNOG00000002214	-0.194667	2.23979e-06	5.49794e-05
ENSRNOG00000021263	-0.194479	0.0066527	0.0428947
ENSRNOG00000001592	-0.194243	0.00542577	0.0365112
ENSRNOG00000003048	-0.194051	2.52746e-06	6.08299e-05
ENSRNOG00000011216	-0.194019	0.000863313	0.00837654
ENSRNOG00000004139	-0.193798	1.6926e-05	0.000311848
ENSRNOG00000006777	-0.193321	7.55841e-05	0.00111303
ENSRNOG00000042690	-0.19331	0.00108012	0.0100834
ENSRNOG00000004959	-0.193169	4.81066e-06	0.000105486
ENSRNOG00000009175	-0.192929	0.00323128	0.0243394
ENSRNOG00000009754	-0.192794	0.00776487	0.0480181
ENSRNOG00000001065	-0.192414	0.000699921	0.00701189
ENSRNOG00000004186	-0.192159	0.00466002	0.0325329
ENSRNOG00000026979	-0.191847	0.00196901	0.0163615
ENSRNOG00000047708	-0.19179	0.00289779	0.0223526
ENSRNOG00000008613	-0.191761	0.000360602	0.00415535
ENSRNOG00000046366	-0.19144	0.0025852	0.0204129
ENSRNOG00000009689	-0.190444	0.00112738	0.0104335
ENSRNOG00000006697	-0.190236	0.000666508	0.0067574
ENSRNOG00000015523	-0.19	0.0074299	0.046521
ENSRNOG00000013773	-0.189015	0.00190745	0.0159574
ENSRNOG00000013002	-0.188721	0.00461055	0.0322455
ENSRNOG00000016949	-0.188388	0.00439909	0.0310319
ENSRNOG00000032471	-0.18836	0.00753867	0.0470001
ENSRNOG00000007831	-0.18803	0.000303865	0.00361861
ENSRNOG00000014598	-0.187606	0.00415247	0.0296182
ENSRNOG00000003307	-0.187303	0.00143714	0.0126571
ENSRNOG00000046947	-0.18728	0.00384723	0.0279141
ENSRNOG00000004193	-0.185491	0.00599771	0.0393521
ENSRNOG00000027408	-0.185186	0.00527513	0.0356772
ENSRNOG00000013217	-0.185129	0.00476058	0.0330719
ENSRNOG00000013852	-0.185116	0.00541828	0.0364931
ENSRNOG00000012121	-0.185093	0.00525824	0.0356382
ENSRNOG00000029798	-0.184962	0.00641778	0.0416818
ENSRNOG00000004083	-0.184796	9.25371e-06	0.000183801
ENSRNOG00000014552	-0.184262	0.00471171	0.0328365
ENSRNOG00000015546	-0.18393	0.00737555	0.0462711
ENSRNOG00000022472	-0.183657	0.00456227	0.0319898
ENSRNOG00000003063	-0.183517	0.00336951	0.0251328
ENSRNOG00000007099	-0.183256	0.00526329	0.0356438
ENSRNOG00000014410	-0.182831	0.000368018	0.00421053
ENSRNOG00000005157	-0.182818	9.48107e-05	0.0013642
ENSRNOG00000013660	-0.182515	0.00515644	0.0350818
ENSRNOG00000025554	-0.182309	0.00618508	0.0403503
ENSRNOG00000019473	-0.182267	0.00159507	0.0137385
ENSRNOG00000016878	-0.180922	0.00112251	0.0103944
ENSRNOG00000000044	-0.18021	0.00510627	0.0348506
ENSRNOG00000018047	-0.180185	0.00802638	0.0492364
ENSRNOG00000043094	-0.17986	0.00699635	0.0445327
ENSRNOG00000033176	-0.179196	0.00139133	0.0123541
ENSRNOG00000047287	-0.17919	0.00308022	0.0234328
ENSRNOG00000007900	-0.179005	0.000869777	0.00840872
ENSRNOG00000008222	-0.178593	0.0018298	0.0154044
ENSRNOG00000014218	-0.17723	0.0015328	0.0133166
ENSRNOG00000007272	-0.176882	0.00101703	0.00957129
ENSRNOG00000025383	-0.176827	0.00137828	0.0122872
ENSRNOG00000011914	-0.176643	0.00789677	0.0485902
ENSRNOG00000012015	-0.176543	0.000827595	0.00810355
ENSRNOG00000023202	-0.176427	0.00624431	0.0406705
ENSRNOG00000009536	-0.175669	0.000823106	0.00806453
ENSRNOG00000014160	-0.175602	0.00514283	0.0350189
ENSRNOG00000012536	-0.175556	0.000797635	0.00784373
ENSRNOG00000048980	-0.175332	0.00726304	0.0456904
ENSRNOG00000003078	-0.175204	0.00598722	0.0393316
ENSRNOG00000026171	-0.175038	0.000278247	0.00336099
ENSRNOG00000050655	-0.174883	0.00646733	0.0419356
ENSRNOG00000009079	-0.174849	0.00568103	0.0377534
ENSRNOG00000011519	-0.174825	0.00505445	0.0345934
ENSRNOG00000021399	-0.174078	0.00388615	0.0281097
ENSRNOG00000018176	-0.174007	0.00490856	0.0338115
ENSRNOG00000005836	-0.173572	0.0012016	0.0109486
ENSRNOG00000019048	-0.17356	9.74687e-05	0.00139618
ENSRNOG00000019550	-0.173221	8.33562e-06	0.000167433
ENSRNOG00000027455	-0.172477	0.00353497	0.0260822
ENSRNOG00000010830	-0.171303	0.00364318	0.0267017
ENSRNOG00000017707	-0.171254	0.00586103	0.0387103
ENSRNOG00000000060	-0.171174	0.00769423	0.0476548
ENSRNOG00000012258	-0.170749	0.00627135	0.0408134
ENSRNOG00000014604	-0.17016	0.00313704	0.0237747
ENSRNOG00000011420	-0.169808	0.000505743	0.00544429
ENSRNOG00000016016	-0.169805	0.00783291	0.0482899
ENSRNOG00000000070	-0.169628	0.00690119	0.0440714
ENSRNOG00000001773	-0.167851	0.000728167	0.00724123
ENSRNOG00000018967	-0.167227	0.00367692	0.0268998
ENSRNOG00000015301	-0.166918	0.00443947	0.0312518
ENSRNOG00000032162	-0.166891	0.00645004	0.0418574
ENSRNOG00000013331	-0.166493	0.000561754	0.00588905
ENSRNOG00000017222	-0.166014	0.00680762	0.043578
ENSRNOG00000013809	-0.165957	0.000751597	0.00745505
ENSRNOG00000013946	-0.165614	0.00622826	0.0405824
ENSRNOG00000009773	-0.164509	0.00232967	0.0186712
ENSRNOG00000016251	-0.163594	0.00296502	0.0227399
ENSRNOG00000007367	-0.163258	0.00778981	0.0481257
ENSRNOG00000001456	-0.161897	0.00572542	0.0380169
ENSRNOG00000013965	-0.159908	0.00403983	0.0289297
ENSRNOG00000006796	-0.158227	0.0036492	0.0267336
ENSRNOG00000012644	-0.157639	0.000907419	0.00869733
ENSRNOG00000015552	-0.157161	0.00215034	0.0175498
ENSRNOG00000048258	-0.154879	0.00709131	0.044892
ENSRNOG00000014811	-0.153174	0.0044005	0.0310319
ENSRNOG00000017781	-0.151042	0.00366301	0.0268224
ENSRNOG00000014162	-0.150633	0.00192669	0.0160849
ENSRNOG00000014319	-0.150248	0.00195438	0.0162652
ENSRNOG00000016991	-0.150176	0.000609566	0.00626329
ENSRNOG00000006003	-0.149641	4.06475e-05	0.000656871
ENSRNOG00000019740	-0.14636	0.00282109	0.0218662
ENSRNOG00000013992	-0.146343	0.00600494	0.0393835
ENSRNOG00000016541	-0.146091	0.00470228	0.0327851
ENSRNOG00000025504	-0.145924	0.000605968	0.00623832
ENSRNOG00000018158	-0.145592	0.00596387	0.0392426
ENSRNOG00000027707	-0.145574	0.00679171	0.0435109
ENSRNOG00000000399	-0.145444	0.00718828	0.0453447
ENSRNOG00000009029	-0.144093	0.00800263	0.0491849
ENSRNOG00000011014	-0.142923	0.00791125	0.0486606
ENSRNOG00000002991	-0.14283	0.00505255	0.0345934
ENSRNOG00000017911	-0.140351	0.000194921	0.00249751
ENSRNOG00000017297	-0.14001	0.000498208	0.00538852
ENSRNOG00000000408	-0.139919	0.000603379	0.00622366
ENSRNOG00000023020	-0.139515	0.00682976	0.0437023
ENSRNOG00000036813	-0.138007	0.00645658	0.0418829
ENSRNOG00000014303	-0.137624	0.00782386	0.0482712
ENSRNOG00000018032	-0.135105	0.00026269	0.00320446
ENSRNOG00000007462	-0.13305	0.00592041	0.0390046
ENSRNOG00000010774	-0.131719	0.00201205	0.0166673
ENSRNOG00000011661	-0.12884	4.83477e-06	0.000105869
ENSRNOG00000015173	-0.125385	0.00459236	0.0321445
ENSRNOG00000006683	-0.121471	0.00576175	0.0381633
ENSRNOG00000010176	-0.119934	0.000156816	0.00208252
ENSRNOG00000003953	-0.119531	0.00454139	0.0318573
ENSRNOG00000036660	-0.11913	0.00632016	0.0410977
ENSRNOG00000016321	-0.108541	0.00046164	0.00507171
ENSRNOG00000008019	-0.107736	0.00766412	0.0475419
ENSRNOG00000001717	-0.106736	0.0070517	0.0447296
ENSRNOG00000000395	-0.102407	0.00481989	0.0333925
ENSRNOG00000015202	-0.0926414	0.00696891	0.0444154
ENSRNOG00000004382	-0.0819717	0.00716075	0.0452067
ENSRNOG00000022877	0.0975571	0.00207017	0.0170248
ENSRNOG00000001979	0.130519	0.00774688	0.0479439
ENSRNOG00000010712	0.149129	0.000337958	0.00392545
ENSRNOG00000013669	0.155879	0.00116301	0.0106769
ENSRNOG00000005323	0.170063	0.000390648	0.00440969
ENSRNOG00000016603	0.172117	0.00753044	0.0470001
ENSRNOG00000010091	0.172928	0.00432128	0.0305944
ENSRNOG00000002094	0.173711	0.000374564	0.00427576
ENSRNOG00000018884	0.17393	0.00760865	0.0473076
ENSRNOG00000023446	0.174166	4.43957e-05	0.000705271
ENSRNOG00000008689	0.175335	0.00340118	0.0253216
ENSRNOG00000002069	0.185645	0.0068042	0.0435735
ENSRNOG00000004026	0.187336	0.00262854	0.0207159
ENSRNOG00000002980	0.189022	7.80213e-06	0.000158104
ENSRNOG00000020643	0.189224	0.00295927	0.0227129
ENSRNOG00000008637	0.189277	0.0078191	0.0482604
ENSRNOG00000004697	0.191116	0.00413613	0.0295183
ENSRNOG00000009186	0.193373	0.000519175	0.00555902
ENSRNOG00000024629	0.195118	0.00419664	0.0298703
ENSRNOG00000000900	0.196163	0.00150361	0.0131128
ENSRNOG00000042245	0.198054	0.00110537	0.0102713
ENSRNOG00000017635	0.19846	0.00355272	0.0261823
ENSRNOG00000004189	0.202466	0.00415437	0.0296182
ENSRNOG00000016384	0.20275	0.00224457	0.0181342
ENSRNOG00000020584	0.203499	0.00236101	0.0188751
ENSRNOG00000010676	0.207203	0.00205752	0.0169476
ENSRNOG00000012726	0.209395	0.00332248	0.0248976
ENSRNOG00000023861	0.210715	7.20879e-06	0.000147573
ENSRNOG00000019073	0.215746	0.00353588	0.0260822
ENSRNOG00000019229	0.217138	6.69975e-06	0.000138568
ENSRNOG00000017250	0.217844	0.00666764	0.0429478
ENSRNOG00000039859	0.218141	0.000168666	0.00221421
ENSRNOG00000009570	0.218671	0.00446409	0.0314113
ENSRNOG00000027245	0.218852	0.00708394	0.0448791
ENSRNOG00000027622	0.219009	6.10736e-07	1.84707e-05
ENSRNOG00000014595	0.219931	0.00172537	0.0146561
ENSRNOG00000011157	0.219934	4.18735e-05	0.000671861
ENSRNOG00000025448	0.219999	0.00200383	0.0166163
ENSRNOG00000017608	0.22088	0.00800858	0.0492017
ENSRNOG00000000902	0.221169	0.00407671	0.0291721
ENSRNOG00000025940	0.22261	7.04019e-06	0.000144624
ENSRNOG00000012549	0.226008	0.00234085	0.0187327
ENSRNOG00000006435	0.228361	0.000370051	0.00423077
ENSRNOG00000028688	0.228715	0.00336167	0.0251214
ENSRNOG00000011521	0.230545	0.00471961	0.0328534
ENSRNOG00000050317	0.231895	0.00779126	0.0481257
ENSRNOG00000046149	0.235215	0.00228397	0.0184061
ENSRNOG00000016665	0.235834	0.000366325	0.00419716
ENSRNOG00000025570	0.236655	0.00784033	0.048317
ENSRNOG00000014966	0.238687	0.00747208	0.0467122
ENSRNOG00000001506	0.239192	0.00438081	0.030934
ENSRNOG00000046527	0.2414	0.00223887	0.0181191
ENSRNOG00000030091	0.241477	5.03001e-07	1.5809e-05
ENSRNOG00000014476	0.242082	5.6125e-05	0.000863367
ENSRNOG00000004781	0.243135	0.00704168	0.0447015
ENSRNOG00000026564	0.243778	0.00299571	0.0229008
ENSRNOG00000005818	0.243942	0.00253168	0.0200793
ENSRNOG00000009837	0.247411	0.00374571	0.0273158
ENSRNOG00000008885	0.247474	0.00451272	0.0316839
ENSRNOG00000011280	0.249701	0.00584553	0.0386383
ENSRNOG00000013290	0.250215	0.00107733	0.0100633
ENSRNOG00000004602	0.25061	5.01269e-08	2.07084e-06
ENSRNOG00000026178	0.250855	0.00285132	0.0220685
ENSRNOG00000046333	0.25175	0.0067332	0.0432051
ENSRNOG00000026994	0.25177	0.00651822	0.0421633
ENSRNOG00000010083	0.252896	0.000681393	0.00687786
ENSRNOG00000001222	0.253254	0.00358364	0.0263617
ENSRNOG00000013895	0.253413	0.000208801	0.00263948
ENSRNOG00000011096	0.253599	3.36636e-05	0.000559744
ENSRNOG00000024874	0.255015	0.0039521	0.0284583
ENSRNOG00000021110	0.25556	0.00484482	0.0335165
ENSRNOG00000018141	0.255742	0.00160625	0.0138199
ENSRNOG00000001191	0.257347	0.000293358	0.00351175
ENSRNOG00000019475	0.25737	0.000605642	0.00623832
ENSRNOG00000019859	0.257404	0.00161022	0.0138466
ENSRNOG00000012552	0.260203	0.00217694	0.0177308
ENSRNOG00000018391	0.260583	0.00249689	0.019823
ENSRNOG00000009001	0.261342	0.00060894	0.00626087
ENSRNOG00000002914	0.263111	0.000679119	0.00686356
ENSRNOG00000014013	0.263816	0.000214461	0.00269495
ENSRNOG00000002653	0.264112	0.00805506	0.0493557
ENSRNOG00000021046	0.264775	0.00609887	0.0399179
ENSRNOG00000014779	0.267365	0.000626367	0.00640718
ENSRNOG00000004279	0.267843	4.31861e-05	0.000688102
ENSRNOG00000007912	0.267939	0.0080115	0.0492017
ENSRNOG00000026849	0.268254	0.000556662	0.00586209
ENSRNOG00000000571	0.268978	0.00669954	0.0430528
ENSRNOG00000014066	0.269175	0.00482066	0.0333925
ENSRNOG00000008283	0.269609	2.42094e-05	0.000419971
ENSRNOG00000024663	0.270366	0.000865652	0.00839416
ENSRNOG00000020249	0.270948	0.0054351	0.036528
ENSRNOG00000013451	0.271865	0.00146964	0.0128867
ENSRNOG00000005700	0.272085	2.60031e-05	0.000446706
ENSRNOG00000002542	0.272512	0.000685835	0.00691615
ENSRNOG00000019741	0.27399	0.00138742	0.0123276
ENSRNOG00000010042	0.274645	0.00616266	0.0402532
ENSRNOG00000012002	0.274806	0.00146489	0.0128601
ENSRNOG00000021081	0.275797	0.00784569	0.0483315
ENSRNOG00000001465	0.278336	0.00018707	0.00241041
ENSRNOG00000008639	0.278656	0.00607444	0.0397904
ENSRNOG00000004438	0.278803	0.000450336	0.00496795
ENSRNOG00000037227	0.278918	0.000699604	0.00701189
ENSRNOG00000018729	0.279329	0.000379038	0.00431505
ENSRNOG00000006999	0.279375	0.000305167	0.00362872
ENSRNOG00000007920	0.2799	0.0021409	0.0174995
ENSRNOG00000018009	0.28123	9.09523e-06	0.000181102
ENSRNOG00000023809	0.282127	0.000181303	0.00234932
ENSRNOG00000016357	0.282172	0.00431942	0.0305944
ENSRNOG00000008025	0.284305	0.000225081	0.00280547
ENSRNOG00000020229	0.28478	0.00508733	0.0347667
ENSRNOG00000031536	0.28526	0.00654151	0.0422969
ENSRNOG00000022623	0.285943	0.00699089	0.04452
ENSRNOG00000011781	0.28684	0.00523227	0.0355326
ENSRNOG00000007349	0.287099	7.06825e-05	0.00105491
ENSRNOG00000020573	0.287249	0.00336704	0.0251328
ENSRNOG00000016254	0.287793	0.00667434	0.0429478
ENSRNOG00000015340	0.289161	0.000517738	0.00554734
ENSRNOG00000025885	0.289877	0.000856272	0.00832839
ENSRNOG00000001190	0.289964	3.14379e-05	0.000528216
ENSRNOG00000032930	0.29065	0.00280577	0.021777
ENSRNOG00000015717	0.292237	0.000989025	0.00935837
ENSRNOG00000007764	0.293078	0.00269399	0.0211055
ENSRNOG00000049057	0.294347	3.252e-05	0.000544115
ENSRNOG00000004624	0.294852	0.00744021	0.0465492
ENSRNOG00000024335	0.294885	0.00119724	0.0109261
ENSRNOG00000001228	0.295098	9.31352e-06	0.000184532
ENSRNOG00000032929	0.295589	0.00394424	0.0284145
ENSRNOG00000024470	0.296268	0.00020213	0.00257327
ENSRNOG00000023389	0.296924	3.05989e-07	1.01546e-05
ENSRNOG00000033528	0.297134	0.00296007	0.0227129
ENSRNOG00000006997	0.297345	0.00110798	0.0102837
ENSRNOG00000000498	0.298644	0.00435016	0.0307717
ENSRNOG00000019306	0.299761	0.00398899	0.0286468
ENSRNOG00000042326	0.299896	5.36089e-14	6.98615e-12
ENSRNOG00000010447	0.301298	0.000134796	0.00183566
ENSRNOG00000047137	0.303567	0.00118365	0.0108368
ENSRNOG00000003682	0.305126	0.00264705	0.0208295
ENSRNOG00000017354	0.305731	0.00434469	0.0307466
ENSRNOG00000007674	0.306821	0.00677193	0.0434189
ENSRNOG00000004282	0.308142	0.00368908	0.0269764
ENSRNOG00000008919	0.308865	0.00267667	0.0209856
ENSRNOG00000010514	0.309424	0.00591525	0.0389866
ENSRNOG00000002645	0.311416	0.000164526	0.00216873
ENSRNOG00000028941	0.312587	0.000515222	0.00552558
ENSRNOG00000015605	0.313746	0.00675986	0.0433589
ENSRNOG00000007519	0.315115	5.74752e-06	0.000122208
ENSRNOG00000012957	0.315166	0.00332951	0.0249386
ENSRNOG00000001455	0.315669	5.25993e-08	2.1563e-06
ENSRNOG00000050924	0.316523	0.00589704	0.0388986
ENSRNOG00000021573	0.316918	4.48746e-05	0.000710065
ENSRNOG00000019638	0.317836	0.00207045	0.0170248
ENSRNOG00000017419	0.318065	0.000361552	0.00416055
ENSRNOG00000008157	0.318314	0.00161857	0.013911
ENSRNOG00000024616	0.318992	0.00096952	0.00919009
ENSRNOG00000018487	0.319634	0.000961169	0.00913253
ENSRNOG00000011310	0.319846	0.00651755	0.0421633
ENSRNOG00000033101	0.320155	0.00084095	0.00821926
ENSRNOG00000001349	0.320638	0.00183708	0.0154494
ENSRNOG00000013583	0.320768	0.000405182	0.00455446
ENSRNOG00000017579	0.320897	0.00785457	0.0483676
ENSRNOG00000011951	0.321421	0.00510725	0.0348506
ENSRNOG00000001781	0.321574	0.00230881	0.0185527
ENSRNOG00000006726	0.324433	0.00147546	0.0129307
ENSRNOG00000001245	0.324511	0.00409044	0.0292182
ENSRNOG00000015547	0.324669	0.00147917	0.012949
ENSRNOG00000019281	0.324712	0.00415843	0.0296247
ENSRNOG00000007660	0.325446	0.00302583	0.0230847
ENSRNOG00000015913	0.327569	0.000100633	0.00143637
ENSRNOG00000000565	0.327915	0.000534603	0.00569586
ENSRNOG00000010060	0.329076	0.00103911	0.00975738
ENSRNOG00000014637	0.329112	0.000106336	0.0014994
ENSRNOG00000000158	0.329473	0.00183421	0.0154334
ENSRNOG00000001235	0.331678	0.00750958	0.04691
ENSRNOG00000037765	0.332598	0.002407	0.0191854
ENSRNOG00000016256	0.33267	0.00766877	0.0475523
ENSRNOG00000001404	0.334048	0.000596676	0.00616245
ENSRNOG00000015088	0.334692	4.8042e-12	4.61116e-10
ENSRNOG00000012371	0.335068	0.000486901	0.005302
ENSRNOG00000003841	0.337165	8.39985e-05	0.0012229
ENSRNOG00000012149	0.337461	1.02315e-06	2.84725e-05
ENSRNOG00000001341	0.338473	0.000565426	0.00591081
ENSRNOG00000020415	0.338852	0.000103841	0.0014756
ENSRNOG00000042464	0.339068	4.19178e-05	0.0006719
ENSRNOG00000030888	0.339967	0.00524409	0.0355874
ENSRNOG00000020580	0.340169	8.1491e-07	2.36206e-05
ENSRNOG00000036827	0.340481	0.000652329	0.00663042
ENSRNOG00000009824	0.342297	0.000157891	0.00209506
ENSRNOG00000017846	0.342462	0.000413074	0.00463019
ENSRNOG00000019299	0.343471	0.000566822	0.0059151
ENSRNOG00000017863	0.344095	4.92782e-06	0.000107526
ENSRNOG00000046053	0.34414	0.00261129	0.0205986
ENSRNOG00000043077	0.345692	0.00380956	0.0277057
ENSRNOG00000011592	0.345967	0.00703359	0.0446854
ENSRNOG00000002225	0.34701	0.00802372	0.0492364
ENSRNOG00000050445	0.34873	2.03248e-05	0.000363585
ENSRNOG00000024245	0.349418	0.00221504	0.0179863
ENSRNOG00000003680	0.350429	0.000568784	0.00593171
ENSRNOG00000016246	0.350637	0.00447242	0.0314423
ENSRNOG00000029837	0.352279	9.82041e-05	0.00140546
ENSRNOG00000011376	0.352971	0.000975175	0.00923277
ENSRNOG00000022164	0.354282	0.000713543	0.00711722
ENSRNOG00000011599	0.35537	0.00231461	0.018569
ENSRNOG00000011129	0.355948	0.00280255	0.0217646
ENSRNOG00000015007	0.356724	0.00760146	0.0473076
ENSRNOG00000013774	0.357815	0.00152412	0.0132556
ENSRNOG00000008427	0.35787	0.00166942	0.0142563
ENSRNOG00000010205	0.358205	0.0001807	0.0023434
ENSRNOG00000006733	0.3586	0.000911705	0.0087142
ENSRNOG00000004932	0.359067	0.000253299	0.00311142
ENSRNOG00000002129	0.360609	5.68836e-05	0.000870857
ENSRNOG00000016361	0.361123	0.00387894	0.0280702
ENSRNOG00000003365	0.36158	0.00174352	0.0147868
ENSRNOG00000008862	0.361941	5.61824e-05	0.000863421
ENSRNOG00000046330	0.363158	0.00706036	0.0447668
ENSRNOG00000012439	0.363932	0.00220425	0.0179258
ENSRNOG00000009389	0.364668	0.000161601	0.00213545
ENSRNOG00000019742	0.365179	0.000335759	0.00390543
ENSRNOG00000018481	0.368276	1.83513e-07	6.49475e-06
ENSRNOG00000008951	0.368311	6.44278e-07	1.9267e-05
ENSRNOG00000007939	0.368892	0.000667518	0.00676336
ENSRNOG00000050949	0.369293	5.53694e-10	3.76066e-08
ENSRNOG00000013152	0.372869	5.05151e-05	0.000788419
ENSRNOG00000001528	0.373013	0.00176613	0.0149547
ENSRNOG00000030404	0.374245	0.000814721	0.00798726
ENSRNOG00000012196	0.374438	0.00575568	0.0381388
ENSRNOG00000010004	0.375209	0.00138126	0.0123001
ENSRNOG00000014297	0.377229	0.000867578	0.00840266
ENSRNOG00000017879	0.379447	0.0044999	0.0316078
ENSRNOG00000019926	0.380409	0.00363712	0.0266694
ENSRNOG00000014819	0.380473	0.00122722	0.0111199
ENSRNOG00000021773	0.380731	2.83642e-08	1.25594e-06
ENSRNOG00000032039	0.380861	1.35475e-05	0.000257291
ENSRNOG00000049560	0.38108	0.000879442	0.00848169
ENSRNOG00000002903	0.381486	4.67682e-09	2.57611e-07
ENSRNOG00000009271	0.382523	0.00140539	0.0124527
ENSRNOG00000010475	0.383923	5.10168e-07	1.59716e-05
ENSRNOG00000027152	0.384518	0.00165679	0.0141939
ENSRNOG00000007047	0.385506	2.6333e-07	8.9049e-06
ENSRNOG00000020451	0.386021	0.00254062	0.0201371
ENSRNOG00000028448	0.386761	0.00486516	0.0336281
ENSRNOG00000011871	0.386985	4.26577e-05	0.000682396
ENSRNOG00000028703	0.388035	1.70895e-08	8.00958e-07
ENSRNOG00000030149	0.388149	0.00192854	0.0160878
ENSRNOG00000018824	0.390041	0.000268363	0.00326372
ENSRNOG00000030633	0.391092	0.000135522	0.00184248
ENSRNOG00000006235	0.392142	3.30493e-06	7.73353e-05
ENSRNOG00000001582	0.394139	0.000497009	0.00538531
ENSRNOG00000031824	0.394251	4.35288e-05	0.000692185
ENSRNOG00000026177	0.394711	0.00272764	0.0212947
ENSRNOG00000022015	0.395078	0.000256481	0.00314066
ENSRNOG00000008150	0.395844	1.32371e-07	4.91152e-06
ENSRNOG00000010997	0.396106	0.0020444	0.0168731
ENSRNOG00000001204	0.396147	0.00181155	0.0152908
ENSRNOG00000048176	0.397761	0.00476199	0.0330719
ENSRNOG00000026866	0.39919	3.33612e-05	0.000555292
ENSRNOG00000026309	0.399889	0.000499922	0.00539613
ENSRNOG00000007445	0.401259	6.55677e-05	0.000988697
ENSRNOG00000005987	0.401715	5.86409e-06	0.000124169
ENSRNOG00000017496	0.402746	0.005351	0.0361294
ENSRNOG00000010331	0.406268	0.00487737	0.0336835
ENSRNOG00000013196	0.407225	0.000849049	0.00827823
ENSRNOG00000016697	0.407919	0.000319772	0.00375228
ENSRNOG00000001402	0.408976	0.000222622	0.00278565
ENSRNOG00000014666	0.410783	0.00436621	0.030858
ENSRNOG00000019697	0.411702	0.00255298	0.0202182
ENSRNOG00000024291	0.413166	0.00710805	0.0449625
ENSRNOG00000023013	0.413841	0.000770226	0.00761841
ENSRNOG00000039976	0.415238	0.00472024	0.0328534
ENSRNOG00000002807	0.415414	1.69049e-06	4.34244e-05
ENSRNOG00000010477	0.416048	0.000496755	0.00538531
ENSRNOG00000037449	0.417047	0.00556639	0.037192
ENSRNOG00000028930	0.417207	0.0061974	0.0403978
ENSRNOG00000026483	0.41748	0.00135154	0.0120623
ENSRNOG00000045649	0.418346	2.72215e-05	0.000464185
ENSRNOG00000029207	0.418387	0.000302177	0.00360119
ENSRNOG00000036668	0.418482	0.00202636	0.0167512
ENSRNOG00000026310	0.421442	0.0066714	0.0429478
ENSRNOG00000025142	0.421475	5.57891e-05	0.000859024
ENSRNOG00000002116	0.421595	0.00180144	0.0152135
ENSRNOG00000048553	0.424974	0.00678371	0.043477
ENSRNOG00000007944	0.425544	0.000304518	0.0036237
ENSRNOG00000020578	0.426123	0.00612482	0.0400386
ENSRNOG00000010890	0.42683	6.24032e-08	2.52591e-06
ENSRNOG00000002514	0.428467	0.00162003	0.0139161
ENSRNOG00000037225	0.428759	2.84472e-05	0.000482009
ENSRNOG00000010165	0.428962	0.00190571	0.0159512
ENSRNOG00000025695	0.429781	0.00214277	0.0175004
ENSRNOG00000006483	0.431171	5.46212e-05	0.000843471
ENSRNOG00000012502	0.43221	0.00223823	0.0181191
ENSRNOG00000007133	0.432444	0.000197771	0.00252799
ENSRNOG00000020185	0.432569	1.82875e-07	6.49475e-06
ENSRNOG00000010918	0.43335	0.00139593	0.0123826
ENSRNOG00000046667	0.433373	0.000634203	0.00647906
ENSRNOG00000010448	0.433482	0.000180677	0.0023434
ENSRNOG00000011815	0.43511	9.23884e-06	0.000183734
ENSRNOG00000019184	0.435992	0.00167502	0.0142813
ENSRNOG00000005652	0.436599	0.000931023	0.00887767
ENSRNOG00000025764	0.43684	0.00153569	0.0133345
ENSRNOG00000009113	0.437304	6.76389e-06	0.000139535
ENSRNOG00000017029	0.437907	8.27122e-28	4.73498e-25
ENSRNOG00000023554	0.438457	0.00709881	0.0449218
ENSRNOG00000001079	0.439549	0.00029132	0.00349518
ENSRNOG00000011518	0.440189	3.58141e-05	0.000589389
ENSRNOG00000028892	0.441534	0.0032138	0.0242305
ENSRNOG00000048580	0.4416	0.00723958	0.0455787
ENSRNOG00000005289	0.44192	0.00425126	0.0302054
ENSRNOG00000010078	0.44264	0.00267582	0.0209856
ENSRNOG00000013981	0.444872	5.1336e-08	2.11533e-06
ENSRNOG00000021269	0.44578	1.5587e-11	1.39578e-09
ENSRNOG00000017918	0.446869	3.41033e-06	7.92234e-05
ENSRNOG00000023338	0.447559	0.000188699	0.00242944
ENSRNOG00000046515	0.448058	0.000453337	0.00499418
ENSRNOG00000015269	0.448446	0.00109752	0.0102196
ENSRNOG00000010252	0.448813	0.00114076	0.0105269
ENSRNOG00000027115	0.448819	0.000189904	0.00244299
ENSRNOG00000029810	0.450037	0.00319791	0.0241561
ENSRNOG00000003990	0.451526	6.34356e-08	2.55397e-06
ENSRNOG00000007102	0.451608	7.92911e-07	2.31504e-05
ENSRNOG00000048870	0.451678	0.0040297	0.0288744
ENSRNOG00000010652	0.452775	0.000776604	0.00766986
ENSRNOG00000008026	0.453528	3.74835e-05	0.000613085
ENSRNOG00000013783	0.454269	1.74033e-05	0.00031954
ENSRNOG00000008137	0.454408	0.00154752	0.0134009
ENSRNOG00000014137	0.455182	0.00291992	0.02248
ENSRNOG00000036682	0.456129	0.000528115	0.00563592
ENSRNOG00000016260	0.458868	5.45431e-05	0.000843077
ENSRNOG00000016612	0.459151	0.00221922	0.0180005
ENSRNOG00000019873	0.460247	0.00204954	0.0168992
ENSRNOG00000015967	0.460759	0.00033599	0.00390543
ENSRNOG00000027257	0.464583	8.57749e-08	3.32902e-06
ENSRNOG00000016043	0.464812	3.55203e-06	8.20396e-05
ENSRNOG00000007923	0.465925	1.36447e-06	3.58544e-05
ENSRNOG00000015845	0.466903	0.00015494	0.00206446
ENSRNOG00000045822	0.466997	0.00333782	0.0249892
ENSRNOG00000017560	0.469441	0.00588769	0.0388529
ENSRNOG00000018659	0.470026	2.60293e-05	0.000446706
ENSRNOG00000005041	0.47193	0.000146387	0.00196683
ENSRNOG00000023258	0.473673	1.05658e-05	0.000206033
ENSRNOG00000001223	0.474445	0.000877939	0.0084723
ENSRNOG00000015441	0.474469	0.00296776	0.02275
ENSRNOG00000032590	0.474489	0.00502419	0.0344746
ENSRNOG00000045788	0.474645	4.18193e-07	1.34873e-05
ENSRNOG00000014199	0.474749	0.000808006	0.00793112
ENSRNOG00000021087	0.475166	0.00202037	0.0167275
ENSRNOG00000018377	0.475199	0.0045253	0.0317583
ENSRNOG00000009244	0.477173	0.00480322	0.0333005
ENSRNOG00000017791	0.477724	1.08407e-11	9.87309e-10
ENSRNOG00000007503	0.477969	0.00738505	0.0463126
ENSRNOG00000011720	0.47809	2.06494e-05	0.000366951
ENSRNOG00000003772	0.478977	0.00523266	0.0355326
ENSRNOG00000002040	0.480217	0.00166674	0.0142536
ENSRNOG00000010350	0.481402	4.82094e-07	1.53019e-05
ENSRNOG00000004307	0.484377	3.63043e-05	0.000594748
ENSRNOG00000028241	0.485225	0.000907769	0.00869733
ENSRNOG00000027498	0.485695	0.0010312	0.00968876
ENSRNOG00000028207	0.486119	5.51762e-06	0.000118396
ENSRNOG00000008246	0.486833	0.00122322	0.0110962
ENSRNOG00000006674	0.488284	5.00626e-07	1.57653e-05
ENSRNOG00000002775	0.488465	0.000619802	0.00635218
ENSRNOG00000023238	0.488546	3.89961e-06	8.84114e-05
ENSRNOG00000014647	0.488832	7.4073e-06	0.00015125
ENSRNOG00000018454	0.488919	0.0047334	0.0329161
ENSRNOG00000007292	0.489131	0.00307528	0.0234063
ENSRNOG00000013408	0.490878	0.000842582	0.00822659
ENSRNOG00000008658	0.492136	0.00360746	0.0264692
ENSRNOG00000003870	0.492636	0.00345644	0.0256023
ENSRNOG00000002232	0.494437	0.00256298	0.0202774
ENSRNOG00000042657	0.494509	0.0073212	0.0459481
ENSRNOG00000017857	0.494623	1.01801e-05	0.000198995
ENSRNOG00000018109	0.497793	0.00244626	0.0194693
ENSRNOG00000002519	0.498738	0.00670408	0.0430528
ENSRNOG00000026110	0.501591	7.88513e-05	0.00115742
ENSRNOG00000012193	0.501778	1.68005e-05	0.000310249
ENSRNOG00000018484	0.503165	0.000453197	0.00499418
ENSRNOG00000013631	0.504478	3.27207e-08	1.4291e-06
ENSRNOG00000001325	0.505486	0.00616969	0.040279
ENSRNOG00000022597	0.505965	2.08395e-05	0.000368773
ENSRNOG00000048978	0.506481	0.00108697	0.0101325
ENSRNOG00000017087	0.507754	2.18135e-05	0.000383387
ENSRNOG00000050145	0.508188	0.000622737	0.00637411
ENSRNOG00000012460	0.509826	0.00210898	0.0172827
ENSRNOG00000004400	0.510393	0.000420784	0.00468879
ENSRNOG00000013102	0.511058	0.00539058	0.0363354
ENSRNOG00000002358	0.511268	0.00143228	0.0126335
ENSRNOG00000016679	0.511478	0.00018066	0.0023434
ENSRNOG00000014461	0.51222	0.0066829	0.0429856
ENSRNOG00000004330	0.512703	0.00030823	0.0036489
ENSRNOG00000000029	0.513335	0.000565397	0.00591081
ENSRNOG00000007551	0.515034	0.000716753	0.00714479
ENSRNOG00000009872	0.517045	0.000242617	0.00299507
ENSRNOG00000006174	0.517774	5.21309e-05	0.000808129
ENSRNOG00000032381	0.519768	0.00105064	0.00985413
ENSRNOG00000002192	0.520971	0.000116539	0.00161872
ENSRNOG00000025679	0.521578	1.20429e-11	1.08447e-09
ENSRNOG00000026821	0.522443	0.00272714	0.0212947
ENSRNOG00000013067	0.52264	0.00461428	0.0322557
ENSRNOG00000012874	0.525121	5.02478e-05	0.000785011
ENSRNOG00000027833	0.526064	0.00396162	0.0285012
ENSRNOG00000019018	0.526407	0.00134029	0.0119885
ENSRNOG00000019080	0.526919	2.31589e-07	7.94892e-06
ENSRNOG00000037518	0.528057	0.00567423	0.0377239
ENSRNOG00000047466	0.531048	0.00120217	0.0109486
ENSRNOG00000043085	0.532735	8.71591e-07	2.49033e-05
ENSRNOG00000006729	0.532885	7.13929e-05	0.00106147
ENSRNOG00000014660	0.535974	1.40715e-10	1.06897e-08
ENSRNOG00000026974	0.537819	4.08291e-09	2.29631e-07
ENSRNOG00000032871	0.538612	6.27048e-05	0.000951795
ENSRNOG00000012840	0.539952	0.00763901	0.0474412
ENSRNOG00000008691	0.540354	2.99144e-07	9.94808e-06
ENSRNOG00000019244	0.541985	0.00109789	0.0102196
ENSRNOG00000010598	0.542631	0.00171924	0.0146117
ENSRNOG00000010396	0.544855	3.81419e-19	8.86053e-17
ENSRNOG00000037267	0.545976	0.00588329	0.0388399
ENSRNOG00000010488	0.546635	1.59778e-07	5.79429e-06
ENSRNOG00000010210	0.546884	0.00291457	0.0224604
ENSRNOG00000018815	0.547453	0.00288585	0.0222712
ENSRNOG00000003800	0.547549	0.000542244	0.00574425
ENSRNOG00000020448	0.547958	1.26087e-06	3.36841e-05
ENSRNOG00000023895	0.549381	0.000795237	0.00782976
ENSRNOG00000016177	0.553933	4.94375e-07	1.56299e-05
ENSRNOG00000011058	0.554287	0.000138603	0.00187325
ENSRNOG00000013239	0.555388	3.99798e-20	1.0172e-17
ENSRNOG00000013484	0.556066	1.54994e-05	0.000288883
ENSRNOG00000015439	0.558436	1.04749e-06	2.90489e-05
ENSRNOG00000007286	0.560029	7.25908e-07	2.14679e-05
ENSRNOG00000029500	0.560146	0.00156389	0.0135135
ENSRNOG00000005747	0.562123	0.00027697	0.00335061
ENSRNOG00000025394	0.562344	0.000534844	0.00569586
ENSRNOG00000009313	0.567513	6.57907e-06	0.000136248
ENSRNOG00000029778	0.567878	2.08037e-05	0.000368773
ENSRNOG00000011346	0.56856	0.00295063	0.0226729
ENSRNOG00000030163	0.569003	1.80979e-05	0.0003304
ENSRNOG00000017319	0.56949	0.0011838	0.0108368
ENSRNOG00000016255	0.569557	7.81025e-07	2.29287e-05
ENSRNOG00000021424	0.569794	1.34804e-05	0.000256319
ENSRNOG00000012074	0.57111	6.37015e-06	0.000132952
ENSRNOG00000012346	0.571267	0.000199725	0.00255091
ENSRNOG00000004207	0.57208	0.00203831	0.0168326
ENSRNOG00000008989	0.572553	2.5331e-09	1.50382e-07
ENSRNOG00000001192	0.574335	0.00391211	0.0282465
ENSRNOG00000019041	0.57584	0.000560635	0.00588501
ENSRNOG00000018106	0.576114	0.00551817	0.0369461
ENSRNOG00000001804	0.58034	1.0905e-06	2.99823e-05
ENSRNOG00000010951	0.582588	0.00804038	0.0492846
ENSRNOG00000004617	0.582673	1.04365e-06	2.89924e-05
ENSRNOG00000007433	0.583431	1.739e-09	1.07209e-07
ENSRNOG00000037268	0.586272	0.000886706	0.00853184
ENSRNOG00000015030	0.587992	3.79e-13	4.16095e-11
ENSRNOG00000013798	0.59515	8.57444e-05	0.00124493
ENSRNOG00000014973	0.595685	0.000111061	0.00155205
ENSRNOG00000001342	0.596057	0.000182073	0.00235739
ENSRNOG00000025332	0.597617	0.00490845	0.0338115
ENSRNOG00000025643	0.602349	1.24346e-05	0.000238415
ENSRNOG00000000529	0.602961	0.000159886	0.00211802
ENSRNOG00000019555	0.604464	0.00236986	0.0189364
ENSRNOG00000006048	0.604708	4.08651e-05	0.00065957
ENSRNOG00000030625	0.606059	0.00154034	0.0133567
ENSRNOG00000018110	0.611548	0.00575384	0.0381388
ENSRNOG00000020467	0.614014	6.29154e-16	1.00847e-13
ENSRNOG00000019885	0.616414	1.32918e-16	2.2909e-14
ENSRNOG00000010747	0.616589	0.00196794	0.0163611
ENSRNOG00000004367	0.61708	1.16986e-10	9.10278e-09
ENSRNOG00000004295	0.617361	0.00760842	0.0473076
ENSRNOG00000012393	0.618148	0.000214044	0.00269302
ENSRNOG00000005067	0.619121	0.000950008	0.00904794
ENSRNOG00000020843	0.619589	0.00089171	0.00857421
ENSRNOG00000011032	0.622846	0.00191601	0.0160124
ENSRNOG00000000869	0.623349	0.00788766	0.0485527
ENSRNOG00000026965	0.62471	0.000699731	0.00701189
ENSRNOG00000007743	0.625883	1.5116e-08	7.23524e-07
ENSRNOG00000019077	0.62894	0.00100497	0.00949241
ENSRNOG00000006411	0.628991	1.92464e-06	4.83543e-05
ENSRNOG00000017311	0.629852	6.49078e-22	2.12328e-19
ENSRNOG00000018557	0.630855	0.00057268	0.00595523
ENSRNOG00000009299	0.630892	2.35668e-06	5.70623e-05
ENSRNOG00000024346	0.633003	1.11566e-05	0.000216501
ENSRNOG00000013902	0.633477	0.00207432	0.0170421
ENSRNOG00000012634	0.63629	5.16556e-05	0.000802967
ENSRNOG00000017445	0.637676	0.00144444	0.0127074
ENSRNOG00000027940	0.640927	1.34632e-08	6.54688e-07
ENSRNOG00000009325	0.642699	0.000447065	0.00493527
ENSRNOG00000010233	0.642995	1.23548e-14	1.7841e-12
ENSRNOG00000013674	0.643115	0.00298271	0.0228319
ENSRNOG00000019587	0.643162	3.42846e-05	0.00056889
ENSRNOG00000024501	0.647159	0.00128103	0.0115293
ENSRNOG00000004229	0.648667	0.00401142	0.028782
ENSRNOG00000024207	0.648675	0.00338463	0.0252102
ENSRNOG00000012363	0.649331	0.000540637	0.00573519
ENSRNOG00000029308	0.649631	0.001682	0.0143226
ENSRNOG00000048961	0.65168	1.19814e-09	7.59091e-08
ENSRNOG00000019778	0.652527	0.000690819	0.00695549
ENSRNOG00000008620	0.654151	1.22764e-09	7.74716e-08
ENSRNOG00000029812	0.654294	0.00625986	0.0407552
ENSRNOG00000017140	0.654355	0.00292717	0.022525
ENSRNOG00000012338	0.654665	0.00203144	0.0167845
ENSRNOG00000005872	0.657631	0.00108728	0.0101325
ENSRNOG00000023126	0.657848	0.0027394	0.0213569
ENSRNOG00000013387	0.658161	0.000155219	0.00206474
ENSRNOG00000029549	0.659169	0.00330047	0.024779
ENSRNOG00000027444	0.659481	3.91226e-12	3.82376e-10
ENSRNOG00000010263	0.659893	0.000735445	0.00729935
ENSRNOG00000026662	0.6608	0.000770444	0.00761841
ENSRNOG00000011435	0.66094	0.00173314	0.0147142
ENSRNOG00000027017	0.662308	5.77571e-06	0.000122459
ENSRNOG00000017208	0.662317	0.00148658	0.0129926
ENSRNOG00000049495	0.664063	0.00115632	0.010642
ENSRNOG00000016753	0.664729	2.20148e-05	0.000386501
ENSRNOG00000032436	0.66597	6.0752e-07	1.84082e-05
ENSRNOG00000017401	0.666177	0.00341432	0.0254077
ENSRNOG00000008168	0.666182	0.00476875	0.0331045
ENSRNOG00000015615	0.666227	0.00577133	0.0381951
ENSRNOG00000004147	0.666924	5.58001e-06	0.000119415
ENSRNOG00000006841	0.667241	1.4112e-07	5.21201e-06
ENSRNOG00000021384	0.667517	1.86037e-06	4.69603e-05
ENSRNOG00000002159	0.667869	0.000478075	0.00522007
ENSRNOG00000007568	0.669922	0.00526778	0.0356438
ENSRNOG00000015306	0.670375	1.06619e-06	2.94675e-05
ENSRNOG00000046293	0.671094	0.000653959	0.00664278
ENSRNOG00000004411	0.671419	0.00487515	0.0336827
ENSRNOG00000031475	0.671865	0.000118459	0.00163829
ENSRNOG00000003553	0.673925	7.43667e-05	0.00109864
ENSRNOG00000003073	0.67498	0.000728148	0.00724123
ENSRNOG00000002657	0.677162	3.20059e-11	2.68598e-09
ENSRNOG00000020481	0.678157	1.67876e-10	1.25742e-08
ENSRNOG00000020150	0.679827	0.00599281	0.0393493
ENSRNOG00000008586	0.681984	0.00200167	0.0166156
ENSRNOG00000001858	0.683423	0.000135688	0.00184317
ENSRNOG00000024728	0.6838	7.44794e-05	0.00109929
ENSRNOG00000009369	0.684126	0.00563971	0.0375411
ENSRNOG00000019202	0.686242	0.00066013	0.00669698
ENSRNOG00000028156	0.686512	0.00598484	0.0393316
ENSRNOG00000003463	0.686756	2.56034e-05	0.000440812
ENSRNOG00000016800	0.68769	6.00792e-19	1.37573e-16
ENSRNOG00000016460	0.687806	1.09168e-05	0.0002125
ENSRNOG00000018588	0.688332	3.01934e-05	0.000508371
ENSRNOG00000003278	0.689364	3.9344e-09	2.22843e-07
ENSRNOG00000020948	0.689451	0.00671539	0.0431081
ENSRNOG00000050714	0.692814	3.67016e-13	4.14288e-11
ENSRNOG00000020393	0.69384	0.0027601	0.0214765
ENSRNOG00000016367	0.696101	2.03129e-07	7.0936e-06
ENSRNOG00000009878	0.697048	0.00106269	0.00994973
ENSRNOG00000027914	0.697756	7.38789e-08	2.9312e-06
ENSRNOG00000019211	0.699148	6.86513e-05	0.0010265
ENSRNOG00000009761	0.701395	3.4302e-18	7.14061e-16
ENSRNOG00000004873	0.704118	0.000648913	0.00660882
ENSRNOG00000010373	0.705632	0.00271814	0.0212532
ENSRNOG00000016316	0.706249	0.000840581	0.00821926
ENSRNOG00000037239	0.706526	5.255e-07	1.63241e-05
ENSRNOG00000005957	0.707548	9.70757e-07	2.72509e-05
ENSRNOG00000007754	0.707963	0.000393807	0.00443905
ENSRNOG00000021079	0.709798	0.00212723	0.0174144
ENSRNOG00000046261	0.714098	2.4279e-05	0.000420722
ENSRNOG00000015496	0.714257	0.00557819	0.0372529
ENSRNOG00000014479	0.715465	2.33132e-06	5.67913e-05
ENSRNOG00000012705	0.715954	8.81781e-10	5.74555e-08
ENSRNOG00000001229	0.716824	0.00101242	0.0095403
ENSRNOG00000017628	0.716982	0.00238434	0.0190332
ENSRNOG00000009897	0.718557	0.00575541	0.0381388
ENSRNOG00000027552	0.720627	1.2292e-06	3.3003e-05
ENSRNOG00000010634	0.723205	2.39902e-14	3.37314e-12
ENSRNOG00000023910	0.723486	1.84326e-05	0.000335364
ENSRNOG00000000830	0.723597	1.35534e-13	1.62125e-11
ENSRNOG00000012160	0.726756	0.00020527	0.00260306
ENSRNOG00000015518	0.727236	5.24447e-07	1.6323e-05
ENSRNOG00000031478	0.727511	1.14162e-06	3.11208e-05
ENSRNOG00000017854	0.731612	0.000241476	0.00298429
ENSRNOG00000046744	0.731638	1.14454e-08	5.71523e-07
ENSRNOG00000048315	0.732277	0.00165916	0.0142066
ENSRNOG00000014859	0.735207	0.00427157	0.0303363
ENSRNOG00000011153	0.7358	0.000185089	0.00238871
ENSRNOG00000004280	0.736356	0.00227675	0.0183664
ENSRNOG00000023109	0.736433	0.00702095	0.0446582
ENSRNOG00000020486	0.738424	0.00148367	0.0129774
ENSRNOG00000001548	0.739421	0.000558681	0.00587604
ENSRNOG00000018108	0.741514	0.000571485	0.00595213
ENSRNOG00000011313	0.742586	1.03941e-05	0.000202932
ENSRNOG00000006454	0.74481	1.47963e-05	0.000277717
ENSRNOG00000016874	0.746578	8.422e-17	1.49996e-14
ENSRNOG00000001470	0.750355	3.68558e-11	3.07689e-09
ENSRNOG00000025274	0.750741	0.00043794	0.00486131
ENSRNOG00000003310	0.75141	0.000779301	0.00768702
ENSRNOG00000018267	0.752622	0.00548946	0.0368161
ENSRNOG00000013167	0.752634	0.00356747	0.0262548
ENSRNOG00000004869	0.753395	0.00775194	0.0479567
ENSRNOG00000003104	0.753492	0.000253316	0.00311142
ENSRNOG00000019163	0.755216	3.90662e-08	1.67431e-06
ENSRNOG00000037273	0.759627	8.46046e-05	0.00122949
ENSRNOG00000008930	0.764296	3.78181e-09	2.15725e-07
ENSRNOG00000048036	0.764616	0.00815504	0.049892
ENSRNOG00000008215	0.765337	2.01452e-05	0.000361194
ENSRNOG00000042929	0.766139	0.00299998	0.0229203
ENSRNOG00000047611	0.766586	0.00369332	0.0269951
ENSRNOG00000020381	0.769609	0.00115655	0.010642
ENSRNOG00000025287	0.770831	0.000649027	0.00660882
ENSRNOG00000016794	0.773215	1.14258e-07	4.28907e-06
ENSRNOG00000020173	0.774633	9.89561e-06	0.000194861
ENSRNOG00000007437	0.777092	0.000192317	0.0024681
ENSRNOG00000005404	0.778028	5.39499e-10	3.67984e-08
ENSRNOG00000027502	0.780427	0.00230666	0.0185517
ENSRNOG00000004414	0.781339	1.70205e-06	4.35253e-05
ENSRNOG00000012040	0.782019	0.000211567	0.00266814
ENSRNOG00000014797	0.783783	3.83887e-08	1.65412e-06
ENSRNOG00000027767	0.784972	0.0072625	0.0456904
ENSRNOG00000003400	0.786924	0.000366854	0.00420021
ENSRNOG00000018159	0.788464	0.0019335	0.0161166
ENSRNOG00000010629	0.791103	0.00168254	0.0143226
ENSRNOG00000050794	0.792884	1.12083e-05	0.000217241
ENSRNOG00000019357	0.793833	4.06125e-05	0.000656871
ENSRNOG00000019264	0.794765	4.44882e-05	0.000706041
ENSRNOG00000028627	0.796053	0.00283051	0.021918
ENSRNOG00000007600	0.798058	1.39404e-06	3.65714e-05
ENSRNOG00000013267	0.800194	0.00267737	0.0209856
ENSRNOG00000005302	0.801404	0.00128389	0.0115485
ENSRNOG00000045950	0.802542	0.000338346	0.00392712
ENSRNOG00000000692	0.806234	0.00402117	0.0288391
ENSRNOG00000005342	0.807894	1.57442e-05	0.000292765
ENSRNOG00000002525	0.809694	2.60773e-08	1.16803e-06
ENSRNOG00000013034	0.810061	0.00227156	0.0183338
ENSRNOG00000013172	0.810384	0.00404103	0.0289297
ENSRNOG00000010131	0.811723	3.33238e-05	0.000555292
ENSRNOG00000007731	0.814985	3.64852e-10	2.56501e-08
ENSRNOG00000018382	0.815015	6.33913e-18	1.27012e-15
ENSRNOG00000019858	0.819128	0.00026897	0.00326862
ENSRNOG00000026037	0.819599	0.00812338	0.0497173
ENSRNOG00000001823	0.823794	2.49723e-10	1.81946e-08
ENSRNOG00000004100	0.825023	9.16209e-08	3.48779e-06
ENSRNOG00000020729	0.827337	0.00556598	0.037192
ENSRNOG00000009012	0.828548	6.41508e-11	5.19329e-09
ENSRNOG00000011856	0.82918	1.90014e-09	1.15807e-07
ENSRNOG00000011373	0.834916	0.00223931	0.0181191
ENSRNOG00000008115	0.834979	0.0034877	0.0257981
ENSRNOG00000014367	0.841669	0.000416599	0.00465342
ENSRNOG00000030024	0.845606	0.000577772	0.00599425
ENSRNOG00000018434	0.846951	0.00213772	0.0174824
ENSRNOG00000001216	0.847447	0.000493727	0.00536539
ENSRNOG00000001425	0.847964	0.00178652	0.0151035
ENSRNOG00000009047	0.848392	0.00108344	0.0101086
ENSRNOG00000007728	0.84892	2.40266e-05	0.000417704
ENSRNOG00000003244	0.850147	1.62646e-05	0.000302091
ENSRNOG00000021266	0.85306	0.00534739	0.0361294
ENSRNOG00000015941	0.855806	0.000279028	0.00336787
ENSRNOG00000016733	0.856526	0.00134839	0.0120409
ENSRNOG00000032703	0.85679	0.000861967	0.00836854
ENSRNOG00000002610	0.858178	3.62392e-06	8.32204e-05
ENSRNOG00000001514	0.859441	0.00343566	0.0255073
ENSRNOG00000010695	0.860969	5.17199e-07	1.61602e-05
ENSRNOG00000039496	0.86174	6.04728e-06	0.000127041
ENSRNOG00000006549	0.862063	0.00151248	0.0131687
ENSRNOG00000028569	0.869077	0.000593895	0.00614164
ENSRNOG00000033059	0.869876	2.00969e-05	0.000361084
ENSRNOG00000050190	0.871877	0.000416068	0.00465073
ENSRNOG00000015380	0.875139	1.93048e-09	1.17211e-07
ENSRNOG00000000034	0.875825	0.000566042	0.00591081
ENSRNOG00000007650	0.876853	0.00537541	0.0362484
ENSRNOG00000016066	0.87824	1.73912e-06	4.43185e-05
ENSRNOG00000003952	0.879613	0.00147753	0.0129417
ENSRNOG00000047255	0.880703	2.27342e-05	0.000396905
ENSRNOG00000018430	0.88218	1.86972e-06	4.71221e-05
ENSRNOG00000002053	0.886292	0.00303944	0.023145
ENSRNOG00000004622	0.887713	5.09068e-05	0.00079376
ENSRNOG00000008133	0.888518	0.00163168	0.0140011
ENSRNOG00000027540	0.88916	4.07413e-13	4.44246e-11
ENSRNOG00000008165	0.890303	0.00235397	0.0188282
ENSRNOG00000046027	0.890388	0.00372976	0.027249
ENSRNOG00000008996	0.890659	4.78045e-12	4.61116e-10
ENSRNOG00000020657	0.890821	1.67018e-05	0.000308781
ENSRNOG00000016630	0.892843	2.42772e-07	8.31495e-06
ENSRNOG00000024957	0.893712	0.00431037	0.0305577
ENSRNOG00000025023	0.893974	0.00202628	0.0167512
ENSRNOG00000048831	0.89419	9.44638e-14	1.17908e-11
ENSRNOG00000028992	0.895301	3.8938e-07	1.27115e-05
ENSRNOG00000001296	0.899135	2.07571e-05	0.000368455
ENSRNOG00000000800	0.899557	0.000273273	0.00330838
ENSRNOG00000000569	0.901445	0.000227375	0.00282965
ENSRNOG00000007574	0.905706	8.147e-08	3.20069e-06
ENSRNOG00000019810	0.906464	0.00316512	0.0239646
ENSRNOG00000013836	0.908215	2.06416e-13	2.41507e-11
ENSRNOG00000021109	0.90971	0.00472027	0.0328534
ENSRNOG00000017053	0.913631	0.00570784	0.0379159
ENSRNOG00000000699	0.917233	4.16754e-06	9.34288e-05
ENSRNOG00000021787	0.92026	0.00189268	0.0158587
ENSRNOG00000000777	0.921055	0.000111902	0.00156243
ENSRNOG00000019620	0.924229	0.0033638	0.025125
ENSRNOG00000036816	0.925558	2.88806e-20	7.71546e-18
ENSRNOG00000014574	0.927571	0.00350194	0.0258795
ENSRNOG00000011320	0.928072	0.000284275	0.00342605
ENSRNOG00000004003	0.928132	2.51869e-11	2.13609e-09
ENSRNOG00000012134	0.928293	4.1101e-10	2.85198e-08
ENSRNOG00000003388	0.93044	7.24723e-05	0.00107461
ENSRNOG00000010196	0.930945	0.00760344	0.0473076
ENSRNOG00000003832	0.932268	2.00041e-05	0.000359872
ENSRNOG00000007081	0.932412	8.01622e-06	0.000161829
ENSRNOG00000013634	0.93381	0.000176073	0.0022964
ENSRNOG00000017220	0.934763	4.13358e-05	0.000665233
ENSRNOG00000019496	0.934973	0.00331826	0.0248776
ENSRNOG00000019556	0.935074	0.000110275	0.00154376
ENSRNOG00000024623	0.935146	0.00231267	0.0185628
ENSRNOG00000016913	0.937117	3.0449e-19	7.17747e-17
ENSRNOG00000025843	0.937385	0.00636319	0.0413607
ENSRNOG00000016351	0.937782	0.000118006	0.00163344
ENSRNOG00000042426	0.938721	0.000541179	0.00573714
ENSRNOG00000031163	0.939461	0.0028301	0.021918
ENSRNOG00000008301	0.939973	0.000158649	0.00210338
ENSRNOG00000000561	0.940567	4.52432e-09	2.5007e-07
ENSRNOG00000014886	0.942257	6.16848e-14	7.90996e-12
ENSRNOG00000013907	0.943112	6.73237e-09	3.5971e-07
ENSRNOG00000018991	0.946597	1.17689e-13	1.43645e-11
ENSRNOG00000003312	0.947699	5.2989e-06	0.000114161
ENSRNOG00000038574	0.948414	0.00207003	0.0170248
ENSRNOG00000007529	0.951698	0.00345876	0.0256076
ENSRNOG00000002626	0.959746	3.34975e-10	2.3758e-08
ENSRNOG00000017440	0.963605	0.00016678	0.00219304
ENSRNOG00000038891	0.964717	0.00608818	0.0398642
ENSRNOG00000019311	0.965136	0.00541989	0.0364931
ENSRNOG00000025691	0.96624	4.85423e-05	0.000763816
ENSRNOG00000039759	0.969264	0.00216312	0.0176362
ENSRNOG00000019615	0.969584	1.24956e-08	6.16284e-07
ENSRNOG00000009826	0.970607	7.89812e-07	2.3102e-05
ENSRNOG00000029055	0.971501	0.00103013	0.00968445
ENSRNOG00000011861	0.972874	1.57154e-08	7.43075e-07
ENSRNOG00000016380	0.97537	2.46286e-17	4.75629e-15
ENSRNOG00000016846	0.976377	1.9536e-08	9.05036e-07
ENSRNOG00000025551	0.976421	0.000467976	0.00512727
ENSRNOG00000002161	0.978241	0.00127603	0.0114972
ENSRNOG00000019673	0.978271	0.000168433	0.00221296
ENSRNOG00000048924	0.979978	0.0053678	0.0362123
ENSRNOG00000016708	0.980131	9.61624e-05	0.00138241
ENSRNOG00000008005	0.981428	9.8523e-07	2.75607e-05
ENSRNOG00000007843	0.98188	1.36071e-05	0.000258116
ENSRNOG00000014751	0.982665	5.36781e-09	2.90678e-07
ENSRNOG00000005188	0.984669	2.51365e-14	3.50358e-12
ENSRNOG00000007561	0.987157	0.00698579	0.0445053
ENSRNOG00000045997	0.987593	0.00278448	0.0216347
ENSRNOG00000011503	0.990058	2.96977e-08	1.31136e-06
ENSRNOG00000011886	0.991477	0.000728234	0.00724123
ENSRNOG00000047046	0.995104	0.00158153	0.0136513
ENSRNOG00000002425	0.999111	0.00233527	0.0187067
ENSRNOG00000004900	1.00983	0.00337599	0.0251692
ENSRNOG00000025121	1.01086	0.00408807	0.0292182
ENSRNOG00000026124	1.01763	1.54228e-08	7.35538e-07
ENSRNOG00000007412	1.01777	0.000290243	0.00348749
ENSRNOG00000015986	1.01836	3.65502e-08	1.58341e-06
ENSRNOG00000013663	1.0229	2.12747e-14	3.01781e-12
ENSRNOG00000016950	1.02643	3.6798e-08	1.58985e-06
ENSRNOG00000016512	1.02763	4.94464e-06	0.000107541
ENSRNOG00000000521	1.0283	0.00246372	0.0195888
ENSRNOG00000017202	1.02903	4.03284e-08	1.71921e-06
ENSRNOG00000008482	1.0296	8.9628e-09	4.61944e-07
ENSRNOG00000050792	1.03035	0.00121118	0.0110057
ENSRNOG00000021086	1.0322	1.60619e-20	4.36367e-18
ENSRNOG00000027259	1.03515	1.36659e-07	5.0589e-06
ENSRNOG00000016643	1.03677	0.00731705	0.0459401
ENSRNOG00000014936	1.04032	0.00106175	0.00994672
ENSRNOG00000002881	1.04212	8.05757e-07	2.33976e-05
ENSRNOG00000020942	1.04295	0.00324414	0.0244018
ENSRNOG00000017259	1.04382	0.0011961	0.0109261
ENSRNOG00000014550	1.0462	3.01118e-08	1.32599e-06
ENSRNOG00000047712	1.04626	3.59739e-10	2.5402e-08
ENSRNOG00000010037	1.04676	6.90972e-14	8.79015e-12
ENSRNOG00000028638	1.04864	0.000535153	0.00569586
ENSRNOG00000013057	1.04976	0.00356122	0.0262208
ENSRNOG00000018669	1.05211	0.000201233	0.00256405
ENSRNOG00000020281	1.05266	4.92502e-06	0.000107526
ENSRNOG00000019176	1.05413	0.000649378	0.00660882
ENSRNOG00000042411	1.05751	5.659e-06	0.000120783
ENSRNOG00000012659	1.06328	0.00303322	0.0231191
ENSRNOG00000020679	1.0649	0.00137564	0.0122705
ENSRNOG00000015975	1.06621	0.000854143	0.00831792
ENSRNOG00000001607	1.06726	8.6707e-05	0.00125662
ENSRNOG00000027784	1.07074	0.0011371	0.0105052
ENSRNOG00000003949	1.07108	2.64865e-05	0.000454066
ENSRNOG00000021433	1.07218	0.00722955	0.0455334
ENSRNOG00000016695	1.07254	0.000202687	0.00257642
ENSRNOG00000012723	1.07259	0.00398141	0.0286051
ENSRNOG00000020519	1.07451	4.47584e-13	4.84752e-11
ENSRNOG00000020684	1.07486	5.18024e-10	3.54846e-08
ENSRNOG00000022932	1.07639	0.00359561	0.0264255
ENSRNOG00000021503	1.077	5.22728e-09	2.84993e-07
ENSRNOG00000007477	1.0779	0.000686049	0.00691615
ENSRNOG00000036645	1.07811	0.000537392	0.00570454
ENSRNOG00000016845	1.08043	4.64895e-22	1.55246e-19
ENSRNOG00000015788	1.08071	0.00275363	0.0214535
ENSRNOG00000037886	1.08195	0.00239671	0.0191128
ENSRNOG00000008347	1.08265	8.31209e-05	0.00121232
ENSRNOG00000005037	1.084	1.08904e-08	5.45866e-07
ENSRNOG00000000907	1.08464	0.00130638	0.0117245
ENSRNOG00000049422	1.08548	0.00121506	0.0110346
ENSRNOG00000021201	1.08835	8.06601e-06	0.000162425
ENSRNOG00000005195	1.08859	0.000533274	0.0056872
ENSRNOG00000012730	1.08881	8.05098e-06	0.000162326
ENSRNOG00000002085	1.08983	0.00173891	0.0147554
ENSRNOG00000020342	1.09538	0.00144171	0.0126903
ENSRNOG00000021553	1.10202	1.81164e-13	2.13521e-11
ENSRNOG00000015750	1.10317	6.63914e-07	1.98173e-05
ENSRNOG00000018992	1.10404	2.10971e-08	9.66186e-07
ENSRNOG00000021155	1.1046	0.00133102	0.011919
ENSRNOG00000023226	1.10532	0.00437092	0.0308777
ENSRNOG00000019220	1.10538	7.56186e-05	0.00111303
ENSRNOG00000003283	1.1083	0.00119717	0.0109261
ENSRNOG00000049714	1.10969	0.000730191	0.00725619
ENSRNOG00000020193	1.11223	5.22856e-06	0.000112798
ENSRNOG00000019147	1.11277	0.0012369	0.0111824
ENSRNOG00000000994	1.11419	7.31157e-06	0.000149486
[truncated: 622 more rows]
