# Supplementary material for: RNA sequencing reveals region-specific molecular mechanisms associated with epileptogenesis in a model of classical hippocampal sclerosis
Source: Sci Rep. 2016 Mar 3;6:22416. doi: 10.1038/srep22416 (PMC4776103; doi:10.1038/srep22416)
Supplement: Supplementary Table S2 [file srep22416-s4.xls]

## Sheet: Plan1
Ensembl ID	log2FoldChange	pvalue	padj
ENSRNOG00000016219	4.68294	3.73894e-11	4.54026e-09
ENSRNOG00000010645	4.61567	2.63936e-19	1.24431e-16
ENSRNOG00000023433	4.03961	8.88105e-09	6.44138e-07
ENSRNOG00000007457	3.98374	3.69074e-13	7.30356e-11
ENSRNOG00000048220	3.95697	1.72123e-10	1.94014e-08
ENSRNOG00000046834	3.92163	1.98696e-15	6.00925e-13
ENSRNOG00000006773	3.9184	6.15596e-17	2.34938e-14
ENSRNOG00000008375	3.84551	1.99257e-10	2.17873e-08
ENSRNOG00000008184	3.75768	5.09663e-07	2.23819e-05
ENSRNOG00000017539	3.75684	4.65891e-32	6.22315e-29
ENSRNOG00000026306	3.68955	2.8509e-11	3.64902e-09
ENSRNOG00000008816	3.61913	5.3295e-11	6.32789e-09
ENSRNOG00000046452	3.51864	3.66543e-10	3.71856e-08
ENSRNOG00000030914	3.44912	1.53298e-26	1.44542e-23
ENSRNOG00000005903	3.39887	3.01405e-11	3.80411e-09
ENSRNOG00000007664	3.37857	1.60102e-06	5.83245e-05
ENSRNOG00000016164	3.35488	2.97174e-09	2.41797e-07
ENSRNOG00000011205	3.30098	4.94352e-08	2.86064e-06
ENSRNOG00000024838	3.17515	4.45299e-09	3.49887e-07
ENSRNOG00000021334	3.17474	5.52184e-10	5.46355e-08
ENSRNOG00000005807	3.14743	5.91576e-07	2.52191e-05
ENSRNOG00000007027	3.14719	1.1224e-08	7.85633e-07
ENSRNOG00000046683	3.11085	5.52776e-08	3.15318e-06
ENSRNOG00000016179	2.99608	1.74006e-06	6.26772e-05
ENSRNOG00000038821	2.98012	1.90107e-11	2.60447e-09
ENSRNOG00000037563	2.91903	1.3952e-11	1.97908e-09
ENSRNOG00000003748	2.90709	3.33254e-06	0.000105568
ENSRNOG00000026989	2.88307	1.12538e-07	5.94259e-06
ENSRNOG00000025094	2.87585	2.67333e-08	1.66088e-06
ENSRNOG00000014838	2.87449	5.01708e-06	0.000150597
ENSRNOG00000019728	2.86219	5.63548e-07	2.42825e-05
ENSRNOG00000020105	2.8204	3.31683e-06	0.000105568
ENSRNOG00000047606	2.80145	3.62157e-06	0.000113158
ENSRNOG00000021856	2.79609	7.18617e-08	3.97515e-06
ENSRNOG00000024277	2.79026	7.19193e-08	3.97515e-06
ENSRNOG00000000655	2.7897	1.38358e-08	9.55925e-07
ENSRNOG00000050395	2.77865	5.2994e-06	0.000157758
ENSRNOG00000004273	2.76853	8.5616e-07	3.43085e-05
ENSRNOG00000025460	2.75758	1.14775e-07	6.02752e-06
ENSRNOG00000008134	2.75397	8.44609e-06	0.000233418
ENSRNOG00000006940	2.74533	3.54224e-07	1.63627e-05
ENSRNOG00000000443	2.72261	6.12517e-09	4.63115e-07
ENSRNOG00000033256	2.71159	1.08275e-05	0.000286865
ENSRNOG00000038835	2.70961	3.24312e-09	2.61226e-07
ENSRNOG00000045992	2.70894	0.000229163	0.00353197
ENSRNOG00000004772	2.69687	1.44698e-06	5.3565e-05
ENSRNOG00000001224	2.68364	9.00857e-08	4.8619e-06
ENSRNOG00000017485	2.68084	4.42662e-07	1.99235e-05
ENSRNOG00000010177	2.68055	1.44936e-16	5.40274e-14
ENSRNOG00000019675	2.66932	6.53738e-06	0.000188129
ENSRNOG00000031579	2.66755	3.69345e-07	1.68668e-05
ENSRNOG00000018853	2.65335	0.000435976	0.00600366
ENSRNOG00000025300	2.63009	1.67791e-05	0.000416334
ENSRNOG00000011821	2.61025	1.02479e-08	7.30059e-07
ENSRNOG00000050720	2.59329	2.43152e-19	1.18106e-16
ENSRNOG00000019648	2.59106	1.54836e-19	8.27289e-17
ENSRNOG00000003895	2.58879	9.56626e-08	5.11125e-06
ENSRNOG00000020300	2.58697	9.1478e-07	3.62946e-05
ENSRNOG00000006108	2.58667	1.53104e-06	5.60298e-05
ENSRNOG00000028278	2.56435	1.9623e-07	9.79864e-06
ENSRNOG00000016294	2.56099	1.10208e-06	4.22613e-05
ENSRNOG00000008353	2.56059	3.08349e-12	4.61918e-10
ENSRNOG00000020845	2.55902	4.81611e-07	2.14437e-05
ENSRNOG00000005679	2.5547	1.75089e-05	0.000430027
ENSRNOG00000026653	2.54752	3.79663e-05	0.000814676
ENSRNOG00000014464	2.54656	0.00013448	0.0022928
ENSRNOG00000000137	2.53793	2.66996e-06	8.93462e-05
ENSRNOG00000020699	2.53443	6.20012e-07	2.61531e-05
ENSRNOG00000029128	2.52765	0.000100423	0.00182918
ENSRNOG00000005214	2.51933	3.39519e-07	1.57288e-05
ENSRNOG00000006778	2.50695	1.54748e-61	8.26818e-58
ENSRNOG00000037409	2.49999	0.000511833	0.00683112
ENSRNOG00000010549	2.48991	2.8193e-05	0.000635592
ENSRNOG00000008409	2.48121	1.42628e-07	7.3275e-06
ENSRNOG00000015837	2.47939	1.2938e-05	0.000332346
ENSRNOG00000019019	2.47097	0.00125955	0.013987
ENSRNOG00000031515	2.46955	1.25531e-12	2.09598e-10
ENSRNOG00000003172	2.46222	2.76693e-05	0.000625805
ENSRNOG00000039048	2.45236	0.00023355	0.00359004
ENSRNOG00000017869	2.44174	4.74854e-07	2.12018e-05
ENSRNOG00000002659	2.43647	0.000169256	0.00276463
ENSRNOG00000011947	2.43413	7.41526e-11	8.73965e-09
ENSRNOG00000030729	2.43384	3.56294e-07	1.6411e-05
ENSRNOG00000032404	2.41704	3.65527e-07	1.67401e-05
ENSRNOG00000015948	2.41435	6.02903e-06	0.000174755
ENSRNOG00000014125	2.41164	1.02529e-05	0.000274627
ENSRNOG00000020465	2.40996	1.45793e-06	5.36112e-05
ENSRNOG00000005615	2.39698	3.16815e-34	7.25461e-31
ENSRNOG00000022067	2.39125	0.00235324	0.023
ENSRNOG00000027672	2.38281	0.00223398	0.022145
ENSRNOG00000024159	2.37858	8.59046e-06	0.000236999
ENSRNOG00000012516	2.37821	1.67713e-06	6.08205e-05
ENSRNOG00000026647	2.37429	3.0702e-05	0.00068161
ENSRNOG00000037113	2.37294	2.0941e-05	0.000498689
ENSRNOG00000001480	2.36671	1.12705e-07	5.94259e-06
ENSRNOG00000050697	2.34712	1.02627e-05	0.000274627
ENSRNOG00000027221	2.33952	2.93313e-06	9.61454e-05
ENSRNOG00000021323	2.33869	0.000148542	0.00249962
ENSRNOG00000006963	2.338	2.79817e-05	0.000631716
ENSRNOG00000026235	2.33153	0.00344689	0.0310046
ENSRNOG00000006094	2.33136	4.19699e-15	1.18024e-12
ENSRNOG00000013586	2.33025	0.00155554	0.0166114
ENSRNOG00000012307	2.32496	0.000266053	0.00397814
ENSRNOG00000007960	2.32334	0.00274325	0.0258656
ENSRNOG00000013547	2.32209	0.00209143	0.0210048
ENSRNOG00000026518	2.31611	5.23592e-05	0.00106777
ENSRNOG00000015222	2.31552	6.97548e-07	2.88915e-05
ENSRNOG00000010362	2.31176	6.33205e-07	2.64314e-05
ENSRNOG00000023614	2.30785	0.000286183	0.00422223
ENSRNOG00000026387	2.30545	0.0012939	0.0143133
ENSRNOG00000024399	2.30365	1.17627e-09	1.06522e-07
ENSRNOG00000049930	2.30228	1.33863e-05	0.000342214
ENSRNOG00000005392	2.29875	0.000320903	0.00464018
ENSRNOG00000011250	2.29261	0.00121302	0.0135589
ENSRNOG00000019141	2.28882	2.32166e-06	7.95168e-05
ENSRNOG00000010575	2.27475	3.8148e-07	1.73714e-05
ENSRNOG00000013668	2.27264	4.0478e-10	4.08064e-08
ENSRNOG00000000456	2.27201	1.19042e-05	0.000311277
ENSRNOG00000014156	2.25925	4.68788e-05	0.000973341
ENSRNOG00000034190	2.25852	0.000151279	0.00253111
ENSRNOG00000014835	2.25351	5.34902e-06	0.000158483
ENSRNOG00000015894	2.246	5.25008e-08	3.01625e-06
ENSRNOG00000018087	2.24573	1.81979e-05	0.000441962
ENSRNOG00000002045	2.24232	5.77269e-06	0.000168544
ENSRNOG00000048273	2.23849	1.43564e-05	0.000364112
ENSRNOG00000017680	2.22012	0.000984671	0.0115544
ENSRNOG00000029662	2.21971	5.66737e-07	2.43545e-05
ENSRNOG00000028137	2.21948	0.000168022	0.00274819
ENSRNOG00000004517	2.2043	5.31678e-05	0.00108151
ENSRNOG00000011824	2.202	8.67622e-10	8.0512e-08
ENSRNOG00000022707	2.20146	7.3238e-05	0.00141438
ENSRNOG00000042139	2.18465	3.91235e-08	2.34873e-06
ENSRNOG00000008040	2.18257	0.000541385	0.0071364
ENSRNOG00000007229	2.17615	0.00296426	0.0274966
ENSRNOG00000010018	2.17354	1.10028e-08	7.76936e-07
ENSRNOG00000006396	2.17297	2.14047e-10	2.31821e-08
ENSRNOG00000028566	2.16574	1.12783e-06	4.30428e-05
ENSRNOG00000021104	2.16149	3.2329e-11	3.96586e-09
ENSRNOG00000014258	2.15749	2.10589e-05	0.00049989
ENSRNOG00000022884	2.15201	7.04525e-07	2.90668e-05
ENSRNOG00000050430	2.15184	3.04097e-07	1.42475e-05
ENSRNOG00000010527	2.14672	0.00122142	0.0136433
ENSRNOG00000042353	2.1465	0.00229142	0.022547
ENSRNOG00000013886	2.14327	5.53144e-06	0.000162984
ENSRNOG00000019387	2.13844	3.41038e-05	0.000744755
ENSRNOG00000017063	2.12902	5.30926e-06	0.000157758
ENSRNOG00000017277	2.11118	0.000828607	0.0100391
ENSRNOG00000005695	2.10128	8.28612e-05	0.0015589
ENSRNOG00000008465	2.0958	1.61743e-07	8.15276e-06
ENSRNOG00000016581	2.09512	4.51176e-05	0.000942882
ENSRNOG00000008485	2.09128	0.00528354	0.0433806
ENSRNOG00000011683	2.09045	1.54824e-07	7.90342e-06
ENSRNOG00000014653	2.08499	3.05932e-08	1.87885e-06
ENSRNOG00000042524	2.07111	0.000713276	0.00894989
ENSRNOG00000019466	2.0666	9.15732e-05	0.00169104
ENSRNOG00000049994	2.06577	0.000508567	0.00679885
ENSRNOG00000037331	2.06504	1.45826e-06	5.36112e-05
ENSRNOG00000029195	2.06247	0.000640741	0.00820979
ENSRNOG00000021560	2.06167	6.87065e-05	0.00134633
ENSRNOG00000000323	2.05942	0.000338981	0.00483124
ENSRNOG00000005659	2.05879	0.00100269	0.0116973
ENSRNOG00000012067	2.05814	0.00054039	0.00713237
ENSRNOG00000007906	2.0575	9.86231e-05	0.0018046
ENSRNOG00000050207	2.04408	0.00102601	0.0118829
ENSRNOG00000009660	2.04224	9.75223e-06	0.000263606
ENSRNOG00000021726	2.03794	4.65663e-10	4.66507e-08
ENSRNOG00000010626	2.03521	0.00196709	0.0200324
ENSRNOG00000013578	2.03263	2.27215e-06	7.80637e-05
ENSRNOG00000042944	2.02851	0.00120946	0.013533
ENSRNOG00000013598	2.02739	0.00227198	0.0223854
ENSRNOG00000004404	2.02424	0.000864989	0.0104013
ENSRNOG00000011236	2.01932	4.36901e-13	8.43746e-11
ENSRNOG00000002540	2.0193	0.000228263	0.00352489
ENSRNOG00000039197	2.01794	7.16598e-05	0.00139397
ENSRNOG00000046298	2.01785	0.00187746	0.0192293
ENSRNOG00000013190	2.01607	2.27511e-05	0.000534717
ENSRNOG00000007918	2.01586	3.09596e-05	0.00068543
ENSRNOG00000021659	2.01498	0.00634703	0.0496337
ENSRNOG00000013641	2.01438	3.57246e-06	0.000111842
ENSRNOG00000014314	1.99271	0.000232769	0.00358411
ENSRNOG00000046254	1.98916	2.65484e-05	0.000605327
ENSRNOG00000009848	1.98735	6.0419e-05	0.00120978
ENSRNOG00000014426	1.97843	3.16083e-18	1.33329e-15
ENSRNOG00000010045	1.97592	0.000180416	0.00291191
ENSRNOG00000013793	1.96755	0.0013625	0.0148872
ENSRNOG00000016346	1.96697	8.0389e-07	3.26697e-05
ENSRNOG00000006946	1.96641	2.28869e-07	1.10166e-05
ENSRNOG00000017703	1.96616	1.10591e-05	0.000292036
ENSRNOG00000027037	1.96553	4.40945e-06	0.000134371
ENSRNOG00000013014	1.96457	0.000154454	0.00257353
ENSRNOG00000011774	1.96291	0.00200574	0.0203481
ENSRNOG00000016928	1.96188	0.000218541	0.00340758
ENSRNOG00000010266	1.95731	3.40052e-05	0.000743804
ENSRNOG00000014294	1.95582	2.69206e-05	0.00061294
ENSRNOG00000019142	1.95325	9.10572e-05	0.00168345
ENSRNOG00000007113	1.95308	0.000264556	0.00396341
ENSRNOG00000005797	1.95281	9.13742e-07	3.62946e-05
ENSRNOG00000028896	1.95014	0.000191686	0.00306947
ENSRNOG00000043416	1.94652	0.000824368	0.0100035
ENSRNOG00000031058	1.94199	9.03941e-07	3.6043e-05
ENSRNOG00000008759	1.93994	5.08664e-07	2.23819e-05
ENSRNOG00000002309	1.93135	0.000129558	0.002225
ENSRNOG00000011054	1.92639	1.75455e-05	0.000430027
ENSRNOG00000042526	1.92615	0.000133067	0.00227391
ENSRNOG00000017874	1.92589	5.46892e-06	0.000161737
ENSRNOG00000019100	1.92548	0.000455583	0.00623615
ENSRNOG00000021412	1.92528	1.21099e-05	0.000314094
ENSRNOG00000022800	1.92157	6.92381e-05	0.00135344
ENSRNOG00000043323	1.90975	0.00634782	0.0496337
ENSRNOG00000008736	1.90621	3.29308e-05	0.00072407
ENSRNOG00000025404	1.906	0.00544678	0.0444529
ENSRNOG00000021370	1.90454	0.000374785	0.00527134
ENSRNOG00000033697	1.90376	0.000101504	0.00184531
ENSRNOG00000006932	1.90067	2.46222e-07	1.18165e-05
ENSRNOG00000022537	1.89982	0.000798952	0.00978334
ENSRNOG00000042237	1.8872	0.00415989	0.0358144
ENSRNOG00000030034	1.88536	1.55182e-14	3.71256e-12
ENSRNOG00000014227	1.88465	6.66753e-05	0.00131205
ENSRNOG00000031443	1.88419	6.04549e-05	0.00120978
ENSRNOG00000005772	1.88405	0.000162077	0.00266728
ENSRNOG00000021161	1.88403	1.37352e-05	0.000350212
ENSRNOG00000015308	1.88287	0.000129302	0.002225
ENSRNOG00000048186	1.87231	0.00579372	0.046457
ENSRNOG00000000853	1.87153	4.41825e-05	0.000928181
ENSRNOG00000021199	1.87139	4.48398e-05	0.000939525
ENSRNOG00000050534	1.8703	1.71597e-32	2.75054e-29
ENSRNOG00000011913	1.87019	0.000438268	0.00601455
ENSRNOG00000030930	1.86593	0.00169427	0.0177499
ENSRNOG00000030712	1.86268	0.000258331	0.00389171
ENSRNOG00000048449	1.86069	0.000623023	0.00803414
ENSRNOG00000039255	1.86001	4.88414e-06	0.000146882
ENSRNOG00000005660	1.85979	0.000141882	0.00240404
ENSRNOG00000010986	1.85861	1.30895e-06	4.92517e-05
ENSRNOG00000000065	1.85402	0.00555243	0.0450404
ENSRNOG00000001908	1.85341	6.70815e-08	3.75962e-06
ENSRNOG00000036829	1.85329	1.00919e-06	3.9168e-05
ENSRNOG00000038881	1.85011	5.76474e-07	2.46408e-05
ENSRNOG00000004249	1.84884	1.21767e-05	0.000315315
ENSRNOG00000042256	1.8458	2.16178e-07	1.06292e-05
ENSRNOG00000007372	1.84271	0.000322972	0.00465969
ENSRNOG00000011300	1.84245	3.17576e-32	4.62766e-29
ENSRNOG00000049115	1.84154	1.7833e-08	1.1715e-06
ENSRNOG00000003138	1.83884	1.90019e-05	0.000458017
ENSRNOG00000047714	1.83776	5.87667e-05	0.00118042
ENSRNOG00000012843	1.83652	5.9208e-08	3.36541e-06
ENSRNOG00000042555	1.83351	0.00534242	0.0437129
ENSRNOG00000002968	1.83158	2.10822e-05	0.00049989
ENSRNOG00000012331	1.83117	8.1103e-05	0.00153664
ENSRNOG00000011331	1.82909	1.21983e-05	0.000315365
ENSRNOG00000015297	1.82769	0.000473711	0.00642939
ENSRNOG00000033796	1.82686	3.23022e-05	0.000712203
ENSRNOG00000030726	1.82445	0.00331579	0.0299599
ENSRNOG00000016978	1.81935	0.000824417	0.0100035
ENSRNOG00000033693	1.81559	0.000161123	0.00265978
ENSRNOG00000021100	1.81555	0.00012324	0.00214485
ENSRNOG00000018706	1.81277	0.00154056	0.0164844
ENSRNOG00000005109	1.81023	2.25761e-07	1.09472e-05
ENSRNOG00000021062	1.80803	0.000127471	0.00221085
ENSRNOG00000008904	1.80473	1.30207e-05	0.000333935
ENSRNOG00000000528	1.80075	3.26972e-07	1.51914e-05
ENSRNOG00000023708	1.79767	3.39427e-05	0.000743804
ENSRNOG00000004192	1.79367	9.77165e-06	0.000263686
ENSRNOG00000015131	1.7921	0.00107864	0.012332
ENSRNOG00000028016	1.79152	0.000127931	0.00221447
ENSRNOG00000012062	1.78856	4.01239e-06	0.000124159
ENSRNOG00000000632	1.7868	0.00126095	0.0139874
ENSRNOG00000009334	1.78403	0.00254897	0.0244216
ENSRNOG00000013967	1.78342	1.08308e-06	4.17326e-05
ENSRNOG00000020991	1.77236	0.000332532	0.00478041
ENSRNOG00000005809	1.77126	1.41544e-05	0.000360127
ENSRNOG00000013656	1.7707	9.30155e-44	2.98189e-40
ENSRNOG00000005810	1.76816	0.000242787	0.00370165
ENSRNOG00000023334	1.76802	0.000883228	0.0105809
ENSRNOG00000017693	1.76557	4.00849e-09	3.1808e-07
ENSRNOG00000029427	1.76538	0.00160844	0.0170401
ENSRNOG00000012920	1.76111	0.00102373	0.0118823
ENSRNOG00000033192	1.75662	8.17593e-05	0.00154542
ENSRNOG00000002919	1.75617	2.84449e-26	2.3997e-23
ENSRNOG00000018488	1.75542	0.00146754	0.0158138
ENSRNOG00000018915	1.75212	2.77291e-06	9.16431e-05
ENSRNOG00000011647	1.75191	7.954e-05	0.00151322
ENSRNOG00000000552	1.74429	0.00150437	0.0161337
ENSRNOG00000025184	1.74402	1.36409e-06	5.08489e-05
ENSRNOG00000046817	1.73998	0.000151434	0.00253111
ENSRNOG00000014776	1.73575	5.03127e-06	0.000150616
ENSRNOG00000016575	1.73504	2.6832e-06	8.96022e-05
ENSRNOG00000003802	1.73374	0.00114338	0.0129522
ENSRNOG00000015411	1.73183	0.000672886	0.00852623
ENSRNOG00000000991	1.73016	8.85022e-06	0.000242082
ENSRNOG00000009912	1.73001	3.05471e-05	0.000679112
ENSRNOG00000049042	1.72678	0.00393627	0.034415
ENSRNOG00000012172	1.71929	2.76145e-06	9.16423e-05
ENSRNOG00000049585	1.71911	5.9857e-10	5.85029e-08
ENSRNOG00000042905	1.71805	1.16311e-09	1.05929e-07
ENSRNOG00000000787	1.71545	0.000898549	0.0107084
ENSRNOG00000013526	1.71038	5.73048e-05	0.00115685
ENSRNOG00000005871	1.71025	5.24949e-16	1.7903e-13
ENSRNOG00000009211	1.70674	0.000121614	0.00212117
ENSRNOG00000019838	1.70595	0.00092427	0.0109417
ENSRNOG00000010240	1.70441	1.19392e-05	0.000311683
ENSRNOG00000013917	1.70256	8.77962e-08	4.77046e-06
ENSRNOG00000009260	1.69676	0.000106688	0.00191801
ENSRNOG00000021084	1.69562	0.000115447	0.00203691
ENSRNOG00000004409	1.69193	2.14182e-06	7.4633e-05
ENSRNOG00000002948	1.68672	3.34828e-05	0.0007352
ENSRNOG00000016377	1.68325	0.00551804	0.044875
ENSRNOG00000036834	1.67873	0.00259199	0.0247746
ENSRNOG00000019220	1.67383	6.68277e-12	9.91834e-10
ENSRNOG00000014847	1.67166	0.00572872	0.0460441
ENSRNOG00000042137	1.66864	1.25742e-06	4.74518e-05
ENSRNOG00000017307	1.66762	1.61333e-32	2.75054e-29
ENSRNOG00000018794	1.66323	9.51124e-06	0.000258399
ENSRNOG00000002057	1.65959	1.92086e-05	0.000462305
ENSRNOG00000045924	1.65498	0.00108912	0.0124283
ENSRNOG00000001704	1.65465	8.38791e-10	7.90881e-08
ENSRNOG00000007964	1.64813	0.000408859	0.00569878
ENSRNOG00000023546	1.6456	2.50368e-10	2.67543e-08
ENSRNOG00000020401	1.644	3.24333e-06	0.000104424
ENSRNOG00000002278	1.63441	1.61848e-08	1.09003e-06
ENSRNOG00000019890	1.63342	0.00213117	0.0212838
ENSRNOG00000049918	1.62907	0.000732023	0.00914544
ENSRNOG00000033564	1.62741	0.00204494	0.0206412
ENSRNOG00000008911	1.62238	6.44983e-06	0.000185943
ENSRNOG00000020652	1.6215	9.47178e-06	0.000257764
ENSRNOG00000018414	1.62066	1.59435e-05	0.000400562
ENSRNOG00000002134	1.61481	0.000983401	0.0115479
ENSRNOG00000008450	1.61341	0.000227524	0.00352025
ENSRNOG00000010691	1.60926	2.17288e-06	7.53878e-05
ENSRNOG00000000704	1.6054	0.00366234	0.0325588
ENSRNOG00000010522	1.60269	2.41223e-05	0.000563639
ENSRNOG00000021713	1.59747	0.000908405	0.0108098
ENSRNOG00000009884	1.59743	1.27392e-07	6.6083e-06
ENSRNOG00000050183	1.59323	0.00480352	0.0401646
ENSRNOG00000009922	1.59215	0.000810208	0.0098985
ENSRNOG00000006119	1.5901	1.71745e-05	0.000424177
ENSRNOG00000003897	1.58976	0.000311044	0.00452015
ENSRNOG00000047367	1.58604	0.000124994	0.00217153
ENSRNOG00000022261	1.57809	0.00422677	0.0362498
ENSRNOG00000021644	1.57774	1.6452e-05	0.000411403
ENSRNOG00000004540	1.57207	5.33482e-05	0.0010838
ENSRNOG00000004578	1.56495	0.000101836	0.00184861
ENSRNOG00000019999	1.56429	0.00139654	0.0152073
ENSRNOG00000030715	1.55138	7.21101e-06	0.000203854
ENSRNOG00000005178	1.5507	0.000748334	0.00928409
ENSRNOG00000005620	1.54819	7.95833e-05	0.00151322
ENSRNOG00000036627	1.54215	7.58617e-06	0.000213331
ENSRNOG00000010319	1.5419	0.00118268	0.013322
ENSRNOG00000025001	1.53939	0.000878059	0.0105342
ENSRNOG00000022640	1.53877	0.00405894	0.035187
ENSRNOG00000048433	1.5381	3.7118e-08	2.25365e-06
ENSRNOG00000020621	1.53275	0.00568394	0.045852
ENSRNOG00000013231	1.5324	1.33596e-13	2.71066e-11
ENSRNOG00000016716	1.53084	0.00224112	0.0221747
ENSRNOG00000029682	1.52609	0.000501755	0.00671899
ENSRNOG00000012216	1.52208	6.10143e-08	3.45583e-06
ENSRNOG00000007477	1.52193	3.97676e-06	0.000123295
ENSRNOG00000028083	1.52013	0.000557092	0.00729545
ENSRNOG00000032240	1.51815	0.00385689	0.0338195
ENSRNOG00000045595	1.51689	4.32645e-08	2.54959e-06
ENSRNOG00000023093	1.51495	0.00032104	0.00464018
ENSRNOG00000005352	1.51336	0.00218011	0.021705
ENSRNOG00000023428	1.51294	0.000183767	0.00295744
ENSRNOG00000012678	1.50917	0.00047648	0.00646151
ENSRNOG00000002164	1.50691	0.00120795	0.0135317
ENSRNOG00000004444	1.50616	5.75982e-06	0.000168475
ENSRNOG00000011971	1.50161	8.29155e-06	0.000230339
ENSRNOG00000031599	1.50141	3.42052e-05	0.000744939
ENSRNOG00000004610	1.49804	0.00477332	0.0399538
ENSRNOG00000006079	1.49611	6.05462e-05	0.00121009
ENSRNOG00000023272	1.49568	0.00146263	0.0157769
ENSRNOG00000019270	1.49255	8.54557e-05	0.00159647
ENSRNOG00000017130	1.49061	2.34709e-08	1.48116e-06
ENSRNOG00000007679	1.48915	7.60548e-05	0.00145998
ENSRNOG00000014987	1.48777	0.00622884	0.0490865
ENSRNOG00000010105	1.48604	0.00226912	0.0223826
ENSRNOG00000027410	1.48098	7.92242e-05	0.00150997
ENSRNOG00000029658	1.47389	0.00483621	0.0404169
ENSRNOG00000009957	1.47208	2.27436e-06	7.80637e-05
ENSRNOG00000015906	1.46838	0.000290608	0.00426962
ENSRNOG00000012543	1.46611	0.000531957	0.00705272
ENSRNOG00000016695	1.4651	4.04657e-07	1.83227e-05
ENSRNOG00000003288	1.46468	1.03555e-05	0.000276517
ENSRNOG00000010296	1.46288	0.000333807	0.00479307
ENSRNOG00000021157	1.46024	0.000149704	0.00251004
ENSRNOG00000005378	1.45962	1.05202e-05	0.000279649
ENSRNOG00000004737	1.45634	0.000161694	0.00266371
ENSRNOG00000016496	1.4555	0.000559632	0.00732273
ENSRNOG00000005575	1.4502	5.63242e-06	0.000165352
ENSRNOG00000013220	1.44891	6.66978e-06	0.00019057
ENSRNOG00000009822	1.44754	0.00141529	0.0153489
ENSRNOG00000013240	1.44614	0.000775029	0.00954143
ENSRNOG00000009385	1.44481	2.2337e-06	7.73303e-05
ENSRNOG00000016595	1.44259	3.04255e-05	0.000677347
ENSRNOG00000021155	1.44258	2.48019e-05	0.000573666
ENSRNOG00000016533	1.44154	0.000164708	0.0026995
ENSRNOG00000010791	1.44114	0.000284898	0.00421665
ENSRNOG00000026143	1.44071	0.00104652	0.0120422
ENSRNOG00000005008	1.43995	0.000421388	0.00584293
ENSRNOG00000046468	1.43823	0.000161293	0.00265985
ENSRNOG00000016378	1.43649	0.000114011	0.00202604
ENSRNOG00000016037	1.43341	6.67937e-05	0.00131205
ENSRNOG00000011424	1.4313	0.00298636	0.0276519
ENSRNOG00000008543	1.42952	0.000999038	0.0116632
ENSRNOG00000021401	1.42946	1.66163e-05	0.000413268
ENSRNOG00000013727	1.42439	0.00130747	0.0144534
ENSRNOG00000012008	1.42323	1.89207e-16	6.89273e-14
ENSRNOG00000046258	1.42125	0.00447015	0.0377712
ENSRNOG00000021771	1.42023	1.95375e-06	6.92845e-05
ENSRNOG00000018740	1.41599	6.96506e-32	8.58792e-29
ENSRNOG00000010262	1.41481	0.00358434	0.031988
ENSRNOG00000029191	1.40749	0.00371058	0.0328784
ENSRNOG00000012249	1.40609	0.000177663	0.00287652
ENSRNOG00000008054	1.40603	2.49167e-07	1.19221e-05
ENSRNOG00000004195	1.40428	0.00374836	0.0331398
ENSRNOG00000030467	1.3945	0.00324003	0.0293249
ENSRNOG00000025528	1.39311	1.80145e-68	2.88755e-64
ENSRNOG00000019206	1.39297	0.00519265	0.0427274
ENSRNOG00000010516	1.39158	1.22104e-07	6.35457e-06
ENSRNOG00000023828	1.39136	5.49197e-06	0.000162119
ENSRNOG00000022760	1.38391	0.000138538	0.00235691
ENSRNOG00000013794	1.37567	2.10416e-19	1.05398e-16
ENSRNOG00000020182	1.37463	0.000364362	0.00514116
ENSRNOG00000003170	1.37433	8.228e-05	0.00155161
ENSRNOG00000006583	1.37002	0.00635333	0.0496526
ENSRNOG00000013057	1.36959	0.00015866	0.00262995
ENSRNOG00000011659	1.36955	1.73705e-05	0.000427699
ENSRNOG00000042140	1.36786	0.00455987	0.0384281
ENSRNOG00000037190	1.36556	9.3596e-06	0.000255145
ENSRNOG00000022426	1.36215	0.00252949	0.0242785
ENSRNOG00000027008	1.36084	0.00388686	0.0340264
ENSRNOG00000019528	1.36061	0.000119912	0.00209431
ENSRNOG00000018693	1.35816	0.00403979	0.0350969
ENSRNOG00000046663	1.35184	0.00238696	0.0232304
ENSRNOG00000006167	1.3512	0.000305076	0.00444956
ENSRNOG00000000913	1.35107	1.63408e-05	0.000409261
ENSRNOG00000017410	1.35057	0.00125451	0.0139546
ENSRNOG00000018716	1.3475	2.89719e-06	9.54238e-05
ENSRNOG00000017803	1.34403	1.24893e-05	0.00032185
ENSRNOG00000001360	1.34312	0.00621028	0.0489644
ENSRNOG00000009331	1.32798	0.000223884	0.00347032
ENSRNOG00000027739	1.32416	2.15473e-05	0.000509411
ENSRNOG00000007062	1.32253	5.82627e-05	0.00117176
ENSRNOG00000031930	1.32108	2.1306e-06	7.4404e-05
ENSRNOG00000008180	1.31673	0.00106564	0.0122358
ENSRNOG00000015577	1.31466	4.84939e-05	0.0010004
ENSRNOG00000046171	1.31374	3.5263e-06	0.000110613
ENSRNOG00000006116	1.31206	1.32716e-06	4.95875e-05
ENSRNOG00000004554	1.30876	1.35147e-20	8.66507e-18
ENSRNOG00000005825	1.30792	0.000184116	0.00296007
ENSRNOG00000002937	1.30677	0.000257872	0.00388845
ENSRNOG00000000373	1.30584	6.58293e-05	0.00130108
ENSRNOG00000014064	1.30532	0.00133334	0.0146787
ENSRNOG00000023143	1.30449	0.00175632	0.0183401
ENSRNOG00000001431	1.30415	0.00231584	0.0227037
ENSRNOG00000029055	1.30326	1.1456e-05	0.000301523
ENSRNOG00000003287	1.30046	0.000103044	0.00186422
ENSRNOG00000025516	1.29566	3.43389e-08	2.09285e-06
ENSRNOG00000007966	1.29457	1.26028e-05	0.000324253
ENSRNOG00000000441	1.29043	0.000243045	0.00370165
ENSRNOG00000048723	1.28897	1.46784e-05	0.000371104
ENSRNOG00000016241	1.28774	6.34501e-05	0.00126027
ENSRNOG00000048834	1.28773	0.000299629	0.00438208
ENSRNOG00000030118	1.28373	3.23402e-10	3.34439e-08
ENSRNOG00000027035	1.27581	0.00334187	0.0301615
ENSRNOG00000017710	1.27449	0.00360894	0.0321554
ENSRNOG00000000816	1.27419	2.98449e-05	0.000666273
ENSRNOG00000020884	1.272	0.000143641	0.00242871
ENSRNOG00000039971	1.26989	0.000737227	0.00918182
ENSRNOG00000019176	1.26538	2.45913e-05	0.000570441
ENSRNOG00000006828	1.26032	2.76586e-09	2.27354e-07
ENSRNOG00000012228	1.25291	3.42837e-05	0.000745636
ENSRNOG00000005220	1.25188	0.00261006	0.0249144
ENSRNOG00000022764	1.2468	0.000733636	0.00915132
ENSRNOG00000021907	1.24606	0.000115192	0.00203691
ENSRNOG00000019217	1.24441	2.34438e-05	0.000548586
ENSRNOG00000007202	1.24304	8.11318e-13	1.46119e-10
ENSRNOG00000017416	1.24137	0.00541976	0.0442779
ENSRNOG00000007467	1.24067	4.0593e-08	2.42785e-06
ENSRNOG00000007081	1.23846	1.95194e-09	1.6381e-07
ENSRNOG00000039754	1.23652	0.00035438	0.00501355
ENSRNOG00000018509	1.23145	0.000113985	0.00202604
ENSRNOG00000015986	1.22743	1.28785e-11	1.84312e-09
ENSRNOG00000039759	1.22737	0.000102114	0.00184948
ENSRNOG00000015423	1.22592	0.00448377	0.0378663
ENSRNOG00000024650	1.22221	0.000426736	0.00589161
ENSRNOG00000013745	1.21995	0.000553207	0.00725049
ENSRNOG00000007060	1.21957	1.29903e-20	8.66507e-18
ENSRNOG00000024923	1.21818	4.06937e-09	3.2132e-07
ENSRNOG00000013913	1.21512	0.000212917	0.00333938
ENSRNOG00000007561	1.21461	0.00141515	0.0153489
ENSRNOG00000034177	1.21258	4.55215e-08	2.67276e-06
ENSRNOG00000002950	1.20967	0.000340779	0.0048511
ENSRNOG00000019358	1.20439	0.00547974	0.0446315
ENSRNOG00000028638	1.20388	7.27605e-05	0.00140855
ENSRNOG00000017976	1.20175	7.72174e-05	0.00147875
ENSRNOG00000031927	1.19223	4.07648e-06	0.0001259
ENSRNOG00000000800	1.19018	2.26169e-06	7.80637e-05
ENSRNOG00000023830	1.1871	0.00157741	0.0167668
ENSRNOG00000047712	1.18623	1.13888e-12	1.92158e-10
ENSRNOG00000048924	1.1817	0.000648587	0.00827885
ENSRNOG00000019179	1.18157	0.000499846	0.00670463
ENSRNOG00000037853	1.17982	0.0028319	0.0265298
ENSRNOG00000019390	1.17827	1.08251e-07	5.74557e-06
ENSRNOG00000010643	1.17786	1.27038e-11	1.83449e-09
ENSRNOG00000021031	1.1772	0.00204125	0.0206171
ENSRNOG00000013265	1.17443	0.000118143	0.0020719
ENSRNOG00000016715	1.17353	0.00305984	0.0281712
ENSRNOG00000003105	1.1699	0.00372606	0.0329973
ENSRNOG00000020726	1.16754	2.84023e-05	0.00063941
ENSRNOG00000021201	1.16707	1.72232e-06	6.21781e-05
ENSRNOG00000002425	1.16645	0.000498307	0.00668958
ENSRNOG00000018126	1.1651	2.97211e-12	4.49434e-10
ENSRNOG00000012051	1.16062	0.00521079	0.0428547
ENSRNOG00000003949	1.15949	4.85312e-06	0.000146223
ENSRNOG00000016643	1.15867	0.00275558	0.0259513
ENSRNOG00000009565	1.15831	3.34203e-06	0.00010566
ENSRNOG00000016351	1.15718	7.54736e-07	3.07828e-05
ENSRNOG00000016308	1.15433	0.000245519	0.0037338
ENSRNOG00000015667	1.14972	3.87181e-06	0.000120274
ENSRNOG00000010513	1.14922	0.00544969	0.0444529
ENSRNOG00000015072	1.14867	0.000905156	0.0107792
ENSRNOG00000038891	1.14661	0.00107559	0.0123235
ENSRNOG00000009347	1.14119	0.00363596	0.0323603
ENSRNOG00000031036	1.14019	0.000202662	0.00320046
ENSRNOG00000007329	1.13887	4.50059e-24	3.607e-21
ENSRNOG00000012151	1.13416	0.00137079	0.0149665
ENSRNOG00000018400	1.13202	8.14236e-07	3.29581e-05
ENSRNOG00000012727	1.13126	3.11221e-10	3.28195e-08
ENSRNOG00000018430	1.1296	7.17877e-09	5.35203e-07
ENSRNOG00000021719	1.12819	0.00278233	0.0261571
ENSRNOG00000008165	1.12772	0.000117804	0.00206889
ENSRNOG00000005195	1.12752	0.000334101	0.00479307
ENSRNOG00000008115	1.12456	9.77052e-05	0.00178985
ENSRNOG00000050547	1.12266	0.001673	0.0175962
ENSRNOG00000020679	1.12153	0.000860651	0.0103647
ENSRNOG00000012989	1.11992	6.78104e-10	6.54779e-08
ENSRNOG00000018517	1.11695	0.00389785	0.034104
ENSRNOG00000004361	1.11455	0.00207777	0.0209068
ENSRNOG00000013948	1.1081	0.00084951	0.0102459
ENSRNOG00000045997	1.10788	0.000841754	0.0101677
ENSRNOG00000020281	1.1069	9.37785e-07	3.69331e-05
ENSRNOG00000032703	1.10238	1.81745e-05	0.000441962
ENSRNOG00000019556	1.09816	5.67291e-06	0.000166236
ENSRNOG00000020716	1.09572	0.0022722	0.0223854
ENSRNOG00000012723	1.09353	0.00320615	0.0291225
ENSRNOG00000027125	1.08644	0.00217497	0.0216672
ENSRNOG00000009826	1.08374	2.32927e-08	1.47573e-06
ENSRNOG00000016913	1.07967	2.21767e-26	1.97483e-23
ENSRNOG00000018982	1.07847	2.48489e-15	7.24186e-13
ENSRNOG00000046048	1.07763	0.000470486	0.00639646
ENSRNOG00000007993	1.07656	0.000495172	0.00666424
ENSRNOG00000043098	1.07556	0.00134147	0.0147277
ENSRNOG00000046293	1.068	8.5694e-10	8.03269e-08
ENSRNOG00000013676	1.06796	1.29212e-08	8.96691e-07
ENSRNOG00000011901	1.06712	1.96284e-08	1.27378e-06
ENSRNOG00000004882	1.06646	0.000146703	0.00247526
ENSRNOG00000002161	1.0662	0.000457796	0.00625576
ENSRNOG00000017725	1.06394	0.000833468	0.0100904
ENSRNOG00000013747	1.06355	6.92942e-06	0.000196936
ENSRNOG00000031662	1.06259	1.13554e-06	4.32343e-05
ENSRNOG00000038574	1.05885	0.000233602	0.00359004
ENSRNOG00000012659	1.05769	0.00301652	0.0278685
ENSRNOG00000000994	1.05242	1.73329e-05	0.00042743
ENSRNOG00000017440	1.05022	4.01063e-05	0.000853737
ENSRNOG00000010275	1.04798	0.00135593	0.0148457
ENSRNOG00000001254	1.04748	0.00348601	0.0312862
ENSRNOG00000005188	1.04607	1.05024e-15	3.30083e-13
ENSRNOG00000022242	1.04081	0.00066206	0.00840234
ENSRNOG00000007089	1.03978	0.00314058	0.0287988
ENSRNOG00000042111	1.03794	0.00502735	0.0416237
ENSRNOG00000042686	1.03683	0.00321117	0.029146
ENSRNOG00000004828	1.03164	1.18461e-05	0.000310264
ENSRNOG00000013167	1.03044	7.53923e-05	0.001449
ENSRNOG00000001271	1.02971	0.000484894	0.00655343
ENSRNOG00000016561	1.02951	0.003791	0.0334063
ENSRNOG00000010263	1.02683	1.59679e-07	8.07409e-06
ENSRNOG00000021474	1.02604	0.00290801	0.0270845
ENSRNOG00000014117	1.02564	0.000812078	0.00990981
ENSRNOG00000001367	1.02137	0.000138659	0.00235691
ENSRNOG00000011320	1.01585	6.60529e-05	0.00130229
ENSRNOG00000008257	1.01564	0.00104521	0.0120357
ENSRNOG00000025645	1.00947	0.00449526	0.0379427
ENSRNOG00000028627	1.00571	0.000115512	0.00203691
ENSRNOG00000025023	1.00412	0.000585255	0.00761449
ENSRNOG00000031312	1.00345	6.13463e-05	0.00122456
ENSRNOG00000001830	1.00328	0.0060756	0.0480665
ENSRNOG00000015750	1.00181	4.80285e-06	0.000145254
ENSRNOG00000023007	0.999474	0.000110869	0.00198118
ENSRNOG00000017191	0.996811	0.000888018	0.0106145
ENSRNOG00000020678	0.996149	0.0036898	0.0327485
ENSRNOG00000007281	0.991834	1.40833e-09	1.24034e-07
ENSRNOG00000008964	0.989708	4.47867e-05	0.000939525
ENSRNOG00000006841	0.987519	1.92666e-14	4.47572e-12
ENSRNOG00000014936	0.985587	0.00180107	0.0186495
ENSRNOG00000009487	0.984604	0.00340472	0.0306769
ENSRNOG00000007529	0.983844	0.00260826	0.0249144
ENSRNOG00000017259	0.982254	0.00226798	0.0223826
ENSRNOG00000003283	0.979804	0.00410173	0.0354399
ENSRNOG00000017455	0.979194	1.68274e-07	8.42895e-06
ENSRNOG00000031163	0.976168	0.0024556	0.0237091
ENSRNOG00000019147	0.972808	0.00458857	0.0385483
ENSRNOG00000015518	0.972195	2.65703e-11	3.43463e-09
ENSRNOG00000025551	0.972067	0.000410527	0.0057121
ENSRNOG00000016488	0.971401	4.97401e-05	0.00102347
ENSRNOG00000008347	0.968985	0.000503113	0.00673155
ENSRNOG00000010131	0.968092	7.52251e-07	3.07598e-05
ENSRNOG00000021176	0.967241	1.30794e-12	2.16133e-10
ENSRNOG00000027259	0.965947	2.64335e-06	8.88265e-05
ENSRNOG00000001692	0.965389	0.00406268	0.0352004
ENSRNOG00000022094	0.959647	0.00554611	0.0450347
ENSRNOG00000017020	0.959059	1.1974e-05	0.000312084
ENSRNOG00000007483	0.956011	1.05449e-11	1.53658e-09
ENSRNOG00000021503	0.954012	2.25177e-07	1.09472e-05
ENSRNOG00000004622	0.95349	1.15866e-05	0.000304461
ENSRNOG00000006860	0.949092	0.00318973	0.0290895
ENSRNOG00000038319	0.948933	0.00216802	0.0216114
ENSRNOG00000002273	0.942535	0.000840025	0.0101544
ENSRNOG00000013034	0.941393	0.000644925	0.00825021
ENSRNOG00000038572	0.939669	0.00480295	0.0401646
ENSRNOG00000003538	0.936983	0.000838494	0.0101436
ENSRNOG00000004226	0.935382	0.000652784	0.00829776
ENSRNOG00000016687	0.932333	6.19731e-08	3.49777e-06
ENSRNOG00000019518	0.931236	0.00267974	0.0253569
ENSRNOG00000015496	0.925932	0.000329423	0.00473996
ENSRNOG00000007412	0.923403	0.00110241	0.0125412
ENSRNOG00000042499	0.919486	1.21124e-06	4.60072e-05
ENSRNOG00000006548	0.913425	0.000989868	0.0115888
ENSRNOG00000011631	0.912083	0.000157087	0.00260928
ENSRNOG00000011796	0.910565	1.11533e-08	7.84108e-07
ENSRNOG00000001752	0.908517	0.00629623	0.049458
ENSRNOG00000015160	0.907727	8.01631e-05	0.00152139
ENSRNOG00000015975	0.907484	0.00378818	0.0334063
ENSRNOG00000018382	0.903559	1.84618e-19	9.54593e-17
ENSRNOG00000042426	0.899937	0.000932175	0.0110272
ENSRNOG00000025274	0.897708	2.62559e-05	0.000600366
ENSRNOG00000020519	0.894565	1.44949e-09	1.26961e-07
ENSRNOG00000003310	0.893538	8.31283e-05	0.00156026
ENSRNOG00000013237	0.891035	0.00123668	0.0137932
ENSRNOG00000004414	0.890139	4.58334e-08	2.68125e-06
ENSRNOG00000019202	0.88901	1.84639e-05	0.000447743
ENSRNOG00000003832	0.888399	2.76654e-05	0.000625805
ENSRNOG00000008133	0.885002	0.00166749	0.0175497
ENSRNOG00000027252	0.882806	0.00166746	0.0175497
ENSRNOG00000015599	0.876566	0.000612141	0.00791292
ENSRNOG00000012040	0.874201	3.78416e-06	0.000118008
ENSRNOG00000020206	0.871128	0.00515682	0.0425199
ENSRNOG00000004003	0.870831	2.8374e-10	3.01196e-08
ENSRNOG00000016950	0.866821	2.89921e-06	9.54238e-05
ENSRNOG00000028992	0.866061	1.32184e-06	4.95041e-05
ENSRNOG00000011886	0.864956	0.00319391	0.0290895
ENSRNOG00000012811	0.864262	0.00045819	0.00625581
ENSRNOG00000001229	0.859922	8.33376e-05	0.00156236
ENSRNOG00000016508	0.858788	1.15503e-15	3.56039e-13
ENSRNOG00000016066	0.858274	7.61192e-06	0.000213558
ENSRNOG00000013907	0.853458	1.56098e-07	7.94316e-06
ENSRNOG00000047363	0.85194	6.08552e-13	1.12494e-10
ENSRNOG00000010037	0.850094	8.99942e-10	8.29033e-08
ENSRNOG00000007600	0.847775	2.17641e-07	1.06508e-05
ENSRNOG00000005342	0.845687	3.21651e-06	0.000103946
ENSRNOG00000024818	0.842875	0.00388638	0.0340264
ENSRNOG00000024623	0.841756	0.00372937	0.0330083
ENSRNOG00000021109	0.84001	0.00381165	0.0335697
ENSRNOG00000018992	0.839719	1.64854e-05	0.000411596
ENSRNOG00000014886	0.839425	2.2e-11	2.93865e-09
ENSRNOG00000011503	0.825316	1.9607e-05	0.000469777
ENSRNOG00000012156	0.824409	0.00203873	0.0206045
ENSRNOG00000007079	0.823574	0.00263962	0.0250951
ENSRNOG00000049213	0.823418	9.02115e-16	2.95102e-13
ENSRNOG00000008301	0.81927	0.000970298	0.0114192
ENSRNOG00000008168	0.81769	0.00036361	0.00513508
ENSRNOG00000003388	0.812619	0.000610911	0.00790976
ENSRNOG00000020684	0.8014	3.01432e-06	9.84044e-05
ENSRNOG00000019659	0.799839	0.00489374	0.0407489
ENSRNOG00000007574	0.799023	2.41341e-06	8.24829e-05
ENSRNOG00000018384	0.798876	0.0058919	0.0469857
ENSRNOG00000013902	0.791318	0.00011953	0.00209164
ENSRNOG00000008482	0.791182	1.04468e-05	0.00027816
ENSRNOG00000000561	0.790837	7.05407e-07	2.90668e-05
ENSRNOG00000020393	0.78693	0.000694998	0.00875795
ENSRNOG00000028156	0.786249	0.00168282	0.0176647
ENSRNOG00000048831	0.786164	2.51564e-11	3.27831e-09
ENSRNOG00000016708	0.777492	0.00246113	0.0237218
ENSRNOG00000046744	0.775382	1.68733e-09	1.43863e-07
ENSRNOG00000040315	0.774294	0.00198013	0.0201265
ENSRNOG00000014783	0.766832	0.0059127	0.0470813
ENSRNOG00000005984	0.766765	0.00348004	0.0312501
ENSRNOG00000021086	0.765666	2.16025e-12	3.36181e-10
ENSRNOG00000026662	0.761931	0.000106421	0.00191733
ENSRNOG00000017854	0.761473	0.000134601	0.0022928
ENSRNOG00000019357	0.761041	8.19849e-05	0.00154786
ENSRNOG00000017220	0.760972	0.000812371	0.00990981
ENSRNOG00000029386	0.758602	0.000898344	0.0107084
ENSRNOG00000007743	0.756304	1.54848e-11	2.15831e-09
ENSRNOG00000012721	0.755899	0.000334609	0.00479307
ENSRNOG00000007843	0.753487	0.00118585	0.0133483
ENSRNOG00000024631	0.752718	0.000536086	0.00708986
ENSRNOG00000002610	0.751721	5.15438e-05	0.00105382
ENSRNOG00000033059	0.746488	0.000285684	0.00422048
ENSRNOG00000003952	0.74518	0.000570669	0.00745497
ENSRNOG00000024346	0.742531	4.75425e-09	3.71736e-07
ENSRNOG00000016380	0.742353	1.31439e-10	1.50488e-08
ENSRNOG00000019673	0.742326	0.00445435	0.0376973
ENSRNOG00000025332	0.742126	0.000445565	0.00610424
ENSRNOG00000009531	0.740515	0.00150476	0.0161337
ENSRNOG00000013663	0.738076	1.68944e-08	1.12834e-06
ENSRNOG00000012338	0.737308	0.000675599	0.00855019
ENSRNOG00000008005	0.736302	0.00021599	0.00337767
ENSRNOG00000008996	0.735043	1.0161e-08	7.27101e-07
ENSRNOG00000001296	0.73286	0.000540635	0.00713237
ENSRNOG00000046878	0.729871	0.00336473	0.0303336
ENSRNOG00000016260	0.727769	2.22165e-11	2.94085e-09
ENSRNOG00000024651	0.727496	0.00288747	0.0269089
ENSRNOG00000029543	0.727259	0.000764453	0.00944023
ENSRNOG00000004411	0.720028	0.00241623	0.02343
ENSRNOG00000010974	0.719069	0.00573074	0.0460441
ENSRNOG00000004280	0.715113	0.00301942	0.0278792
ENSRNOG00000036816	0.715043	1.03553e-12	1.78478e-10
ENSRNOG00000011720	0.71444	1.79366e-10	1.99657e-08
ENSRNOG00000005957	0.712222	7.24049e-07	2.96823e-05
ENSRNOG00000011856	0.7121	3.04879e-07	1.42475e-05
ENSRNOG00000009769	0.71121	0.0029224	0.0271554
ENSRNOG00000026124	0.710546	7.67616e-05	0.00147178
ENSRNOG00000027444	0.709366	4.36829e-14	9.86188e-12
ENSRNOG00000015445	0.706934	5.82495e-06	0.000169452
ENSRNOG00000019211	0.706813	6.91355e-05	0.00135308
ENSRNOG00000004869	0.706016	0.00272605	0.0257338
ENSRNOG00000000341	0.703975	0.00434011	0.0369647
ENSRNOG00000018588	0.703446	2.54379e-05	0.000584999
ENSRNOG00000001548	0.703257	0.00103049	0.0119261
ENSRNOG00000008373	0.702493	0.000374903	0.00527134
ENSRNOG00000018991	0.701713	4.14032e-08	2.45797e-06
ENSRNOG00000032339	0.699677	0.00424643	0.036399
ENSRNOG00000002419	0.699358	1.17793e-05	0.000309019
ENSRNOG00000020657	0.699151	0.000784439	0.00963494
ENSRNOG00000003244	0.698874	0.000228246	0.00352489
ENSRNOG00000030024	0.697154	0.00455933	0.0384281
ENSRNOG00000014866	0.696894	0.000675843	0.00855019
ENSRNOG00000023910	0.696773	3.79245e-05	0.000814676
ENSRNOG00000019615	0.696211	2.76808e-05	0.000625805
ENSRNOG00000028872	0.694924	0.00549659	0.0447437
ENSRNOG00000050190	0.693826	0.00491968	0.0409225
ENSRNOG00000016874	0.692979	9.58124e-15	2.55963e-12
ENSRNOG00000014021	0.69205	0.00408555	0.0353412
ENSRNOG00000000569	0.691008	0.00470249	0.0394021
ENSRNOG00000002358	0.688096	1.80842e-05	0.000440533
ENSRNOG00000013836	0.686342	3.18973e-08	1.95146e-06
ENSRNOG00000014644	0.682874	0.000924179	0.0109417
ENSRNOG00000016845	0.681192	7.71399e-10	7.40178e-08
ENSRNOG00000020173	0.681079	9.97923e-05	0.00182183
ENSRNOG00000019264	0.680544	0.000530829	0.00704359
ENSRNOG00000002192	0.680387	3.51249e-06	0.000110396
ENSRNOG00000001858	0.677321	0.000250253	0.00379514
ENSRNOG00000015941	0.676065	0.00401006	0.0348954
ENSRNOG00000049507	0.672352	0.000532979	0.00706043
ENSRNOG00000028266	0.671142	4.66722e-05	0.00097031
ENSRNOG00000004487	0.666839	0.000819296	0.00995641
ENSRNOG00000002881	0.663963	0.00205322	0.0207118
ENSRNOG00000048430	0.662864	0.00298339	0.027642
ENSRNOG00000011861	0.660604	0.000158849	0.00263036
ENSRNOG00000031168	0.660343	0.000101539	0.00184531
ENSRNOG00000050071	0.659042	2.09987e-06	7.36517e-05
ENSRNOG00000020467	0.657927	3.79593e-18	1.52112e-15
ENSRNOG00000026965	0.656039	0.000469096	0.00638297
ENSRNOG00000006483	0.655084	7.82831e-10	7.42486e-08
ENSRNOG00000009325	0.654428	0.000352631	0.00499321
ENSRNOG00000009694	0.653862	0.00230623	0.0226391
ENSRNOG00000020169	0.653538	0.00209584	0.0210286
ENSRNOG00000012363	0.65268	0.000578829	0.00754927
ENSRNOG00000019018	0.650465	7.26883e-05	0.00140855
ENSRNOG00000045950	0.648801	0.00349406	0.031341
ENSRNOG00000004295	0.642017	0.00549911	0.0447437
ENSRNOG00000001823	0.64166	7.12379e-07	2.92788e-05
ENSRNOG00000014973	0.639149	2.42485e-05	0.000564941
ENSRNOG00000006526	0.638263	7.30162e-05	0.00141179
ENSRNOG00000042411	0.635435	0.0063067	0.0494812
ENSRNOG00000037273	0.631989	0.00107642	0.0123242
ENSRNOG00000002159	0.629684	0.000873079	0.0104828
ENSRNOG00000010031	0.626651	0.00116573	0.0131753
ENSRNOG00000005289	0.62433	7.13717e-05	0.00139175
ENSRNOG00000021384	0.624071	7.62088e-06	0.000213558
ENSRNOG00000001859	0.624045	0.00194613	0.0198818
ENSRNOG00000037267	0.622083	0.0018112	0.0187061
ENSRNOG00000013631	0.621754	3.21811e-11	3.96586e-09
ENSRNOG00000027540	0.620143	3.58775e-07	1.64779e-05
ENSRNOG00000002525	0.619463	2.06212e-05	0.00049187
ENSRNOG00000007726	0.618482	0.00116637	0.0131753
ENSRNOG00000016630	0.616885	0.000359991	0.00508844
ENSRNOG00000009761	0.616513	1.7436e-14	4.11002e-12
ENSRNOG00000007503	0.614217	0.000587841	0.00764193
ENSRNOG00000045649	0.613732	7.75781e-10	7.40178e-08
ENSRNOG00000012134	0.612901	3.65472e-05	0.000786328
ENSRNOG00000011313	0.612547	0.000264482	0.00396341
ENSRNOG00000016182	0.611845	0.00168737	0.0177009
ENSRNOG00000004367	0.610222	3.16495e-10	3.30113e-08
ENSRNOG00000027914	0.609475	2.61758e-06	8.83981e-05
ENSRNOG00000010233	0.607111	1.16096e-13	2.41676e-11
ENSRNOG00000012074	0.606741	1.63628e-06	5.94738e-05
ENSRNOG00000043085	0.606255	2.29695e-08	1.46103e-06
ENSRNOG00000001470	0.606007	9.04237e-08	4.86376e-06
ENSRNOG00000009037	0.601707	0.00132969	0.0146485
ENSRNOG00000032436	0.601131	5.03651e-06	0.000150616
ENSRNOG00000010634	0.600964	5.18397e-11	6.20103e-09
ENSRNOG00000003732	0.597749	0.000129565	0.002225
ENSRNOG00000047957	0.596682	0.00197671	0.0201044
ENSRNOG00000006411	0.595648	7.11282e-06	0.000201434
ENSRNOG00000013229	0.594278	0.00570935	0.0459298
ENSRNOG00000007570	0.594138	1.60131e-05	0.00040168
ENSRNOG00000008930	0.593722	5.80595e-06	0.000169207
ENSRNOG00000012160	0.592811	0.00306721	0.0282122
ENSRNOG00000016560	0.591933	2.42061e-05	0.000564773
ENSRNOG00000012460	0.591472	0.000424982	0.00587244
ENSRNOG00000000164	0.590578	0.00164626	0.0173719
ENSRNOG00000011575	0.590465	0.00571078	0.0459298
ENSRNOG00000011376	0.587808	4.81833e-08	2.7983e-06
ENSRNOG00000001329	0.587432	0.00416036	0.0358144
ENSRNOG00000042657	0.586962	0.00146082	0.015768
ENSRNOG00000001192	0.58431	0.00342469	0.0308395
ENSRNOG00000002775	0.582764	4.2428e-05	0.000899574
ENSRNOG00000019077	0.582067	0.00229454	0.0225639
ENSRNOG00000012502	0.581393	5.12461e-05	0.00105176
ENSRNOG00000010652	0.581042	2.65034e-05	0.00060516
ENSRNOG00000014479	0.580609	0.000125044	0.00217153
ENSRNOG00000021553	0.579672	0.000112186	0.00200025
ENSRNOG00000007728	0.579577	0.00409173	0.0353756
ENSRNOG00000024728	0.574753	0.00107814	0.012332
ENSRNOG00000006639	0.574155	0.000273576	0.00407163
ENSRNOG00000022417	0.573198	0.00497545	0.0412792
ENSRNOG00000010747	0.572739	0.00370932	0.0328784
ENSRNOG00000011153	0.572644	0.0036393	0.032372
ENSRNOG00000028448	0.570025	3.43389e-05	0.000745825
ENSRNOG00000030625	0.568445	0.00298832	0.0276519
ENSRNOG00000028930	0.568216	0.00024203	0.00369477
ENSRNOG00000015380	0.566783	9.40182e-05	0.00172823
ENSRNOG00000006729	0.56638	2.43677e-05	0.000566116
ENSRNOG00000039496	0.564672	0.00197247	0.0200741
ENSRNOG00000005037	0.562531	0.0015793	0.0167757
ENSRNOG00000003675	0.562044	0.000296099	0.00433441
ENSRNOG00000024291	0.562033	0.000109164	0.00195575
ENSRNOG00000037239	0.560309	6.30372e-05	0.00125363
ENSRNOG00000036827	0.559145	2.21584e-08	1.42071e-06
ENSRNOG00000016800	0.558654	5.29133e-13	1.0097e-10
ENSRNOG00000011989	0.557593	6.23765e-07	2.61977e-05
ENSRNOG00000000699	0.55225	0.00560534	0.0453548
ENSRNOG00000013239	0.551662	6.79364e-20	3.75501e-17
ENSRNOG00000021023	0.545086	0.00111997	0.0127138
ENSRNOG00000050714	0.544985	1.07895e-08	7.65241e-07
ENSRNOG00000006009	0.544702	0.00239532	0.0232835
ENSRNOG00000012906	0.544256	0.000318815	0.00461634
ENSRNOG00000010475	0.541349	1.59169e-12	2.57708e-10
ENSRNOG00000013798	0.540989	0.000285528	0.00422048
ENSRNOG00000014550	0.540356	0.00168003	0.0176469
ENSRNOG00000012196	0.540091	1.94934e-05	0.000467755
ENSRNOG00000007545	0.538859	0.00458302	0.0385421
ENSRNOG00000006174	0.538715	3.15681e-05	0.000696978
ENSRNOG00000012705	0.535858	3.30943e-06	0.000105568
ENSRNOG00000027017	0.53293	0.000201407	0.00318692
ENSRNOG00000017496	0.527575	0.000266618	0.00398287
ENSRNOG00000001804	0.527205	8.70686e-06	0.000238722
ENSRNOG00000020843	0.524134	0.00494392	0.0410814
ENSRNOG00000014797	0.523848	0.000250263	0.00379514
ENSRNOG00000002657	0.520741	2.6485e-07	1.25973e-05
ENSRNOG00000016456	0.518959	0.0024569	0.0237091
ENSRNOG00000002040	0.518598	0.000733606	0.00915132
ENSRNOG00000012346	0.517946	0.000739617	0.0091973
ENSRNOG00000003553	0.517155	0.00256892	0.0245834
ENSRNOG00000001325	0.5107	0.00446468	0.0377648
ENSRNOG00000027152	0.508727	3.47822e-05	0.000754431
ENSRNOG00000008620	0.507366	2.43346e-06	8.2815e-05
ENSRNOG00000015967	0.506197	8.17492e-05	0.00154542
ENSRNOG00000016846	0.504474	0.00323286	0.0292766
ENSRNOG00000031536	0.503096	2.09113e-06	7.3506e-05
ENSRNOG00000004147	0.503034	0.000608471	0.00788455
ENSRNOG00000007047	0.502835	9.79905e-12	1.441e-09
ENSRNOG00000018377	0.502825	0.00262291	0.0250105
ENSRNOG00000004479	0.501559	0.00326758	0.0295576
ENSRNOG00000004330	0.500915	0.00057133	0.00745753
ENSRNOG00000010966	0.497985	0.00377081	0.0332832
ENSRNOG00000021424	0.493936	0.00014836	0.00249962
ENSRNOG00000009805	0.493348	0.00306781	0.0282122
ENSRNOG00000028742	0.492862	7.79196e-06	0.000217591
ENSRNOG00000004089	0.491467	0.000317899	0.00460723
ENSRNOG00000017319	0.49022	0.00530455	0.0434474
ENSRNOG00000002515	0.488226	4.41037e-05	0.00092774
ENSRNOG00000004617	0.483469	5.22243e-05	0.00106637
ENSRNOG00000018700	0.483077	0.000630191	0.00809402
ENSRNOG00000025895	0.481959	0.00177389	0.0184634
ENSRNOG00000012439	0.477959	5.15123e-05	0.00105382
ENSRNOG00000024475	0.476686	9.66984e-05	0.00177546
ENSRNOG00000014751	0.473406	0.00345528	0.0310452
ENSRNOG00000003990	0.473313	1.40812e-08	9.68702e-07
ENSRNOG00000010396	0.472886	9.79824e-15	2.57469e-12
ENSRNOG00000011815	0.47057	1.85842e-06	6.64925e-05
ENSRNOG00000004932	0.470395	1.52683e-06	5.60036e-05
ENSRNOG00000008658	0.465773	0.00602711	0.0478023
ENSRNOG00000007433	0.464348	1.55703e-06	5.68509e-05
ENSRNOG00000025394	0.464317	0.00425197	0.036427
ENSRNOG00000016516	0.464271	0.00486771	0.0405955
ENSRNOG00000002496	0.46419	0.00115121	0.0130317
ENSRNOG00000024661	0.463222	0.00632677	0.0495659
ENSRNOG00000022386	0.462378	0.00634085	0.0496337
ENSRNOG00000008941	0.460445	0.0010986	0.0125067
ENSRNOG00000011167	0.459258	0.00211065	0.0211052
ENSRNOG00000026177	0.459127	0.000484891	0.00655343
ENSRNOG00000003680	0.457379	6.62096e-06	0.000189852
ENSRNOG00000021602	0.455278	0.00569261	0.0458527
ENSRNOG00000015439	0.453531	5.7101e-05	0.00115419
ENSRNOG00000006615	0.451627	0.000391149	0.0054662
ENSRNOG00000008691	0.4512	1.49662e-05	0.000377786
ENSRNOG00000011987	0.447287	0.000849213	0.0102459
ENSRNOG00000048961	0.446838	2.73979e-05	0.00062204
ENSRNOG00000019885	0.445722	1.61197e-09	1.38916e-07
ENSRNOG00000013476	0.444831	0.000962779	0.0113557
ENSRNOG00000013707	0.444163	0.00500527	0.0414837
ENSRNOG00000026212	0.443717	0.00559308	0.0452785
ENSRNOG00000046515	0.442455	0.000758359	0.00937943
ENSRNOG00000007551	0.442088	0.00245216	0.0236924
ENSRNOG00000015269	0.440218	0.00132825	0.0146431
ENSRNOG00000006048	0.43877	0.00276219	0.0259983
ENSRNOG00000011871	0.438572	3.24433e-06	0.000104424
ENSRNOG00000014137	0.438305	0.00355951	0.0318211
ENSRNOG00000010078	0.437818	0.00237604	0.0231523
ENSRNOG00000010224	0.436888	5.56566e-06	0.000163692
ENSRNOG00000031478	0.436792	0.00154703	0.0165315
ENSRNOG00000012634	0.436621	0.00546054	0.0444977
ENSRNOG00000022597	0.436302	0.000278646	0.00413174
ENSRNOG00000016794	0.435893	0.00291513	0.0271194
ENSRNOG00000029264	0.433793	4.12541e-06	0.000127166
ENSRNOG00000009872	0.432858	0.00172791	0.0180868
ENSRNOG00000016367	0.432416	0.00120985	0.013533
ENSRNOG00000033623	0.430499	0.000321749	0.00464623
ENSRNOG00000001582	0.42957	0.000151938	0.00253688
ENSRNOG00000009345	0.429286	0.00587623	0.046884
ENSRNOG00000004282	0.429141	3.59307e-05	0.000776114
ENSRNOG00000016226	0.426264	0.00127182	0.0140982
ENSRNOG00000037227	0.423778	4.56378e-07	2.04337e-05
ENSRNOG00000010488	0.423777	4.82159e-05	0.00099723
ENSRNOG00000003870	0.422427	0.00581047	0.0465448
ENSRNOG00000046149	0.422313	4.24342e-08	2.50988e-06
ENSRNOG00000008237	0.422086	0.0053045	0.0434474
ENSRNOG00000030404	0.421793	0.00015905	0.00263098
ENSRNOG00000006228	0.420521	0.000180575	0.00291191
ENSRNOG00000010694	0.419422	0.000410127	0.00571149
ENSRNOG00000047137	0.416736	9.52822e-06	0.000258423
ENSRNOG00000021573	0.415153	8.69213e-08	4.73898e-06
ENSRNOG00000009134	0.412716	3.861e-05	0.000825172
ENSRNOG00000001528	0.411087	0.000529382	0.00703021
ENSRNOG00000010350	0.410701	1.79236e-05	0.000438303
ENSRNOG00000006298	0.409911	0.00240817	0.0233801
ENSRNOG00000001341	0.407021	2.92286e-05	0.000654336
ENSRNOG00000010004	0.405512	0.000551477	0.00723995
ENSRNOG00000023338	0.40414	0.00073013	0.0091289
ENSRNOG00000002514	0.402354	0.003099	0.0284827
ENSRNOG00000009313	0.401577	0.00141991	0.0153782
ENSRNOG00000016256	0.400879	0.00137163	0.0149665
ENSRNOG00000020448	0.400744	0.000388809	0.00544107
ENSRNOG00000017311	0.39948	8.68961e-10	8.0512e-08
ENSRNOG00000050445	0.399144	1.11706e-06	4.27336e-05
ENSRNOG00000049057	0.398993	1.70545e-08	1.1343e-06
ENSRNOG00000012552	0.39739	2.62692e-06	8.846e-05
ENSRNOG00000017791	0.394571	1.55069e-08	1.05322e-06
ENSRNOG00000011058	0.394442	0.00632033	0.0495454
ENSRNOG00000017029	0.39367	7.22711e-23	5.51635e-20
ENSRNOG00000007286	0.393467	0.000497302	0.00668169
ENSRNOG00000000304	0.39241	0.000678401	0.00857579
ENSRNOG00000019163	0.392082	0.00436702	0.0371545
ENSRNOG00000003278	0.39174	0.00079224	0.00971601
ENSRNOG00000004307	0.390839	0.000972145	0.0114325
ENSRNOG00000021269	0.389444	3.82445e-09	3.0651e-07
ENSRNOG00000023258	0.38896	0.000304543	0.00444582
ENSRNOG00000037225	0.387535	0.00017815	0.0028815
ENSRNOG00000023013	0.387533	0.00158308	0.0167936
ENSRNOG00000006733	0.384895	0.000338389	0.00482995
ENSRNOG00000016697	0.379977	0.000513423	0.00684664
ENSRNOG00000000830	0.379029	0.000105936	0.00191221
ENSRNOG00000010890	0.378263	9.90106e-07	3.87952e-05
ENSRNOG00000015030	0.377487	3.36861e-06	0.00010629
ENSRNOG00000037765	0.376106	0.000580466	0.00755832
ENSRNOG00000013884	0.375745	0.00182443	0.0188062
ENSRNOG00000018207	0.375416	0.00415197	0.0357999
ENSRNOG00000008173	0.375356	0.00104168	0.0120122
ENSRNOG00000002903	0.374766	7.15807e-09	5.35203e-07
ENSRNOG00000003256	0.374702	4.78426e-08	2.78862e-06
ENSRNOG00000010205	0.372268	9.00519e-05	0.00166679
ENSRNOG00000003522	0.368473	0.00574283	0.0461182
ENSRNOG00000014565	0.367189	0.0004911	0.00662056
ENSRNOG00000002129	0.363999	5.40774e-05	0.00109584
ENSRNOG00000048902	0.363743	0.000920152	0.0109091
ENSRNOG00000019080	0.363364	0.000275094	0.00409043
ENSRNOG00000009389	0.362825	0.00018839	0.00302272
ENSRNOG00000005318	0.360785	0.000756362	0.00936195
ENSRNOG00000030149	0.360483	0.00397951	0.0347049
ENSRNOG00000032039	0.359243	3.98481e-05	0.000849368
ENSRNOG00000011762	0.359014	0.00488974	0.0407369
ENSRNOG00000012149	0.357556	2.26743e-07	1.09472e-05
ENSRNOG00000009113	0.357449	0.000220043	0.00342767
ENSRNOG00000020194	0.356682	0.000887916	0.0106145
ENSRNOG00000022015	0.356158	0.000986872	0.0115633
ENSRNOG00000005700	0.35548	3.84028e-08	2.31413e-06
ENSRNOG00000008150	0.353333	2.66102e-06	8.92333e-05
ENSRNOG00000011775	0.353084	0.00356633	0.0318644
ENSRNOG00000012957	0.352927	0.0010111	0.0117697
ENSRNOG00000030163	0.349462	0.00626737	0.0493017
ENSRNOG00000012193	0.348466	0.00281072	0.0263593
ENSRNOG00000027940	0.346666	0.00179221	0.0185698
ENSRNOG00000001465	0.34616	3.29643e-06	0.000105568
ENSRNOG00000017857	0.345519	0.00186256	0.0190985
ENSRNOG00000015088	0.34494	8.98605e-13	1.60041e-10
ENSRNOG00000006674	0.344541	0.000389011	0.00544107
ENSRNOG00000050828	0.343729	0.00581636	0.0465475
ENSRNOG00000020481	0.342825	0.000990494	0.0115888
ENSRNOG00000010042	0.338901	0.000713579	0.00894989
ENSRNOG00000020485	0.337452	1.21006e-05	0.000314094
ENSRNOG00000032929	0.336029	0.000953963	0.01126
ENSRNOG00000023238	0.334324	0.0015751	0.0167533
ENSRNOG00000023317	0.333254	0.0020171	0.0204375
ENSRNOG00000011758	0.330541	0.00410359	0.0354399
ENSRNOG00000005987	0.326583	0.000241587	0.00369152
ENSRNOG00000010024	0.326171	8.67751e-07	3.46862e-05
ENSRNOG00000011951	0.323301	0.00485609	0.0405407
ENSRNOG00000023079	0.322976	0.000551542	0.00723995
ENSRNOG00000014660	0.321086	0.000142812	0.00241725
ENSRNOG00000017787	0.320434	0.00332693	0.0300436
ENSRNOG00000003908	0.3178	0.00181777	0.0187618
ENSRNOG00000007839	0.317537	9.89748e-05	0.00180897
ENSRNOG00000017505	0.316992	0.00319681	0.0290895
ENSRNOG00000008236	0.316853	0.00564444	0.0456022
ENSRNOG00000046090	0.315992	0.00438749	0.0372693
ENSRNOG00000033593	0.315779	0.00060245	0.00781284
ENSRNOG00000002980	0.315075	7.60121e-14	1.66904e-11
ENSRNOG00000001349	0.312982	0.00305401	0.0281338
ENSRNOG00000020185	0.312673	0.000158322	0.00262706
ENSRNOG00000022164	0.312059	0.002842	0.0265934
ENSRNOG00000004438	0.31079	9.16796e-05	0.00169106
ENSRNOG00000007519	0.309499	7.67285e-06	0.000214639
ENSRNOG00000033837	0.309229	0.00235531	0.0230062
ENSRNOG00000011909	0.308397	0.00250819	0.0241174
ENSRNOG00000016357	0.308338	0.00181022	0.0187061
ENSRNOG00000016369	0.30833	0.0022358	0.0221494
ENSRNOG00000017077	0.308279	0.000543533	0.00715556
ENSRNOG00000011977	0.307706	0.00178438	0.0185245
ENSRNOG00000024335	0.307043	0.000701184	0.00881512
ENSRNOG00000001415	0.306407	0.000122619	0.00213637
ENSRNOG00000005907	0.304654	0.00210029	0.0210286
ENSRNOG00000010286	0.298651	1.93158e-05	0.000464187
ENSRNOG00000018584	0.2984	0.00430432	0.036738
ENSRNOG00000050949	0.29593	6.58911e-07	2.74329e-05
ENSRNOG00000014637	0.295097	0.000510824	0.00682333
ENSRNOG00000025448	0.294788	3.85106e-05	0.000824148
ENSRNOG00000024470	0.294597	0.000208514	0.00328317
ENSRNOG00000025142	0.292062	0.00533242	0.0436534
ENSRNOG00000004841	0.288626	0.00225628	0.0222971
ENSRNOG00000015491	0.287169	0.00353326	0.0316041
ENSRNOG00000018009	0.285683	4.31255e-06	0.00013192
ENSRNOG00000045788	0.285088	0.00207149	0.0208568
ENSRNOG00000023389	0.28499	6.74491e-07	2.80089e-05
ENSRNOG00000015717	0.284562	0.00132623	0.0146406
ENSRNOG00000021773	0.284454	3.59756e-05	0.000776114
ENSRNOG00000042464	0.280911	0.00068223	0.0086106
ENSRNOG00000012371	0.279998	0.00383406	0.0336756
ENSRNOG00000024874	0.279593	0.00135029	0.0147941
ENSRNOG00000008639	0.279329	0.0059637	0.0474168
ENSRNOG00000019742	0.277416	0.00638908	0.0499077
ENSRNOG00000011798	0.275265	0.00429996	0.0367203
ENSRNOG00000020643	0.27505	1.54307e-05	0.000388898
ENSRNOG00000023809	0.274089	0.000286329	0.00422223
ENSRNOG00000006368	0.273193	0.00102274	0.0118794
ENSRNOG00000026974	0.272527	0.00220344	0.0218693
ENSRNOG00000002069	0.269912	7.91924e-05	0.00150997
ENSRNOG00000007923	0.267514	0.00586733	0.0468815
ENSRNOG00000009837	0.2669	0.0018597	0.019084
ENSRNOG00000042821	0.265964	0.00106671	0.012237
ENSRNOG00000018487	0.265651	0.00604771	0.0479183
ENSRNOG00000016416	0.264792	0.00311516	0.0286149
ENSRNOG00000010950	0.264014	0.00288508	0.0269023
ENSRNOG00000018481	0.262931	0.000193938	0.00309317
ENSRNOG00000004026	0.262596	2.48555e-05	0.000574075
ENSRNOG00000045771	0.26216	0.000917948	0.010891
ENSRNOG00000017863	0.26196	0.000423688	0.00586775
ENSRNOG00000016707	0.260417	0.00232555	0.022785
ENSRNOG00000026853	0.259505	0.00210685	0.0210804
ENSRNOG00000013446	0.25777	0.00198765	0.0201773
ENSRNOG00000025679	0.257735	0.000814371	0.00992665
ENSRNOG00000015273	0.256905	0.00604425	0.0479145
ENSRNOG00000003901	0.254792	0.00630065	0.049458
ENSRNOG00000015340	0.253569	0.00231335	0.0226932
ENSRNOG00000042326	0.253271	2.3109e-10	2.486e-08
ENSRNOG00000002542	0.252474	0.00176528	0.0183977
ENSRNOG00000002807	0.251647	0.00315221	0.028856
ENSRNOG00000010034	0.250814	0.000243174	0.00370165
ENSRNOG00000025372	0.250648	0.00230643	0.0226391
ENSRNOG00000018141	0.24522	0.00237111	0.0231324
ENSRNOG00000045892	0.245083	0.000220859	0.00343675
ENSRNOG00000010447	0.242549	0.00201973	0.0204512
ENSRNOG00000020580	0.240907	0.000489377	0.00660299
ENSRNOG00000043197	0.240799	0.000197626	0.00314426
ENSRNOG00000001455	0.240037	4.18802e-05	0.000889136
ENSRNOG00000017090	0.239794	0.00319092	0.0290895
ENSRNOG00000014909	0.239465	0.000819124	0.00995641
ENSRNOG00000003512	0.238178	0.000102096	0.00184948
ENSRNOG00000020415	0.237837	0.00590705	0.0470597
ENSRNOG00000018809	0.236128	0.00271713	0.0256646
ENSRNOG00000009186	0.235811	2.26217e-05	0.000532458
ENSRNOG00000027257	0.235723	0.00513309	0.0423679
ENSRNOG00000014013	0.232484	0.00111096	0.0126205
ENSRNOG00000008637	0.232287	0.00120805	0.0135317
ENSRNOG00000011561	0.231373	0.00417324	0.035906
ENSRNOG00000027622	0.229608	1.57936e-07	8.01126e-06
ENSRNOG00000004257	0.229001	0.000170024	0.00277245
ENSRNOG00000008689	0.226999	0.000134056	0.00228838
ENSRNOG00000009570	0.22663	0.00319733	0.0290895
ENSRNOG00000013438	0.226335	0.000759352	0.00938447
ENSRNOG00000013305	0.224759	0.000545865	0.00717775
ENSRNOG00000004577	0.223472	0.00358615	0.031988
ENSRNOG00000003146	0.221632	0.000543731	0.00715556
ENSRNOG00000023446	0.220908	2.08597e-07	1.03517e-05
ENSRNOG00000010922	0.220157	0.00134368	0.0147318
ENSRNOG00000007688	0.218865	0.000466729	0.00635616
ENSRNOG00000011096	0.216782	0.000339082	0.00483124
ENSRNOG00000023129	0.216557	0.00193549	0.0197857
ENSRNOG00000032723	0.21588	0.00277895	0.0261407
ENSRNOG00000007349	0.215856	0.00316703	0.028942
ENSRNOG00000024629	0.215038	0.00159866	0.0169477
ENSRNOG00000008951	0.214108	0.0036939	0.0327667
ENSRNOG00000004189	0.212842	0.00253781	0.0243438
ENSRNOG00000004697	0.2125	0.0014746	0.0158468
ENSRNOG00000014476	0.211716	0.000415249	0.0057628
ENSRNOG00000006999	0.2035	0.00618154	0.0488098
ENSRNOG00000010083	0.202938	0.00640206	0.0499847
ENSRNOG00000010940	0.202547	0.000200207	0.00317199
ENSRNOG00000011157	0.202421	0.000162711	0.00267222
ENSRNOG00000023861	0.201966	1.6526e-05	0.000411967
ENSRNOG00000010676	0.20052	0.00284577	0.0266131
ENSRNOG00000010091	0.199682	0.000978439	0.0114981
ENSRNOG00000046327	0.199419	0.00590443	0.0470597
ENSRNOG00000002280	0.197638	0.00437015	0.0371613
ENSRNOG00000025940	0.19699	6.57701e-05	0.00130108
ENSRNOG00000003533	0.190626	4.5885e-05	0.000956425
ENSRNOG00000042245	0.188612	0.00185582	0.0190564
ENSRNOG00000028227	0.187132	0.00597075	0.0474493
ENSRNOG00000002094	0.186212	0.000148837	0.00250075
ENSRNOG00000016833	0.185445	0.000769803	0.00949898
ENSRNOG00000018114	0.184114	0.00587005	0.0468815
ENSRNOG00000009781	0.177319	0.000671663	0.00851747
ENSRNOG00000047960	0.174726	0.000782453	0.00961805
ENSRNOG00000011572	0.174121	0.00630066	0.049458
ENSRNOG00000004602	0.17074	0.000193867	0.00309317
ENSRNOG00000005708	0.17001	0.000221269	0.00343675
ENSRNOG00000010234	0.163566	0.00384071	0.0337145
ENSRNOG00000018184	0.163141	0.00174309	0.0182138
ENSRNOG00000001849	0.16286	0.00285861	0.0267063
ENSRNOG00000013669	0.154904	0.00123742	0.0137932
ENSRNOG00000034015	0.152136	0.00518244	0.0426689
ENSRNOG00000008725	0.149965	0.00570334	0.045916
ENSRNOG00000019229	0.144949	0.00351053	0.0314711
ENSRNOG00000042333	0.144866	0.00314349	0.028809
ENSRNOG00000021492	0.133701	0.000438254	0.00601455
ENSRNOG00000016234	0.0948088	0.00398997	0.0347582
ENSRNOG00000011661	-0.0954048	0.000743553	0.00923907
ENSRNOG00000019550	-0.118014	0.00267291	0.0253365
ENSRNOG00000010176	-0.119764	0.000161069	0.00265978
ENSRNOG00000004083	-0.120143	0.00403746	0.0350957
ENSRNOG00000020056	-0.122211	0.00141412	0.0153489
ENSRNOG00000010774	-0.124143	0.00359478	0.0320471
ENSRNOG00000010601	-0.129299	0.000237263	0.00363583
ENSRNOG00000007462	-0.134606	0.0053926	0.0440785
ENSRNOG00000006777	-0.136283	0.00526118	0.0432247
ENSRNOG00000000549	-0.139853	0.00577286	0.0463129
ENSRNOG00000027183	-0.140575	0.00606846	0.0480353
ENSRNOG00000009449	-0.141445	0.00393983	0.034415
ENSRNOG00000009960	-0.142065	0.00594968	0.0473287
ENSRNOG00000028556	-0.142109	0.00386223	0.0338479
ENSRNOG00000018859	-0.142753	0.00305086	0.0281209
ENSRNOG00000002991	-0.145141	0.00431032	0.0367696
ENSRNOG00000000408	-0.147077	0.000334588	0.00479307
ENSRNOG00000030445	-0.147765	0.00397529	0.0346869
ENSRNOG00000015173	-0.153503	0.00055195	0.00723995
ENSRNOG00000009029	-0.154528	0.00445425	0.0376973
ENSRNOG00000008424	-0.155049	0.0013431	0.0147318
ENSRNOG00000013202	-0.155143	0.00437919	0.0372185
ENSRNOG00000017932	-0.156112	0.0041271	0.0356238
ENSRNOG00000019109	-0.156127	0.0015617	0.0166571
ENSRNOG00000017911	-0.158946	2.47326e-05	0.000572888
ENSRNOG00000014786	-0.15905	0.00502565	0.0416237
ENSRNOG00000017708	-0.159702	0.00133491	0.0146859
ENSRNOG00000013965	-0.15976	0.00426263	0.0364988
ENSRNOG00000048733	-0.161642	0.00234421	0.0229398
ENSRNOG00000007518	-0.162582	0.00133802	0.0146999
ENSRNOG00000049219	-0.162662	0.00594609	0.0473237
ENSRNOG00000016770	-0.163945	0.00262655	0.0250303
ENSRNOG00000049361	-0.165615	0.00555989	0.0450553
ENSRNOG00000006545	-0.165897	0.00404763	0.035146
ENSRNOG00000001773	-0.166749	0.000806595	0.00986187
ENSRNOG00000016907	-0.167526	0.0026339	0.0250705
ENSRNOG00000012106	-0.167897	0.00499293	0.0414029
ENSRNOG00000016778	-0.16947	0.00528828	0.0433806
ENSRNOG00000016010	-0.171013	0.00293351	0.0272429
ENSRNOG00000014048	-0.171885	0.00178163	0.01852
ENSRNOG00000012060	-0.172148	0.00207941	0.0209102
ENSRNOG00000027468	-0.176364	0.000992217	0.0116005
ENSRNOG00000027955	-0.177334	0.00584364	0.0467171
ENSRNOG00000014604	-0.178321	0.00190665	0.0195033
ENSRNOG00000010849	-0.178789	0.00517799	0.0426689
ENSRNOG00000009835	-0.179911	0.00457748	0.0385157
ENSRNOG00000016991	-0.181039	3.61603e-05	0.00077905
ENSRNOG00000009117	-0.181139	0.00258219	0.0246956
ENSRNOG00000005375	-0.182428	0.00285907	0.0267063
ENSRNOG00000008565	-0.182667	0.000109202	0.00195575
ENSRNOG00000014035	-0.183316	0.00267183	0.0253365
ENSRNOG00000003795	-0.184303	0.00120458	0.0135117
ENSRNOG00000001135	-0.187478	0.00116544	0.0131753
ENSRNOG00000032395	-0.187706	0.000986761	0.0115633
ENSRNOG00000009681	-0.187775	0.00420134	0.0360896
ENSRNOG00000003078	-0.187819	0.00321587	0.0291607
ENSRNOG00000016878	-0.187961	0.000685016	0.00863896
ENSRNOG00000026828	-0.18809	0.00414663	0.035773
ENSRNOG00000004139	-0.188278	2.61948e-05	0.000599824
ENSRNOG00000011937	-0.190563	0.000535832	0.00708986
ENSRNOG00000019308	-0.19126	1.71022e-05	0.000423043
ENSRNOG00000011929	-0.191285	9.70093e-05	0.00177913
ENSRNOG00000018649	-0.191408	0.00249331	0.0240113
ENSRNOG00000015676	-0.19143	0.00375378	0.0331694
ENSRNOG00000020067	-0.191658	0.00137945	0.0150416
ENSRNOG00000034078	-0.191698	0.00400354	0.0348576
ENSRNOG00000019105	-0.191797	0.00203061	0.0205484
ENSRNOG00000046366	-0.192757	0.00244283	0.023645
ENSRNOG00000012258	-0.192998	0.00200721	0.0203501
ENSRNOG00000017040	-0.193232	0.00031143	0.00452166
ENSRNOG00000010960	-0.195055	2.92079e-06	9.59372e-05
ENSRNOG00000014702	-0.196028	0.00303999	0.0280369
ENSRNOG00000018564	-0.197207	0.00237347	0.0231413
ENSRNOG00000006003	-0.197343	8.51875e-08	4.67627e-06
ENSRNOG00000003988	-0.197631	0.000216914	0.00338551
ENSRNOG00000009344	-0.197946	0.00316584	0.028942
ENSRNOG00000009536	-0.199044	0.000132549	0.00226748
ENSRNOG00000031855	-0.199229	0.00449755	0.0379427
ENSRNOG00000042422	-0.199585	0.00322205	0.0291951
ENSRNOG00000014571	-0.199892	0.00166136	0.0175082
ENSRNOG00000001114	-0.200151	0.00432001	0.0368327
ENSRNOG00000023768	-0.201358	8.30015e-05	0.00155971
ENSRNOG00000003177	-0.20147	0.00297476	0.0275781
ENSRNOG00000014330	-0.202056	4.82826e-05	0.000997322
ENSRNOG00000030101	-0.202113	0.00436419	0.0371501
ENSRNOG00000020551	-0.202375	0.00518288	0.0426689
ENSRNOG00000002214	-0.203235	1.00231e-06	3.90901e-05
ENSRNOG00000018282	-0.203326	0.000117842	0.00206889
ENSRNOG00000010557	-0.203632	0.00433304	0.0369241
ENSRNOG00000009658	-0.204522	0.000276498	0.00410749
ENSRNOG00000015417	-0.204531	0.00405675	0.035187
ENSRNOG00000014801	-0.206011	0.000270992	0.00404068
ENSRNOG00000008305	-0.206044	0.00376283	0.0332311
ENSRNOG00000048506	-0.20628	0.00103365	0.0119541
ENSRNOG00000030654	-0.207198	0.000657561	0.00835186
ENSRNOG00000022297	-0.207611	0.00196712	0.0200324
ENSRNOG00000013128	-0.208054	0.0022616	0.0223359
ENSRNOG00000014915	-0.208777	0.00429518	0.0367186
ENSRNOG00000037248	-0.209667	0.0056217	0.0454585
ENSRNOG00000009820	-0.20967	0.00124123	0.013826
ENSRNOG00000008861	-0.210054	0.00279996	0.0262921
ENSRNOG00000013751	-0.210077	0.000910743	0.0108202
ENSRNOG00000001911	-0.210611	0.0026379	0.0250937
ENSRNOG00000004200	-0.212173	0.000145381	0.00245554
ENSRNOG00000024832	-0.212237	0.00240128	0.0233273
ENSRNOG00000003147	-0.212255	0.00103669	0.011972
ENSRNOG00000019438	-0.212457	0.00209869	0.0210286
ENSRNOG00000007578	-0.212591	0.0057521	0.0461695
ENSRNOG00000009094	-0.212763	0.00158079	0.0167804
ENSRNOG00000006248	-0.213862	0.000193014	0.00308457
ENSRNOG00000013764	-0.214062	0.000260201	0.0039162
ENSRNOG00000013035	-0.214747	0.000335068	0.00479535
ENSRNOG00000018412	-0.214951	0.00623571	0.0491166
ENSRNOG00000019674	-0.215369	0.0018231	0.0188047
ENSRNOG00000019219	-0.215927	0.000199292	0.00316282
ENSRNOG00000014303	-0.216026	3.01752e-05	0.00067271
ENSRNOG00000046227	-0.216209	1.33101e-05	0.000340812
ENSRNOG00000003374	-0.216298	0.00495178	0.0411254
ENSRNOG00000019721	-0.216413	0.00514685	0.0424595
ENSRNOG00000020216	-0.217891	0.000588603	0.00764564
ENSRNOG00000014795	-0.218729	0.00567111	0.0457715
ENSRNOG00000025140	-0.21935	0.00545227	0.0444529
ENSRNOG00000003873	-0.219988	5.77284e-05	0.00116247
ENSRNOG00000013659	-0.221173	0.00619615	0.048901
ENSRNOG00000016541	-0.22137	1.85132e-05	0.000448261
ENSRNOG00000018392	-0.222585	6.16707e-05	0.0012295
ENSRNOG00000005929	-0.223354	0.000721746	0.00903113
ENSRNOG00000013946	-0.223364	0.000209531	0.00329271
ENSRNOG00000020144	-0.223826	0.00239228	0.0232681
ENSRNOG00000019930	-0.226191	0.000256128	0.00387309
ENSRNOG00000020878	-0.226422	0.00383417	0.0336756
ENSRNOG00000024040	-0.226637	0.00553784	0.0449904
ENSRNOG00000012178	-0.227357	0.000114975	0.00203639
ENSRNOG00000010067	-0.227602	0.00298963	0.0276519
ENSRNOG00000021705	-0.228593	0.00125897	0.013987
ENSRNOG00000000147	-0.229806	0.00553138	0.0449607
ENSRNOG00000018755	-0.231331	0.000216748	0.00338551
ENSRNOG00000012438	-0.231524	0.000717637	0.00898672
ENSRNOG00000019489	-0.23247	0.00184222	0.018941
ENSRNOG00000048324	-0.232474	0.000293367	0.00430227
ENSRNOG00000022657	-0.232656	0.00363179	0.0323411
ENSRNOG00000026979	-0.232821	0.000200265	0.00317199
ENSRNOG00000007110	-0.233729	7.83993e-05	0.00149781
ENSRNOG00000001487	-0.233768	0.00148486	0.0159416
ENSRNOG00000015777	-0.234138	0.00052046	0.00692319
ENSRNOG00000007334	-0.234842	0.00286096	0.0267084
ENSRNOG00000009550	-0.235592	0.000308639	0.00448926
ENSRNOG00000020088	-0.236413	0.00464461	0.0389578
ENSRNOG00000000975	-0.237264	0.00188845	0.0193295
ENSRNOG00000008224	-0.237813	0.00101262	0.0117788
ENSRNOG00000008530	-0.238247	0.00118256	0.013322
ENSRNOG00000002767	-0.239111	0.00157496	0.0167533
ENSRNOG00000020336	-0.239335	0.000612027	0.00791292
ENSRNOG00000023458	-0.239985	0.00127567	0.0141312
ENSRNOG00000014552	-0.240136	0.00027812	0.00412776
ENSRNOG00000001500	-0.240185	0.00443638	0.0376048
ENSRNOG00000050997	-0.240401	4.32013e-05	0.000910901
ENSRNOG00000018343	-0.241387	0.000169372	0.00276463
ENSRNOG00000016924	-0.241631	0.00147504	0.0158468
ENSRNOG00000014508	-0.241798	0.00334829	0.0302025
ENSRNOG00000018020	-0.24197	0.00254237	0.024373
ENSRNOG00000018552	-0.242065	0.000129462	0.002225
ENSRNOG00000011441	-0.242929	0.00245833	0.0237091
ENSRNOG00000043381	-0.24395	0.00628886	0.049438
ENSRNOG00000028504	-0.245274	6.97379e-06	0.000197846
ENSRNOG00000020687	-0.245296	2.21575e-05	0.000522299
ENSRNOG00000018641	-0.245466	5.31469e-06	0.000157758
ENSRNOG00000033844	-0.246969	0.00632106	0.0495454
ENSRNOG00000001715	-0.247542	0.000307454	0.00447609
ENSRNOG00000038883	-0.248345	0.00165949	0.0175
ENSRNOG00000015616	-0.249741	0.000632021	0.00811102
ENSRNOG00000002935	-0.249759	0.000162603	0.00267222
ENSRNOG00000010320	-0.249797	0.00100981	0.0117632
ENSRNOG00000009322	-0.249803	0.000514763	0.00685879
ENSRNOG00000001554	-0.249827	0.00368672	0.0327448
ENSRNOG00000006766	-0.250147	0.00280489	0.0263229
ENSRNOG00000012683	-0.25036	0.00117458	0.0132494
ENSRNOG00000042753	-0.250687	1.7121e-06	6.19488e-05
ENSRNOG00000050767	-0.251343	0.000114435	0.00203015
ENSRNOG00000048782	-0.252829	0.0024466	0.0236672
ENSRNOG00000037720	-0.25305	0.000153975	0.00256823
ENSRNOG00000010551	-0.253122	0.00319479	0.0290895
ENSRNOG00000021872	-0.253146	0.00019773	0.00314426
ENSRNOG00000039856	-0.253569	0.0044302	0.0375922
ENSRNOG00000014522	-0.253924	0.000288569	0.00424356
ENSRNOG00000019738	-0.253997	3.4931e-05	0.000756634
ENSRNOG00000020289	-0.255079	0.0015619	0.0166571
ENSRNOG00000017342	-0.255282	0.00122592	0.013684
ENSRNOG00000017746	-0.255362	0.00505284	0.0417715
ENSRNOG00000025890	-0.255612	0.0034356	0.0309204
ENSRNOG00000021139	-0.256002	0.0060784	0.0480665
ENSRNOG00000007304	-0.256148	0.000616306	0.00796033
ENSRNOG00000030418	-0.256449	0.00172868	0.0180868
ENSRNOG00000012885	-0.256836	0.00210037	0.0210286
ENSRNOG00000031656	-0.256861	0.00178584	0.0185276
ENSRNOG00000000845	-0.257745	0.000647507	0.00827662
ENSRNOG00000013825	-0.258741	0.00528621	0.0433806
ENSRNOG00000014806	-0.259711	0.00237831	0.0231603
ENSRNOG00000019968	-0.259737	0.000207027	0.00326297
ENSRNOG00000043377	-0.260875	0.000403081	0.00562314
ENSRNOG00000009667	-0.261004	0.00196302	0.0200161
ENSRNOG00000011912	-0.261727	0.000392905	0.00548595
ENSRNOG00000002453	-0.262768	3.32958e-06	0.000105568
ENSRNOG00000031748	-0.26281	0.000738158	0.00918629
ENSRNOG00000012882	-0.263115	0.000942189	0.0111374
ENSRNOG00000010156	-0.263617	2.34717e-09	1.94937e-07
ENSRNOG00000018485	-0.263727	0.00406961	0.0352414
ENSRNOG00000030308	-0.264221	0.000315067	0.00457033
ENSRNOG00000002388	-0.2644	0.000501066	0.00671538
ENSRNOG00000023778	-0.265153	0.00103888	0.0119886
ENSRNOG00000011400	-0.265647	0.00132829	0.0146431
ENSRNOG00000006556	-0.266001	0.000680158	0.00859121
ENSRNOG00000014218	-0.266014	1.90434e-06	6.76823e-05
ENSRNOG00000021497	-0.266526	0.00152649	0.0163543
ENSRNOG00000019221	-0.267478	0.000350404	0.00497047
ENSRNOG00000014365	-0.267744	0.000116713	0.00205582
ENSRNOG00000025624	-0.268104	0.000336625	0.00481334
ENSRNOG00000006527	-0.268811	0.00027211	0.00405358
ENSRNOG00000001285	-0.269079	0.000257363	0.00388443
ENSRNOG00000033627	-0.269684	0.000911303	0.0108202
ENSRNOG00000013555	-0.269739	0.00606821	0.0480353
ENSRNOG00000007486	-0.270268	0.00255049	0.0244216
ENSRNOG00000017189	-0.270546	0.00184015	0.0189318
ENSRNOG00000019484	-0.270671	0.000424508	0.00587096
ENSRNOG00000019369	-0.270855	0.00405236	0.0351679
ENSRNOG00000012489	-0.271375	0.00228461	0.0224939
ENSRNOG00000010544	-0.271414	0.00287543	0.0268279
ENSRNOG00000002443	-0.272821	0.00459546	0.038586
ENSRNOG00000012620	-0.273196	6.26813e-07	2.62329e-05
ENSRNOG00000019430	-0.273583	0.00184015	0.0189318
ENSRNOG00000021379	-0.273841	0.00102531	0.0118829
ENSRNOG00000045825	-0.274088	0.00242556	0.0235063
ENSRNOG00000007732	-0.274391	0.000106736	0.00191801
ENSRNOG00000022247	-0.277129	2.01928e-05	0.000482371
ENSRNOG00000006204	-0.277553	0.00317742	0.0290205
ENSRNOG00000014633	-0.277878	0.000463424	0.00631651
ENSRNOG00000000501	-0.27822	0.00615149	0.0485964
ENSRNOG00000032699	-0.278326	0.000248629	0.00377751
ENSRNOG00000017692	-0.278699	0.00320566	0.0291225
ENSRNOG00000017962	-0.28001	0.000871424	0.0104708
ENSRNOG00000011140	-0.280164	0.000737047	0.00918182
ENSRNOG00000025796	-0.28017	0.00274919	0.0259063
ENSRNOG00000004425	-0.280397	8.35304e-05	0.00156415
ENSRNOG00000011914	-0.28097	2.52573e-05	0.000582516
ENSRNOG00000006238	-0.281653	0.000115448	0.00203691
ENSRNOG00000014006	-0.28292	0.00457023	0.0384952
ENSRNOG00000007881	-0.283294	8.33546e-06	0.000231158
ENSRNOG00000022724	-0.283659	6.25199e-05	0.00124488
ENSRNOG00000042487	-0.284117	0.000862883	0.0103838
ENSRNOG00000002079	-0.284133	2.08864e-06	7.3506e-05
ENSRNOG00000000231	-0.284483	0.00351948	0.031516
ENSRNOG00000007900	-0.284501	1.1612e-07	6.06284e-06
ENSRNOG00000001766	-0.285472	0.00109818	0.0125067
ENSRNOG00000000302	-0.285646	5.14505e-05	0.00105382
ENSRNOG00000018927	-0.286416	0.00154504	0.0165213
ENSRNOG00000022857	-0.287151	0.00236392	0.0230763
ENSRNOG00000046947	-0.287716	8.95853e-06	0.000244627
ENSRNOG00000007410	-0.287909	0.00555165	0.0450404
ENSRNOG00000011425	-0.28797	0.000377394	0.0053017
ENSRNOG00000017193	-0.288696	0.00313411	0.028756
ENSRNOG00000016055	-0.288737	0.00224093	0.0221747
ENSRNOG00000012434	-0.289109	0.00493075	0.0409932
ENSRNOG00000019180	-0.289243	1.68473e-05	0.000417382
ENSRNOG00000000924	-0.289808	0.000119944	0.00209431
ENSRNOG00000009453	-0.290204	0.00396405	0.0346077
ENSRNOG00000008259	-0.290403	0.00379067	0.0334063
ENSRNOG00000004417	-0.290634	0.0021944	0.0218066
ENSRNOG00000016776	-0.292061	0.00144935	0.0156653
ENSRNOG00000038228	-0.292252	0.000239887	0.00366904
ENSRNOG00000028584	-0.292371	0.00312409	0.0286804
ENSRNOG00000030920	-0.292896	0.00381401	0.033572
ENSRNOG00000027300	-0.293084	0.00131451	0.0145213
ENSRNOG00000036572	-0.293392	2.47308e-06	8.39851e-05
ENSRNOG00000016640	-0.293911	8.66187e-05	0.00161366
ENSRNOG00000018419	-0.293929	0.000128635	0.00222426
ENSRNOG00000015093	-0.294278	5.98993e-07	2.54675e-05
ENSRNOG00000024264	-0.294498	0.000463098	0.00631651
ENSRNOG00000014828	-0.29511	8.83271e-05	0.00164055
ENSRNOG00000023679	-0.295361	0.00600994	0.0476898
ENSRNOG00000002182	-0.295952	1.06759e-05	0.000283319
ENSRNOG00000047867	-0.296842	0.000385401	0.00539999
ENSRNOG00000021609	-0.297129	3.58807e-05	0.000776114
ENSRNOG00000018232	-0.29781	0.000650239	0.00828512
ENSRNOG00000020696	-0.297972	0.00265291	0.0251916
ENSRNOG00000011964	-0.298226	0.00103475	0.0119582
ENSRNOG00000019598	-0.298628	3.83362e-05	0.000821512
ENSRNOG00000002575	-0.299255	0.0040318	0.0350655
ENSRNOG00000033694	-0.299463	0.00351334	0.0314787
ENSRNOG00000004793	-0.30015	0.00300165	0.027747
ENSRNOG00000026577	-0.301218	3.84466e-06	0.000119662
ENSRNOG00000017243	-0.301358	2.26668e-06	7.80637e-05
ENSRNOG00000020853	-0.301791	0.00145705	0.0157379
ENSRNOG00000009970	-0.303185	8.02432e-06	0.000223302
ENSRNOG00000014096	-0.304435	1.88118e-05	0.000454119
ENSRNOG00000004903	-0.304983	0.00398225	0.0347099
ENSRNOG00000003721	-0.306763	4.26352e-05	0.000901582
ENSRNOG00000020776	-0.306831	0.000380071	0.00533464
ENSRNOG00000007151	-0.309097	7.57267e-09	5.59366e-07
ENSRNOG00000049604	-0.309293	0.00568957	0.0458527
ENSRNOG00000018851	-0.309423	8.49423e-07	3.42096e-05
ENSRNOG00000019504	-0.310734	0.00486414	0.0405868
ENSRNOG00000014310	-0.311196	0.000228681	0.00352794
ENSRNOG00000002369	-0.312008	7.50607e-05	0.00144748
ENSRNOG00000042536	-0.312017	0.001413	0.0153489
ENSRNOG00000007441	-0.312864	1.03679e-05	0.000276517
ENSRNOG00000013683	-0.313359	0.00319769	0.0290895
ENSRNOG00000018989	-0.31367	1.42182e-05	0.000361177
ENSRNOG00000029698	-0.314914	0.00565995	0.0457045
ENSRNOG00000023509	-0.315399	0.000591481	0.0076768
ENSRNOG00000049780	-0.315854	4.41373e-07	1.99235e-05
ENSRNOG00000021303	-0.315969	0.000368889	0.00520045
ENSRNOG00000018385	-0.316264	0.000294788	0.00431916
ENSRNOG00000000327	-0.316464	2.12121e-06	7.42378e-05
ENSRNOG00000024243	-0.316601	0.00119562	0.0134488
ENSRNOG00000023300	-0.316812	7.07282e-05	0.00138088
ENSRNOG00000013916	-0.317347	0.000715816	0.00897092
ENSRNOG00000020518	-0.318283	0.000434088	0.0059828
ENSRNOG00000027590	-0.319656	6.67272e-05	0.00131205
ENSRNOG00000011162	-0.319922	0.00169323	0.0177499
ENSRNOG00000011203	-0.320008	0.00108938	0.0124283
ENSRNOG00000036649	-0.320072	0.000644196	0.00824745
ENSRNOG00000000921	-0.320685	1.09819e-06	4.22133e-05
ENSRNOG00000019435	-0.320845	0.000651453	0.00828742
ENSRNOG00000032705	-0.322594	0.000164413	0.00269742
ENSRNOG00000018789	-0.322717	0.00106728	0.012237
ENSRNOG00000039832	-0.323939	0.00212119	0.0211973
ENSRNOG00000007970	-0.324559	0.00113465	0.0128623
ENSRNOG00000002478	-0.324611	1.39562e-09	1.23594e-07
ENSRNOG00000008065	-0.324611	0.000794856	0.00974063
ENSRNOG00000046283	-0.324628	4.08019e-05	0.000867391
ENSRNOG00000002826	-0.324999	0.000215581	0.00337455
ENSRNOG00000013160	-0.325658	0.00263143	0.0250619
ENSRNOG00000034007	-0.325682	0.000635459	0.00814862
ENSRNOG00000001312	-0.325713	0.000262708	0.00394653
ENSRNOG00000000657	-0.326194	5.13591e-07	2.24927e-05
ENSRNOG00000017204	-0.326292	0.00179027	0.0185616
ENSRNOG00000017598	-0.326339	0.000114496	0.00203015
ENSRNOG00000015268	-0.328001	2.09693e-05	0.000498689
ENSRNOG00000000129	-0.328136	0.000625939	0.00805878
ENSRNOG00000015732	-0.328373	1.09712e-05	0.000290194
ENSRNOG00000036798	-0.328741	1.90258e-06	6.76823e-05
ENSRNOG00000005284	-0.329004	0.00269968	0.0255299
ENSRNOG00000005386	-0.331022	0.0010192	0.0118468
ENSRNOG00000043123	-0.33103	0.000182172	0.00293471
ENSRNOG00000045665	-0.331578	0.000436623	0.00600741
ENSRNOG00000017602	-0.333136	0.00557734	0.0451739
ENSRNOG00000014587	-0.333665	0.000235932	0.00362238
ENSRNOG00000005034	-0.333787	0.001201	0.013481
ENSRNOG00000003108	-0.33419	8.82122e-05	0.00164032
ENSRNOG00000005334	-0.334254	8.02033e-05	0.00152139
ENSRNOG00000006199	-0.334365	7.246e-06	0.000204483
ENSRNOG00000048169	-0.334432	0.000752416	0.00932751
ENSRNOG00000038720	-0.334964	3.91654e-05	0.000835929
ENSRNOG00000010480	-0.336004	4.78267e-06	0.000144918
ENSRNOG00000018070	-0.336161	0.000323926	0.00466926
ENSRNOG00000005046	-0.337614	8.05074e-07	3.26697e-05
ENSRNOG00000003755	-0.337958	0.00538045	0.0440016
ENSRNOG00000001555	-0.338108	6.94444e-08	3.86502e-06
ENSRNOG00000022796	-0.3387	0.00161778	0.0171277
ENSRNOG00000042419	-0.339282	0.00419411	0.0360662
ENSRNOG00000003616	-0.340296	0.000119394	0.00209156
ENSRNOG00000017108	-0.340502	0.00508371	0.0419819
ENSRNOG00000007713	-0.34183	5.29886e-07	2.31183e-05
ENSRNOG00000007808	-0.341879	0.000482449	0.00653691
ENSRNOG00000009143	-0.342295	7.22138e-05	0.00140135
ENSRNOG00000024867	-0.342453	0.000492129	0.00662886
ENSRNOG00000047014	-0.342585	3.12647e-05	0.000691231
ENSRNOG00000019491	-0.344054	0.0046009	0.0386114
ENSRNOG00000014142	-0.344256	0.00108699	0.0124186
ENSRNOG00000007687	-0.344425	0.0042763	0.0365962
ENSRNOG00000015213	-0.344526	0.00252246	0.0242256
ENSRNOG00000012951	-0.346245	0.00250969	0.0241174
ENSRNOG00000008332	-0.34668	0.00444139	0.0376274
ENSRNOG00000042960	-0.347676	0.00144568	0.0156361
ENSRNOG00000010658	-0.347886	0.00099815	0.0116613
ENSRNOG00000009207	-0.349189	7.19812e-05	0.00139853
ENSRNOG00000033741	-0.34974	0.00264413	0.0251232
ENSRNOG00000030019	-0.350454	0.000175562	0.00285114
ENSRNOG00000003999	-0.350498	7.51902e-05	0.00144748
ENSRNOG00000013304	-0.351604	0.000618074	0.00797674
ENSRNOG00000014259	-0.352709	0.000497175	0.00668169
ENSRNOG00000001851	-0.353258	8.98419e-05	0.00166483
ENSRNOG00000004005	-0.353361	0.00281206	0.0263593
ENSRNOG00000042384	-0.353799	0.00198211	0.0201339
ENSRNOG00000023208	-0.354012	0.00443512	0.0376048
ENSRNOG00000030127	-0.354354	0.000342709	0.00486994
ENSRNOG00000032136	-0.355175	0.000150535	0.00252134
ENSRNOG00000047476	-0.355828	0.00626844	0.0493017
ENSRNOG00000018797	-0.355924	0.00185008	0.0190096
ENSRNOG00000005271	-0.355976	9.3145e-07	3.67739e-05
ENSRNOG00000013862	-0.356081	0.00429501	0.0367186
ENSRNOG00000050795	-0.357466	0.00599286	0.0476013
ENSRNOG00000029738	-0.357618	0.0021632	0.0215903
ENSRNOG00000003583	-0.358619	4.44956e-06	0.00013508
ENSRNOG00000013481	-0.358792	5.67785e-05	0.00114912
ENSRNOG00000000581	-0.358951	2.69872e-08	1.67018e-06
ENSRNOG00000014197	-0.359174	0.00178396	0.0185245
ENSRNOG00000019195	-0.359231	0.000129739	0.002225
ENSRNOG00000024954	-0.359802	0.00221636	0.0219839
ENSRNOG00000010688	-0.3599	0.0014176	0.0153635
ENSRNOG00000009482	-0.361344	0.000265338	0.00397115
ENSRNOG00000006324	-0.361441	3.15162e-06	0.000102262
ENSRNOG00000024065	-0.36395	0.00505647	0.0417784
ENSRNOG00000032150	-0.366199	3.91787e-07	1.77903e-05
ENSRNOG00000004650	-0.366369	4.08621e-08	2.43486e-06
ENSRNOG00000019920	-0.366408	0.00234752	0.0229582
ENSRNOG00000011931	-0.366732	2.01959e-06	7.1304e-05
ENSRNOG00000024374	-0.366806	0.00152738	0.0163543
ENSRNOG00000013480	-0.367166	6.37676e-05	0.00126501
ENSRNOG00000011274	-0.368232	1.49107e-08	1.01704e-06
ENSRNOG00000013781	-0.368443	5.06686e-05	0.00104124
ENSRNOG00000029015	-0.370595	0.000771921	0.00951778
ENSRNOG00000006627	-0.370866	0.00457545	0.0385157
ENSRNOG00000003612	-0.371008	0.00105524	0.0121251
ENSRNOG00000003386	-0.371452	0.00634162	0.0496337
ENSRNOG00000019857	-0.372267	0.000173782	0.0028251
ENSRNOG00000021017	-0.372493	1.95081e-08	1.27112e-06
ENSRNOG00000014872	-0.373112	0.000280296	0.00415237
ENSRNOG00000021691	-0.37441	0.000341555	0.00485784
ENSRNOG00000042978	-0.37483	1.5844e-09	1.37277e-07
ENSRNOG00000048295	-0.375065	6.50502e-05	0.00128886
ENSRNOG00000001700	-0.375127	0.000774074	0.00953699
ENSRNOG00000016955	-0.375145	2.96542e-07	1.39392e-05
ENSRNOG00000014789	-0.375348	0.000192399	0.00307781
ENSRNOG00000003979	-0.37578	5.61656e-07	2.42663e-05
ENSRNOG00000004499	-0.376388	0.00128333	0.0142062
ENSRNOG00000020277	-0.37659	0.00140459	0.0152846
ENSRNOG00000018536	-0.376628	1.00574e-06	3.91286e-05
ENSRNOG00000015949	-0.376717	0.00614157	0.048542
ENSRNOG00000023639	-0.378438	0.00140894	0.0153215
ENSRNOG00000039300	-0.379086	5.32201e-07	2.31183e-05
ENSRNOG00000019688	-0.380195	0.00174189	0.0182131
ENSRNOG00000004245	-0.382347	0.000413478	0.00574319
ENSRNOG00000043210	-0.38269	1.39486e-07	7.21233e-06
ENSRNOG00000021117	-0.383274	9.56965e-06	0.000259108
ENSRNOG00000017420	-0.383766	0.00442979	0.0375922
ENSRNOG00000007478	-0.384759	0.000180252	0.00291191
ENSRNOG00000002258	-0.385639	0.000156315	0.00259913
ENSRNOG00000036964	-0.38575	0.00491201	0.0408799
ENSRNOG00000001647	-0.386111	2.53014e-05	0.000582695
ENSRNOG00000007508	-0.386445	8.62752e-06	0.000237205
ENSRNOG00000020339	-0.386754	0.00126004	0.013987
ENSRNOG00000000068	-0.3879	9.842e-11	1.14317e-08
ENSRNOG00000039284	-0.388431	0.00487181	0.0406086
ENSRNOG00000024870	-0.389364	2.23987e-08	1.4304e-06
ENSRNOG00000009702	-0.390183	1.02951e-07	5.48238e-06
ENSRNOG00000026407	-0.39037	1.22929e-06	4.65822e-05
ENSRNOG00000009329	-0.391816	0.00569095	0.0458527
ENSRNOG00000003597	-0.391857	0.00167818	0.0176391
ENSRNOG00000046852	-0.391925	0.00429923	0.0367203
ENSRNOG00000025808	-0.392297	0.000967903	0.0113993
ENSRNOG00000009046	-0.392918	0.00183608	0.0189143
ENSRNOG00000026036	-0.393289	6.80384e-06	0.00019371
ENSRNOG00000020822	-0.393755	0.00133594	0.0146871
ENSRNOG00000046981	-0.39379	9.29331e-05	0.00171025
ENSRNOG00000016472	-0.394057	0.000337925	0.00482763
ENSRNOG00000050983	-0.394411	0.000140112	0.00237657
ENSRNOG00000010929	-0.394539	0.000237135	0.00363583
ENSRNOG00000002722	-0.394647	0.00195094	0.0199183
ENSRNOG00000016675	-0.395309	0.000489385	0.00660299
ENSRNOG00000011550	-0.395365	0.00180584	0.0186811
ENSRNOG00000004731	-0.395965	0.000815612	0.00993423
ENSRNOG00000001145	-0.396804	6.16795e-06	0.000178459
ENSRNOG00000031700	-0.398018	0.00163306	0.0172553
ENSRNOG00000012952	-0.398624	5.68724e-07	2.43745e-05
ENSRNOG00000048004	-0.400002	0.00562382	0.0454585
ENSRNOG00000043366	-0.400919	0.000565658	0.00739554
ENSRNOG00000000281	-0.400963	0.00292213	0.0271554
ENSRNOG00000000949	-0.401061	0.00393835	0.034415
ENSRNOG00000029321	-0.401251	0.000188035	0.00302006
ENSRNOG00000016528	-0.403045	2.12858e-07	1.04982e-05
ENSRNOG00000004899	-0.404364	0.0038523	0.0337978
ENSRNOG00000020416	-0.404367	0.000252253	0.00381809
ENSRNOG00000007019	-0.406194	0.000108001	0.00193858
ENSRNOG00000022552	-0.407916	0.00218733	0.0217498
ENSRNOG00000011488	-0.408108	4.94327e-05	0.00101845
ENSRNOG00000013282	-0.40824	0.000221896	0.00344314
ENSRNOG00000014516	-0.409154	0.000202005	0.00319323
ENSRNOG00000014302	-0.4094	0.00136213	0.0148872
ENSRNOG00000020480	-0.409949	7.79829e-05	0.00149163
ENSRNOG00000006226	-0.410107	0.00117052	0.0132128
ENSRNOG00000028404	-0.410967	0.00415561	0.035812
ENSRNOG00000011123	-0.412959	6.41445e-08	3.60762e-06
ENSRNOG00000011026	-0.413374	0.00208141	0.0209172
ENSRNOG00000005003	-0.413459	3.09637e-06	0.000100673
ENSRNOG00000025589	-0.414216	0.000700693	0.00881512
ENSRNOG00000007230	-0.41563	0.00283965	0.0265869
ENSRNOG00000005971	-0.416021	9.9233e-07	3.87952e-05
ENSRNOG00000000257	-0.416236	6.79613e-06	0.00019371
ENSRNOG00000019017	-0.41639	0.00474959	0.039776
ENSRNOG00000016122	-0.417354	8.19199e-09	6.02337e-07
ENSRNOG00000007871	-0.418212	0.000579843	0.00755635
ENSRNOG00000008187	-0.419714	0.00291042	0.0270912
ENSRNOG00000016467	-0.42017	8.57454e-05	0.00160001
ENSRNOG00000022060	-0.421024	0.00267086	0.0253365
ENSRNOG00000007645	-0.421412	0.000264573	0.00396341
ENSRNOG00000007882	-0.422161	0.000173613	0.0028251
ENSRNOG00000001374	-0.423212	1.44184e-05	0.000365107
ENSRNOG00000043007	-0.424749	0.000950772	0.0112306
ENSRNOG00000014592	-0.426746	0.00458715	0.0385483
ENSRNOG00000021098	-0.427141	0.00250259	0.0240781
ENSRNOG00000003098	-0.427546	6.6027e-05	0.00130229
ENSRNOG00000005478	-0.428761	2.70136e-06	9.00211e-05
ENSRNOG00000013658	-0.43	7.42009e-28	8.49547e-25
ENSRNOG00000000705	-0.430911	0.00421749	0.0361896
ENSRNOG00000022753	-0.432657	0.00120009	0.013481
ENSRNOG00000020850	-0.433104	0.00327037	0.0295662
ENSRNOG00000005934	-0.433174	2.34333e-05	0.000548586
ENSRNOG00000001492	-0.435472	0.000888857	0.0106166
ENSRNOG00000027456	-0.437711	0.000626597	0.00806077
ENSRNOG00000049215	-0.439777	0.00245031	0.0236888
ENSRNOG00000010780	-0.440183	3.3055e-06	0.000105568
ENSRNOG00000046864	-0.442352	0.000781036	0.00960801
ENSRNOG00000008415	-0.44471	4.73799e-05	0.000981204
ENSRNOG00000046617	-0.446344	0.00062466	0.00804877
ENSRNOG00000020429	-0.449432	2.9608e-06	9.68544e-05
ENSRNOG00000040213	-0.44963	0.00583897	0.0467031
ENSRNOG00000015801	-0.450547	0.000429831	0.00592923
ENSRNOG00000007934	-0.451485	0.00143281	0.0155075
ENSRNOG00000004048	-0.453236	8.66781e-05	0.00161366
ENSRNOG00000000480	-0.455128	3.47553e-06	0.000109448
ENSRNOG00000013397	-0.456358	0.000286839	0.00422587
ENSRNOG00000042838	-0.45692	4.52727e-05	0.000944892
ENSRNOG00000006877	-0.457311	0.000212308	0.00333309
ENSRNOG00000001843	-0.457669	0.000702582	0.00882578
ENSRNOG00000006513	-0.458991	4.841e-06	0.000146132
ENSRNOG00000019791	-0.459684	5.74497e-05	0.00115832
ENSRNOG00000001376	-0.459722	1.37428e-05	0.000350212
ENSRNOG00000015346	-0.459726	0.000628167	0.0080745
ENSRNOG00000005531	-0.460232	0.000251344	0.00380793
ENSRNOG00000002212	-0.46078	0.00320676	0.0291225
ENSRNOG00000017538	-0.461294	8.51077e-05	0.00159182
ENSRNOG00000003840	-0.462255	6.03467e-13	1.12494e-10
ENSRNOG00000017939	-0.462558	1.38126e-10	1.57023e-08
ENSRNOG00000009195	-0.46353	0.000261482	0.00393179
ENSRNOG00000024426	-0.46444	0.000191095	0.00306306
ENSRNOG00000023351	-0.464867	0.000967716	0.0113993
ENSRNOG00000023603	-0.465196	0.000803273	0.00982875
ENSRNOG00000018949	-0.465472	2.17946e-07	1.06508e-05
ENSRNOG00000012284	-0.466794	3.71395e-18	1.52112e-15
ENSRNOG00000046654	-0.46709	0.000177413	0.00287538
ENSRNOG00000014083	-0.470609	0.000305946	0.00445818
ENSRNOG00000011927	-0.472026	0.00261128	0.0249144
ENSRNOG00000007032	-0.472487	4.72935e-05	0.000980682
ENSRNOG00000004928	-0.472702	8.71249e-06	0.000238722
ENSRNOG00000006867	-0.474102	2.60663e-08	1.6321e-06
ENSRNOG00000010938	-0.476518	0.00176246	0.0183872
ENSRNOG00000034240	-0.477392	4.14095e-06	0.0001274
ENSRNOG00000000130	-0.478164	5.33203e-08	3.05239e-06
ENSRNOG00000015084	-0.478874	9.45871e-09	6.79882e-07
ENSRNOG00000010402	-0.479444	0.00321643	0.0291607
ENSRNOG00000031396	-0.480769	0.00241194	0.0234025
ENSRNOG00000022268	-0.482158	0.00505302	0.0417715
ENSRNOG00000014226	-0.483903	5.29912e-05	0.00107928
ENSRNOG00000015763	-0.48396	0.00267981	0.0253569
ENSRNOG00000027799	-0.484247	0.00620935	0.0489644
ENSRNOG00000038202	-0.486467	2.17696e-05	0.00051391
ENSRNOG00000015741	-0.486864	8.27499e-09	6.05661e-07
ENSRNOG00000018841	-0.489188	1.31601e-06	4.94013e-05
ENSRNOG00000014322	-0.490584	0.000818062	0.00995641
ENSRNOG00000004275	-0.490772	4.26194e-05	0.000901582
ENSRNOG00000007104	-0.491228	1.5636e-05	0.000393452
ENSRNOG00000003066	-0.491553	0.000204869	0.00323213
ENSRNOG00000006789	-0.491763	5.72529e-10	5.6301e-08
ENSRNOG00000017489	-0.492041	0.00180646	0.0186811
ENSRNOG00000043350	-0.492762	1.83707e-10	2.03079e-08
ENSRNOG00000003300	-0.494358	7.34052e-16	2.45127e-13
ENSRNOG00000008145	-0.494621	3.16822e-06	0.000102593
ENSRNOG00000007049	-0.495192	1.86191e-05	0.000450143
ENSRNOG00000037957	-0.495977	0.000538439	0.00711512
ENSRNOG00000014132	-0.496992	1.24169e-05	0.000320501
ENSRNOG00000013647	-0.497888	0.000148614	0.00249962
ENSRNOG00000002652	-0.497907	4.88894e-09	3.80411e-07
ENSRNOG00000022921	-0.498377	0.00484128	0.0404382
ENSRNOG00000024036	-0.498399	1.45517e-06	5.36112e-05
ENSRNOG00000021663	-0.498433	0.00016508	0.00270283
ENSRNOG00000014363	-0.498872	7.14875e-05	0.00139231
ENSRNOG00000024846	-0.49923	0.00162713	0.017204
ENSRNOG00000003033	-0.501605	0.000129788	0.002225
ENSRNOG00000028946	-0.504482	2.76911e-06	9.16431e-05
ENSRNOG00000014163	-0.505308	0.00163634	0.0172786
ENSRNOG00000004516	-0.505702	0.000287853	0.00423691
ENSRNOG00000020389	-0.505976	0.000215042	0.00336941
ENSRNOG00000009446	-0.50658	0.00314765	0.0288307
ENSRNOG00000019342	-0.50872	4.60936e-05	0.000959525
ENSRNOG00000005515	-0.509057	0.00352435	0.031542
ENSRNOG00000023459	-0.509305	0.000443094	0.00607559
ENSRNOG00000004117	-0.509536	3.3242e-06	0.000105568
ENSRNOG00000017737	-0.509888	2.01338e-06	7.12418e-05
ENSRNOG00000020905	-0.510783	1.41595e-06	5.26596e-05
ENSRNOG00000017099	-0.511019	1.05194e-12	1.79379e-10
ENSRNOG00000028526	-0.511453	0.00048297	0.00653845
ENSRNOG00000027040	-0.512186	1.42217e-06	5.27685e-05
ENSRNOG00000000024	-0.514246	3.0982e-09	2.50814e-07
ENSRNOG00000038686	-0.515216	3.42011e-05	0.000744939
ENSRNOG00000017459	-0.515696	4.28751e-06	0.000131405
ENSRNOG00000010853	-0.515846	0.000132029	0.00226099
ENSRNOG00000030238	-0.516619	2.6359e-08	1.644e-06
ENSRNOG00000042939	-0.518938	0.00374292	0.03311
ENSRNOG00000019582	-0.519149	4.43728e-06	0.000134962
ENSRNOG00000019822	-0.519229	8.85744e-05	0.00164324
ENSRNOG00000016653	-0.519567	0.00012889	0.002225
ENSRNOG00000037476	-0.519873	3.84359e-09	3.06512e-07
ENSRNOG00000011107	-0.519982	1.93345e-11	2.62637e-09
ENSRNOG00000007765	-0.520374	2.5704e-05	0.000590271
ENSRNOG00000023549	-0.520377	0.00525803	0.043221
ENSRNOG00000017882	-0.523563	0.000651351	0.00828742
ENSRNOG00000006093	-0.525435	7.5601e-15	2.05391e-12
ENSRNOG00000013589	-0.525639	0.000785029	0.00963494
ENSRNOG00000001585	-0.525673	9.12932e-13	1.60806e-10
ENSRNOG00000017510	-0.527239	0.000111792	0.00199546
ENSRNOG00000038066	-0.527627	9.20008e-05	0.00169504
ENSRNOG00000002753	-0.529384	0.00109749	0.0125067
ENSRNOG00000032328	-0.531121	2.7237e-05	0.000619265
ENSRNOG00000019424	-0.531258	0.0017682	0.0184161
ENSRNOG00000016322	-0.532726	0.000127584	0.00221085
ENSRNOG00000004141	-0.536603	0.00544498	0.0444529
ENSRNOG00000005569	-0.537788	0.000129682	0.002225
ENSRNOG00000025198	-0.538014	0.0053008	0.0434474
ENSRNOG00000011585	-0.538833	3.40139e-05	0.000743804
ENSRNOG00000015139	-0.539306	2.53053e-06	8.57546e-05
ENSRNOG00000020325	-0.540373	1.29226e-08	8.96691e-07
ENSRNOG00000018359	-0.541351	0.000268327	0.00400466
ENSRNOG00000005727	-0.542807	0.000194786	0.00310361
ENSRNOG00000033893	-0.543143	0.0018635	0.0190985
ENSRNOG00000016412	-0.543966	0.000517232	0.00688598
ENSRNOG00000001928	-0.545505	1.59856e-08	1.08115e-06
ENSRNOG00000014648	-0.545935	0.00178025	0.0185176
ENSRNOG00000020013	-0.546444	0.00216634	0.0216081
ENSRNOG00000018938	-0.547713	2.58167e-07	1.2316e-05
ENSRNOG00000018042	-0.549457	0.000348189	0.00494342
ENSRNOG00000004505	-0.550632	0.00113441	0.0128623
ENSRNOG00000017002	-0.551926	0.000745147	0.00925172
ENSRNOG00000016385	-0.551951	6.58773e-10	6.39968e-08
ENSRNOG00000014087	-0.554539	2.23834e-11	2.94085e-09
ENSRNOG00000019316	-0.554696	0.00025718	0.00388443
ENSRNOG00000013851	-0.555995	0.00120074	0.013481
ENSRNOG00000021945	-0.556157	7.5223e-05	0.00144748
ENSRNOG00000008615	-0.556302	0.00468079	0.0392408
ENSRNOG00000015201	-0.560744	3.24117e-11	3.96586e-09
ENSRNOG00000020097	-0.561832	0.000155667	0.00259105
ENSRNOG00000002979	-0.561978	0.000878675	0.0105342
ENSRNOG00000011251	-0.562785	0.00555537	0.0450415
ENSRNOG00000000435	-0.563072	5.18631e-08	2.99034e-06
ENSRNOG00000008758	-0.563347	0.00368734	0.0327448
ENSRNOG00000000638	-0.564089	5.62649e-14	1.2526e-11
ENSRNOG00000005233	-0.564294	0.00047136	0.0064029
ENSRNOG00000013436	-0.565014	6.24337e-07	2.61977e-05
ENSRNOG00000015232	-0.565383	2.04988e-27	2.19051e-24
ENSRNOG00000024931	-0.566492	0.000113872	0.00202604
ENSRNOG00000018018	-0.566543	1.73366e-12	2.77889e-10
ENSRNOG00000016011	-0.567069	2.43696e-05	0.000566116
ENSRNOG00000011719	-0.567455	1.77564e-08	1.17126e-06
ENSRNOG00000045779	-0.568	5.09389e-10	5.07143e-08
ENSRNOG00000025083	-0.568978	9.19789e-07	3.64032e-05
ENSRNOG00000005114	-0.570954	1.81766e-06	6.51797e-05
ENSRNOG00000005592	-0.571147	8.54813e-09	6.22809e-07
ENSRNOG00000042546	-0.574104	0.00303057	0.027966
ENSRNOG00000010254	-0.577452	5.4247e-07	2.35007e-05
ENSRNOG00000021140	-0.578729	0.000437182	0.00600994
ENSRNOG00000043295	-0.580202	0.000103333	0.00186733
ENSRNOG00000013306	-0.580896	1.19127e-13	2.44806e-11
ENSRNOG00000012105	-0.583642	4.03153e-15	1.15395e-12
ENSRNOG00000010594	-0.588236	2.96368e-05	0.00066255
ENSRNOG00000011994	-0.588793	9.30593e-10	8.5237e-08
ENSRNOG00000017456	-0.589288	4.19734e-06	0.000128887
ENSRNOG00000028390	-0.589543	0.00176313	0.0183872
ENSRNOG00000022919	-0.590818	0.00110655	0.0125793
ENSRNOG00000002097	-0.59106	7.84621e-06	0.000218725
ENSRNOG00000020030	-0.59119	1.6462e-07	8.27179e-06
ENSRNOG00000014667	-0.591847	1.24717e-09	1.11681e-07
ENSRNOG00000032297	-0.593685	2.08403e-09	1.73984e-07
ENSRNOG00000012579	-0.594242	0.000304419	0.00444582
ENSRNOG00000008976	-0.594824	0.00249416	0.0240113
ENSRNOG00000010280	-0.596971	3.63751e-10	3.71374e-08
ENSRNOG00000030880	-0.598569	1.53662e-14	3.71256e-12
ENSRNOG00000027249	-0.598677	2.8651e-08	1.76633e-06
ENSRNOG00000019716	-0.602063	1.08214e-13	2.31275e-11
ENSRNOG00000011202	-0.603119	0.00156418	0.0166704
ENSRNOG00000019009	-0.605825	2.80628e-14	6.42598e-12
ENSRNOG00000012404	-0.606719	0.00135993	0.0148794
ENSRNOG00000001309	-0.609338	7.22777e-09	5.36361e-07
ENSRNOG00000023683	-0.611626	0.000648714	0.00827885
ENSRNOG00000009771	-0.612708	1.74963e-08	1.15888e-06
ENSRNOG00000002818	-0.613628	1.71839e-18	7.65112e-16
ENSRNOG00000009370	-0.615958	0.000381167	0.00534535
ENSRNOG00000000406	-0.622891	0.00357119	0.03189
ENSRNOG00000011407	-0.623655	1.98801e-05	0.000475609
ENSRNOG00000016690	-0.626461	1.73087e-10	1.94014e-08
ENSRNOG00000021579	-0.627187	1.2323e-14	3.13532e-12
ENSRNOG00000003401	-0.633507	0.00420036	0.0360896
ENSRNOG00000030983	-0.635908	1.14378e-14	2.95705e-12
ENSRNOG00000040190	-0.641199	0.0024353	0.0235863
ENSRNOG00000006118	-0.642398	3.15267e-07	1.46902e-05
ENSRNOG00000038004	-0.64366	0.000177091	0.00287307
ENSRNOG00000007033	-0.647475	1.15068e-07	6.02752e-06
ENSRNOG00000029147	-0.648176	0.000291107	0.00427303
ENSRNOG00000008080	-0.649199	0.000139036	0.00236082
ENSRNOG00000019189	-0.649492	4.88182e-15	1.34915e-12
ENSRNOG00000016483	-0.65244	8.61781e-06	0.000237205
ENSRNOG00000001825	-0.655327	1.40663e-12	2.30069e-10
ENSRNOG00000013148	-0.657687	0.00138919	0.0151376
ENSRNOG00000004641	-0.659127	5.93981e-05	0.0011916
ENSRNOG00000014971	-0.661004	4.91023e-07	2.1742e-05
ENSRNOG00000033581	-0.663299	0.0016243	0.0171854
ENSRNOG00000005874	-0.663681	6.26452e-06	0.000180926
ENSRNOG00000014366	-0.664852	0.000891436	0.0106395
ENSRNOG00000015593	-0.665572	0.00581662	0.0465475
ENSRNOG00000037522	-0.668147	2.57558e-05	0.000590615
ENSRNOG00000030622	-0.668347	9.49695e-08	5.09119e-06
ENSRNOG00000015685	-0.670441	4.32463e-05	0.000910901
ENSRNOG00000031136	-0.672257	8.21435e-07	3.31657e-05
ENSRNOG00000006403	-0.672863	0.00218248	0.0217151
ENSRNOG00000027724	-0.673015	0.000650123	0.00828512
ENSRNOG00000020770	-0.675432	0.000351725	0.00498479
ENSRNOG00000025130	-0.681001	0.00100475	0.0117128
ENSRNOG00000001368	-0.68289	2.04741e-07	1.01919e-05
ENSRNOG00000025100	-0.685483	0.00587424	0.046884
ENSRNOG00000005154	-0.686215	5.92211e-06	0.000171967
ENSRNOG00000009354	-0.694636	2.58879e-08	1.62728e-06
ENSRNOG00000002013	-0.698366	1.66297e-05	0.000413268
ENSRNOG00000042152	-0.699383	0.00600657	0.0476866
ENSRNOG00000005691	-0.700883	1.83094e-09	1.54464e-07
ENSRNOG00000023257	-0.700942	0.00102585	0.0118829
ENSRNOG00000011568	-0.701245	8.62874e-08	4.72048e-06
ENSRNOG00000007400	-0.701259	6.63784e-06	0.000189996
ENSRNOG00000006570	-0.701475	0.00293818	0.0272705
ENSRNOG00000021314	-0.70172	2.86841e-11	3.64902e-09
ENSRNOG00000026136	-0.702608	6.84503e-08	3.82296e-06
ENSRNOG00000039432	-0.702914	0.00157369	0.0167533
ENSRNOG00000004158	-0.703037	2.83832e-07	1.34602e-05
ENSRNOG00000008480	-0.70836	1.33673e-09	1.19036e-07
ENSRNOG00000037418	-0.709188	0.000700603	0.00881512
ENSRNOG00000003865	-0.711387	0.00075622	0.00936195
ENSRNOG00000011285	-0.713889	2.1846e-12	3.36702e-10
ENSRNOG00000019321	-0.717033	1.79653e-05	0.000438303
ENSRNOG00000018952	-0.719728	3.08503e-05	0.000683954
ENSRNOG00000006859	-0.720067	3.96903e-13	7.75848e-11
ENSRNOG00000038505	-0.72866	0.00497466	0.0412792
ENSRNOG00000007455	-0.729783	3.76898e-08	2.27973e-06
ENSRNOG00000027233	-0.730768	2.43239e-09	2.00973e-07
ENSRNOG00000042650	-0.730927	2.08707e-15	6.19513e-13
ENSRNOG00000015283	-0.733524	0.000411755	0.00572421
ENSRNOG00000000811	-0.733811	1.01438e-06	3.9274e-05
ENSRNOG00000016552	-0.734947	1.33388e-17	5.21482e-15
ENSRNOG00000030475	-0.735187	3.17159e-10	3.30113e-08
ENSRNOG00000042086	-0.735397	4.3775e-34	8.77087e-31
ENSRNOG00000016500	-0.737647	2.90459e-05	0.000651157
ENSRNOG00000007234	-0.739855	3.07736e-11	3.85368e-09
ENSRNOG00000013312	-0.739929	2.26254e-07	1.09472e-05
ENSRNOG00000012181	-0.740415	0.00042391	0.00586775
ENSRNOG00000024230	-0.741186	1.62183e-09	1.39018e-07
ENSRNOG00000004258	-0.741772	5.08933e-09	3.94091e-07
ENSRNOG00000006787	-0.743586	1.79516e-05	0.000438303
ENSRNOG00000014296	-0.747974	0.000208962	0.00328699
ENSRNOG00000050706	-0.749384	0.00125193	0.0139355
ENSRNOG00000016647	-0.750147	5.3905e-05	0.00109373
ENSRNOG00000001679	-0.751402	3.02877e-06	9.86751e-05
ENSRNOG00000002190	-0.753956	1.83551e-11	2.53633e-09
ENSRNOG00000000836	-0.755752	0.00272893	0.0257457
ENSRNOG00000019422	-0.757657	6.02175e-07	2.55351e-05
ENSRNOG00000001854	-0.759701	0.000170956	0.00278482
ENSRNOG00000008209	-0.760936	0.00104486	0.0120357
ENSRNOG00000002811	-0.767188	3.41445e-13	6.84127e-11
ENSRNOG00000032639	-0.768573	2.9712e-12	4.49434e-10
ENSRNOG00000005166	-0.769466	0.000239808	0.00366904
ENSRNOG00000018905	-0.769633	0.00271241	0.0256352
ENSRNOG00000034031	-0.775996	1.19337e-10	1.37615e-08
ENSRNOG00000031638	-0.776808	3.40999e-10	3.50376e-08
ENSRNOG00000032063	-0.7781	0.000883934	0.0105815
ENSRNOG00000018790	-0.778185	2.83061e-09	2.31489e-07
ENSRNOG00000000588	-0.778262	0.00233156	0.0228299
ENSRNOG00000005580	-0.780423	2.88285e-05	0.000647187
ENSRNOG00000005634	-0.780512	2.91004e-07	1.37191e-05
ENSRNOG00000021687	-0.788849	4.35881e-11	5.25319e-09
ENSRNOG00000018893	-0.789352	0.000117413	0.00206587
ENSRNOG00000015397	-0.791946	1.7524e-05	0.000430027
ENSRNOG00000011011	-0.799675	0.00105147	0.0120903
ENSRNOG00000017114	-0.80302	0.00230132	0.0226167
ENSRNOG00000004708	-0.804813	0.000149336	0.00250651
ENSRNOG00000020811	-0.807243	1.12126e-13	2.36483e-11
ENSRNOG00000023561	-0.810799	5.50669e-09	4.20318e-07
ENSRNOG00000015406	-0.814725	3.25874e-05	0.000717505
ENSRNOG00000037080	-0.814738	0.00624325	0.0491518
ENSRNOG00000019842	-0.815427	0.00147044	0.0158185
ENSRNOG00000020989	-0.819967	9.73163e-16	3.11977e-13
ENSRNOG00000008467	-0.825793	0.0040783	0.0352975
ENSRNOG00000006979	-0.828062	4.16962e-16	1.45293e-13
ENSRNOG00000016070	-0.828211	0.000106458	0.00191733
ENSRNOG00000028311	-0.833863	0.00421482	0.036186
ENSRNOG00000004208	-0.834527	4.27422e-05	0.000902655
ENSRNOG00000023148	-0.835526	0.000910319	0.0108202
ENSRNOG00000012427	-0.837762	0.00382026	0.0336087
ENSRNOG00000034229	-0.838663	0.00203203	0.0205498
ENSRNOG00000003349	-0.840231	0.00010028	0.00182866
ENSRNOG00000014372	-0.840964	0.000110583	0.00197828
ENSRNOG00000003997	-0.843065	0.00579876	0.0464741
ENSRNOG00000011133	-0.844823	7.81553e-22	5.44675e-19
ENSRNOG00000000407	-0.848225	1.20826e-05	0.000314094
ENSRNOG00000028238	-0.848485	2.86511e-05	0.000644106
ENSRNOG00000020478	-0.849027	0.000373266	0.00525754
ENSRNOG00000049580	-0.8556	8.42102e-06	0.000233127
ENSRNOG00000017511	-0.856645	2.42868e-06	8.2815e-05
ENSRNOG00000003031	-0.876574	0.00146858	0.0158138
ENSRNOG00000017136	-0.880105	2.03716e-12	3.20133e-10
ENSRNOG00000011316	-0.884809	0.00267511	0.0253424
ENSRNOG00000016381	-0.886519	1.25816e-06	4.74518e-05
ENSRNOG00000009514	-0.887714	0.000457192	0.00625284
ENSRNOG00000033722	-0.905306	1.8033e-06	6.48096e-05
ENSRNOG00000015318	-0.909587	4.43739e-07	1.99235e-05
ENSRNOG00000015719	-0.909748	6.58907e-06	0.000189276
ENSRNOG00000008154	-0.909811	1.03679e-06	4.00451e-05
ENSRNOG00000050947	-0.911753	0.000854128	0.0102939
ENSRNOG00000015781	-0.924018	6.18143e-07	2.6143e-05
ENSRNOG00000017893	-0.932173	6.72747e-05	0.00131988
ENSRNOG00000037340	-0.938462	4.50521e-05	0.000942743
ENSRNOG00000001416	-0.942311	9.73683e-07	3.82529e-05
ENSRNOG00000050137	-0.943771	1.18794e-46	4.76035e-43
ENSRNOG00000042731	-0.946891	1.45746e-08	9.98358e-07
ENSRNOG00000004890	-0.950188	9.80856e-06	0.000264238
ENSRNOG00000015353	-0.952984	2.75317e-06	9.15573e-05
ENSRNOG00000006783	-0.962049	9.91458e-06	0.000266646
ENSRNOG00000021468	-0.962144	0.0031592	0.0289035
ENSRNOG00000007374	-0.965123	0.00195462	0.0199431
ENSRNOG00000001785	-0.967914	6.10578e-13	1.12494e-10
ENSRNOG00000001728	-0.968551	0.000525418	0.00698335
ENSRNOG00000037960	-0.972754	1.55106e-14	3.71256e-12
ENSRNOG00000004537	-0.975348	4.98657e-07	2.20192e-05
ENSRNOG00000020468	-0.99134	1.01821e-12	1.774e-10
ENSRNOG00000013829	-0.992476	0.00446814	0.0377712
ENSRNOG00000022684	-0.994429	2.3294e-16	8.29733e-14
ENSRNOG00000019129	-0.996791	1.2391e-09	1.11582e-07
ENSRNOG00000000711	-1.00532	2.61957e-06	8.83981e-05
ENSRNOG00000020570	-1.00678	5.12086e-09	3.94626e-07
ENSRNOG00000008992	-1.02025	1.54596e-07	7.90342e-06
ENSRNOG00000000233	-1.02552	0.00504112	0.0417161
ENSRNOG00000005048	-1.03073	6.7934e-13	1.2374e-10
ENSRNOG00000003348	-1.0376	1.88196e-12	2.98672e-10
ENSRNOG00000008664	-1.05038	0.00344996	0.0310148
ENSRNOG00000020557	-1.05288	0.000221159	0.00343675
ENSRNOG00000021943	-1.05841	0.00206614	0.0208159
ENSRNOG00000046607	-1.05957	0.00382316	0.0336157
[truncated: 54 more rows]
