# Supplementary material for: RNA sequencing reveals region-specific molecular mechanisms associated with epileptogenesis in a model of classical hippocampal sclerosis
Source: Sci Rep. 2016 Mar 3;6:22416. doi: 10.1038/srep22416 (PMC4776103; doi:10.1038/srep22416)
Supplement: Supplementary Table S3 [file srep22416-s5.xls]

## Sheet: Up-regulated genes Pathway
Enrichment analysis report
Enrichment by Pathway Maps
#	Maps	Total	pValue	Min FDR	In Data	Network Objects from Active Data
1	Immune response_Inflammasome in inflammatory response	20	8.45936e-12	6.31068e-09	16	CARD7, IL-1RI, CARD12, Biglycan, P2X7, CARD9, TXNIP (VDUP1), IL-18, Pannexin-1, RIPK2, TNF-R1, Caspase-1, Nod1, CARD5, TLR4, NALP3
2	Immune response_IL-10 signaling pathway	42	3.04904e-09	1.13729e-06	21	ALOX5AP, STAT3, COX-2 (PTGS2), CRP2, Heme oxygenase 1, Fc gamma RI, Fc gamma RII beta, IKBZ, CD80, Bcl-3, CD14, SHIP, NF-kB1 (p50), JAK1, IL10RA, ICAM1, IL10RB, MMP-9, CD86, SOCS3, TIMP1
3	Development_Transcription regulation of granulocyte development	27	9.51963e-08	2.36721e-05	15	PU.1, STAT3, JAK2, LRG, G-CSF receptor, CD45, c-Fes, p67-phox, JAK1, Lysozyme, E2F1, SOCS3, p47-phox, C/EBPalpha, AML1 (RUNX1)
4	Cell adhesion_Integrin inside-out signaling in neutrophils	42	1.3732e-07	2.56102e-05	19	Syk, Fc gamma RI, PTAFR, DAP12, Talin-1, Hck, SLAP-130(ADAP), PREL1, ITGB2, ICAM1, CD44, URP2, PKC-delta, VASP, PI3K reg class IB (p101), Lyn, PLC-gamma 2, Btk, FGR
5	Role of B cells in SLE	33	4.22971e-07	6.31073e-05	16	Syk, OX40L(TNFSF4), Fc gamma RII beta, CD80, ICOS-L, SHP-1, CD40(TNFRSF5), CD45, SHIP, NF-kB1 (p50), ICAM1, Lyn, Btk, BAFF-R, CD86, BAFF(TNFSF13B)
6	Th17 cells in CF (mouse model)	34	7.08127e-07	8.80438e-05	16	STAT3, IL-1RI, JAK2, TGF-beta 1, CD80, CD14, JAK1, ICAM1, MyD88, IL-17 receptor, IRF4, TGF-beta receptor type II, JAK3, TLR4, CD86, CD4
7	Th17 cells in CF	35	1.15621e-06	0.000123219	16	STAT3, IL-1RI, JAK2, TGF-beta 1, CD80, CD14, JAK1, ICAM1, MyD88, IL-17 receptor, IRF4, TGF-beta receptor type II, JAK3, TLR4, CD86, CD4
8	Immune response_Classical complement pathway	25	1.93686e-06	0.000180612	13	C5aR, C1r, C7, iC3b, C3dg, C1 inhibitor, C3a, C3, C3b, C1s, C3aR, C3c, Clusterin
9	Immune response_IL-5 signalling	29	2.44467e-06	0.000202636	14	STAT3, Syk, Shc, JAK2, GRB2, ITGB2, JAK1, ITGAM, ICAM1, PKC-delta, Lyn, Btk, Pim-1, LPCAT2
10	Immune response_Differentiation of natural regulatory T cells	23	4.67346e-06	0.00034864	12	STAT3, OX40L(TNFSF4), JAK2, TGF-beta 1, CD80, CD40(TNFRSF5), JAK1, TGF-beta receptor type II, JAK3, LAG3, CD86, CD4
11	Immune response_Alternative complement pathway	25	1.4172e-05	0.000957459	12	C5aR, C7, Factor H, iC3b, C3dg, C3a, C3, C3b, C3aR, Factor D, C3c, Clusterin
12	Signal transduction_NF-kB activation pathways	37	1.54015e-05	0.000957459	15	IL-1RI, NF-kB2 (p100), RelA (p65 NF-kB subunit), NF-kB1 (p105), NIK(MAP3K14), Pellino 2, NF-kB1 (p50), MyD88, TNF-R1, NF-kB2 (p52), BAFF-R, TLR4, IKK-beta, TLR2, BAFF(TNFSF13B)
13	Development_G-CSF-induced myeloid differentiation	26	2.33731e-05	0.00134126	12	PU.1, STAT3, JAK2, G-CSF receptor, SHP-1, ITGB2, JAK1, ITGAM, E2F1, CalDAG-GEFII, SOCS3, C/EBPalpha
14	Immune response_PIP3 signaling in B lymphocytes	19	2.73594e-05	0.00145787	10	Syk, Fc gamma RII beta, CD45, SHIP, DAPP1, PI3K reg class IB (p101), TEC, Lyn, Btk, VAV-1
15	Immune response_Th17 cell differentiation	23	3.41891e-05	0.00163809	11	STAT3, IL-1RI, JAK2, TGF-beta 1, CD80, IL-17 receptor, IRF4, TGF-beta receptor type II, JAK3, CD86, CD4
16	Immune response_Mast cell proliferation, differentiation and survival	16	3.51334e-05	0.00163809	9	STAT3, Syk, Shc, JAK2, STAT6, GRB2, SHIP, Lyn, MITF
17	Inhibition of neutrophil migration by proresolving lipid mediators in COPD	31	3.75452e-05	0.00164757	13	IL-1RI, C5aR, TNF-R2, PTAFR, ITGB2, ICAM1, TNF-R1, MSN (moesin), PI3K reg class IB (p101), ADAM17, TLR4, VAV-1, TLR2
18	Immune response_Lectin induced complement pathway	26	0.000137189	0.00568574	11	C5aR, C7, iC3b, C3dg, C1 inhibitor, C3a, C3, C3b, C3aR, C3c, Clusterin
19	Immune response_BCR pathway	35	0.000167009	0.00655731	13	Syk, Fc gamma RII beta, Shc, SHP-1, CD45, GRB2, SHIP, CD81, Lyn, Btk, VAV-1, IKK-beta, BLNK
20	Inflammatory factors-induced expression of mucins in normal and asthmatic epithelium	31	0.0001889	0.00704595	12	COX-2 (PTGS2), IL-1RI, Shc, JAK2, PTAFR, GRB2, JAK1, TNF-R1, IL-17 receptor, C3a, C3aR, IKK-beta
21	Immune response_TLR ligands	12	0.000205331	0.00729412	7	TLR5, TLR7, TLR8, CD14, TLR9, TLR4, TLR2
22	Apoptosis and survival_Anti-apoptotic TNFs/NF-kB/Bcl-2 pathway	32	0.000268557	0.00910653	12	OX40L(TNFSF4), BFL1, TNF-R2, NF-kB2 (p100), RelA (p65 NF-kB subunit), CD40(TNFRSF5), NIK(MAP3K14), TNF-R1, NF-kB2 (p52), IKK-beta, RANK(TNFRSF11A), BAFF(TNFSF13B)
23	Immune response_Th17, Th22 and Th9 cell differentiation	28	0.000301415	0.00977631	11	PU.1, STAT3, TGF-beta 1, CD80, CD40(TNFRSF5), STAT6, TNF-R1, IRF4, TGF-beta receptor type II, CD86, CD4
24	Immune response_IL-22 signaling pathway	20	0.000324268	0.0100793	9	STAT3, JAK2, JAK1, IL10RB, JAK3, CD86, SOCS3, CD4, IL-22RA2
25	Development_EPO-induced Jak-STAT pathway	33	0.000375026	0.0111908	12	STAT3, STAT5A, Shc, JAK2, CISH, SHP-1, c-Fes, GRB2, APS, Lyn, Pim-1, SOCS3
26	Immune response_CD40 signaling	38	0.000429134	0.0123128	13	STAT3, COX-2 (PTGS2), STAT5A, JAK2, CD80, CD40(TNFRSF5), NIK(MAP3K14), ICAM1, Lyn, PLC-gamma 2, JAK3, CD86, IKK-beta
27	Immune response_IL-9 signaling pathway	25	0.000479998	0.0125239	10	STAT3, Shc, CISH, Bcl-3, GRB2, NIK(MAP3K14), JAK1, TNF-R1, JAK3, SOCS3
28	Immune response_NFAT in immune response	25	0.000479998	0.0125239	10	Syk, CD80, Lyn, PLC-gamma 2, ITK, Btk, CD86, VAV-1, IKK-beta, BLNK
29	Immune response_IL-15 signaling via JAK-STAT cascade	17	0.000486856	0.0125239	8	STAT3, Syk, STAT5A, JAK2, STAT6, JAK1, ADAM17, JAK3
30	Chemotaxis_Lipoxin inhibitory action on Formyl-Met-Leu-Phe-induced neutrophil chemotaxis	21	0.00050549	0.0125699	9	Hck, PLD1, ICAM1, LSP1, LIMK1, PI3K reg class IB (p101), Lyn, HSP27, VAV-1
31	Immune response_Immunological synapse formation	30	0.000606391	0.0145925	11	RASSF5, WASP, CD80, SLAP-130(ADAP), GRB2, ITGB2, ICAM1, PI3K reg class IB (p101), CD86, VAV-1, CD4
32	Immune response_IL-13 signaling via JAK-STAT	26	0.000694254	0.0147071	10	STAT3, JAK2, SHP-1, IL1RN, COL1A2, STAT6, IL4RA, IL13RA1, JAK1, PKC-delta
33	Signal transduction_PTMs in BAFF-induced canonical NF-kB signaling	26	0.000694254	0.0147071	10	NF-kB2 (p100), NF-kB1 (p105), NIK(MAP3K14), NF-kB1 (p50), MyD88, PLC-gamma 2, Btk, BAFF-R, IKK-beta, BAFF(TNFSF13B)
34	IL-17-induced mucin expression in CF airways	26	0.000694254	0.0147071	10	TLR5, JAK2, TGF-beta 1, CD80, IL-17 receptor, TLR4, CD86, IKK-beta, TLR2, CD4
35	Immune response_T regulatory cell-mediated modulation of antigen-presenting cell functions	35	0.000696717	0.0147071	12	RASSF5, IRF8, CD80, NF-kB2 (p100), NIK(MAP3K14), ICAM1, DAB2, NF-kB2 (p52), ENP1, SLC7A5, LAG3, CD86
36	Complement pathway disruption in thrombotic microangiopathy	14	0.000709724	0.0147071	7	C5aR, Factor H, PTAFR, C3a, C3, C3b, C3aR
37	Development_G-CSF signaling	31	0.000836012	0.0168558	11	STAT3, BFL1, Shc, JAK2, G-CSF receptor, Hck, GRB2, SHIP, JAK1, Lyn, p47-phox
38	Immune response_Role of PKR in stress-induced antiviral cell response	41	0.000979068	0.0183063	13	IL-1RI, RelA (p65 NF-kB subunit), JAK1, MyD88, PKR, TNF-R1, Caspase-8, TLR3, TLR4, IKK-beta, Caspase-3, TLR2, BAFF(TNFSF13B)
39	Immune response_LPS-induced platelet activation	11	0.000980641	0.0183063	6	COX-2 (PTGS2), CD14, MyD88, PAR4, TLR4, TLR2
40	Immune response_Bacterial infections in normal airways	27	0.000981569	0.0183063	10	IL-1RI, TLR5, JAK2, CD14, NIK(MAP3K14), JAK1, MyD88, TLR4, IKK-beta, TLR2
41	Immune response_iC3b-induced phagocytosis via alpha-M/beta-2 integrin	23	0.00111571	0.01872	9	Syk, iC3b, p40-phox, PLD1, PREL1, ITGB2, PLC-gamma 2, VAV-1, p47-phox
42	Role of cell adhesion in vaso-occlusion in Sickle cell disease	23	0.00111571	0.01872	9	Fc gamma RI, iC3b, CD45, CD14, ITGB2, ITGAM, ICAM1, CD44, CD63
43	Immune response_ICOS pathway in T-helper cell	23	0.00111571	0.01872	9	CD80, ICOS-L, G-protein alpha-15, GRB2, PI3K reg class IB (p101), ITK, CD86, VAV-1, IKK-beta
44	Immune response_Generation of memory CD4+ T cells	23	0.00111571	0.01872	9	OX40L(TNFSF4), BFL1, CD80, IL4RA, JAK1, CD44, JAK3, CD86, CD4
45	Immune response_HSP60 and HSP70/ TLR signaling pathway	32	0.00113325	0.01872	11	TPL2(MAP3K8), CD80, CD40(TNFRSF5), CD14, NF-kB1 (p105), ICAM1, MyD88, TLR4, CD86, IKK-beta, TLR2
46	Development_Role of G-CSF in hematopoietic stem cell mobilization	15	0.00118891	0.01872	7	STAT3, C5aR, G-CSF receptor, JAK1, ICAM1, MMP-9, Cathepsin K
47	Development_PDGF signaling via STATs and NF-kB	19	0.0012045	0.01872	8	STAT3, Shc, JAK2, RelA (p65 NF-kB subunit), STAT6, GRB2, JAK1, PKR
48	Chemotaxis_CCL2-induced chemotaxis	19	0.0012045	0.01872	8	Syk, Shc, JAK2, WASP, PA24A, GRB2, PI3K reg class IB (p101), Lyn
49	Apoptosis and survival_APRIL and BAFF signaling	28	0.00135943	0.0206967	10	COX-2 (PTGS2), BFL1, NF-kB2 (p100), RelA (p65 NF-kB subunit), NIK(MAP3K14), NF-kB1 (p50), NF-kB2 (p52), BAFF-R, IKK-beta, BAFF(TNFSF13B)
50	Immune response_TLR2 and TLR4 signaling pathways	33	0.00151236	0.0225644	11	COX-2 (PTGS2), TPL2(MAP3K8), CD14, NF-kB1 (p105), NIK(MAP3K14), Pellino 2, MyD88, TLR4, IKK-beta, IRF5, TLR2
51	Development_c-Kit ligand signaling pathway during hemopoiesis	38	0.00158846	0.0228242	12	STAT3, Shc, DOK1, JAK2, SHP-1, PLD1, GRB2, APS, TEC, Lyn, MMP-9, VAV-1
52	Role of growth factor receptors transactivation by Hyaluronic acid / CD44 signaling in tumor progression	24	0.00159096	0.0228242	9	HGF, TGF-beta 1, p67-phox, GRB2, CD44, PKC-delta, MMP-9, p47-phox, MMP-2
53	Immune response_Fc gamma R-mediated phagocytosis in macrophages	20	0.00179133	0.0242942	8	Syk, Fc gamma RI, Hck, PLD1, Fc epsilon RI gamma, Lyn, Gelsolin, VAV-1
54	Oxidative stress_Role of IL-8 signaling pathway in respiratory burst	20	0.00179133	0.0242942	8	p40-phox, p67-phox, PLD1, p22-phox, PKC-delta, PI3K reg class IB (p101), Btk, p47-phox
55	Immune response_TLR5, TLR7, TLR8 and TLR9 signaling pathways	29	0.00184765	0.0242942	10	TLR5, TPL2(MAP3K8), TLR7, TLR8, NF-kB1 (p105), NIK(MAP3K14), TLR9, MyD88, IKK-beta, IRF5
56	Chemotaxis_C5a-induced chemotaxis	16	0.00188883	0.0242942	7	C5aR, WASP, GIT2, G-protein alpha-15, PLD1, ALPHA-PIX, HSP27
57	Immune response_Oncostatin M signaling via JAK-Stat in mouse cells	16	0.00188883	0.0242942	7	STAT3, JAK2, OSMR, JAK1, SERPINA3 (ACT), SOCS3, TIMP1
58	Resolution of inflammation in healing myocardial infarction	16	0.00188883	0.0242942	7	STAT3, HGF, JAK2, TGF-beta 1, G-CSF receptor, MMP-9, MMP-2
59	Cell adhesion_Integrin inside-out signaling in T cells	44	0.0020244	0.0255967	13	RASSF5, Shc, JAK2, WASP, SLAP-130(ADAP), PLD1, PREL1, ITGB2, ICAM1, URP2, ITK, JAK3, VAV-1
60	Development_EPO-induced PI3K/AKT pathway and Ca(2+) influx	25	0.00221588	0.0275508	9	Syk, Shc, JAK2, GRB2, SHIP, GAB1, Lyn, Btk, VAV-1
61	Immune response_IL-12 signaling pathway	17	0.00287021	0.0334558	7	STAT3, STAT5A, JAK2, IRF4, G6NT, PDLIM2, SOCS3
62	Immune response_IL-27 signaling pathway	17	0.00287021	0.0334558	7	STAT3, JAK2, JAK1, ICAM1, Pim-1, SOCS3, IL27RA
63	Immune response_Oncostatin M signaling via JAK-Stat in human cells	17	0.00287021	0.0334558	7	STAT3, JAK2, OSMR, JAK1, SERPINA3 (ACT), SOCS3, TIMP1
64	Immune response_Inhibitory action of lipoxins on superoxide production induced by IL-8 and Leukotriene B4 in neutrophils	17	0.00287021	0.0334558	7	G-protein alpha-15, p40-phox, p67-phox, PLD1, p22-phox, PI3K reg class IB (p101), p47-phox
65	Regulation of lipid metabolism_G-alpha(q) regulation of lipid metabolism	13	0.00292052	0.0335186	6	COX-2 (PTGS2), LXR-alpha, ABCA1, GPR109A, PLTP, LCAT
66	Immune response_IL-3 activation and signaling pathway	22	0.00362288	0.0409495	8	Shc, JAK2, CISH, SHP-1, GRB2, SHIP, Pim-1, SOCS3
67	Development_Role of CNTF and LIF in regulation of oligodendrocyte development	18	0.00419928	0.0467562	7	STAT3, JAK2, RelA (p65 NF-kB subunit), JAK1, SOCS3, Caspase-3, CNTF

## Sheet: Up-regulated genes Process
Enrichment analysis report
Enrichment by Process Networks
#	Networks	Total	pValue	Min FDR	In Data	Network Objects from Active Data
1	Immune response_Phagocytosis	129	5.2136e-12	7.9768e-10	44	Syk, Fc gamma RI, Fc gamma RII beta, WASP, NF-kB2 (p100), Hck, APOE, RelA (p65 NF-kB subunit), SHP-1, iC3b, C3dg, p40-phox, SLAP-130(ADAP), p67-phox, CD14, GRB2, NF-kB1 (p105), NF-kB1 (p50), ITGB2, LIMK1, NF-kB2 (p52), ITGA5, p22-phox, MSN (moesin), PI3K cat class IA (p110-beta), ENDO180, VASP, Fc epsilon RI gamma, CD63, C3, MSR1, Lyn, PLC-gamma 2, Btk, C3b, TLR4, Gelsolin, VAV-1, IKK-beta, Myosi…
2	Inflammation_Inflammasome	76	6.16265e-09	4.71443e-07	28	CARD7, IL-1RI, CARD12, Biglycan, P2X7, CARD9, NF-kB2 (p100), TXNIP (VDUP1), TLR7, TLR8, NF-kB1 (p105), TLR9, IL-18, MyD88, Pannexin-1, PKR, RIPK2, TNF-R1, Caspase-1, TLR3, Nod1, CARD5, Btk, TLR4, RIPK3, IKK-beta, IRF5, NALP3
3	Inflammation_Interferon signaling	76	2.85985e-08	1.20079e-06	27	CIITA, STAT3, IRF8, IRF2, IFNGR1, Fc gamma RI, IFP 35, JAK2, IL28RA, IRF9, IFITM2, Pyrin (MEFV), SHP-1, CD40(TNFRSF5), IFI27, JAK1, ICAM1, PKR, Caspase-1, Caspase-8, IL10RB, TLR3, ISG20, CD86, SOCS3, TIMP1, IL21R
4	Immune response_BCR pathway	81	3.13931e-08	1.20079e-06	28	Syk, Fc gamma RII beta, Shc, DOK1, WASP, CD72, IQGAP1, NF-kB2 (p100), SHP-1, CD45, C3dg, GRB2, SHIP, Oct-2, DAPP1, NF-kB1 (p50), CalDAG-GEFIII, CD81, NF-kB2 (p52), PI3K cat class IA (p110-beta), Lyn, PLC-gamma 2, Btk, VAV-1, IKK-beta, PI3K cat class IA (p110-delta), WBSCR5(NTAL), BLNK
5	Proliferation_Lymphocyte proliferation	145	1.70786e-07	4.85061e-06	39	STAT3, Syk, OX40L(TNFSF4), TR2(TNFRSF14), STAT5A, Shc, TNF-R2, JAK2, CD80, ICOS-L, CD137 ligand(TNFSF9), ELF4, SHP-1, CD40(TNFRSF5), CD45, STAT6, GRB2, IL4RA, IL13RA1, p21, JAK1, IL-18, CD81, IL10RA, IL10RB, PI3K cat class IA (p110-beta), PKC-delta, TEC, JAK3, BAFF-R, CD86, VAV-1, IKK-beta, Caspase-3, PI3K cat class IA (p110-delta), RANK(TNFRSF11A), MEKK4(MAP3K4), BAFF(TNFSF13B), IL27RA
6	Inflammation_Neutrophil activation	129	1.9022e-07	4.85061e-06	36	STAT3, C5aR, GRO-2, TNF-R2, G-protein alpha-15, NF-kB2 (p100), PA24A, Adenylate cyclase type IV, PLA2G3, p40-phox, p67-phox, PLD1, GRB2, NIK(MAP3K14), NF-kB1 (p50), ITGB2, JAK1, ITGAM, ICAM1, TNF-R1, LIMK1, Caspase-8, NF-kB2 (p52), p22-phox, PI3K cat class IA (p110-beta), PKC-delta, CD63, Btk, tBid, CX3CR1, VAV-1, IKK-beta, Caspase-3, PI3K cat class IA (p110-delta), Adenylate cyclase type VII, Bid
7	Inflammation_IL-10 anti-inflammatory response	60	2.97627e-07	6.50528e-06	22	STAT3, IRF8, CRP2, Heme oxygenase 1, STAT5A, NF-kB2 (p100), NF-kB1 (p50), JAK1, IL10RA, MyD88, Cyclin A2, IL10RB, NF-kB2 (p52), PI3K cat class IA (p110-beta), MMP-9, Pim-1, TLR4, IKK-beta, SOCS3, PI3K cat class IA (p110-delta), TIMP1, MMP-2
8	Cell adhesion_Platelet-endothelium-leucocyte interactions	128	4.859e-07	9.29283e-06	35	HGF, PDGF-C, DDR1, Endoglin, TGF-beta 1, SREC-I, CD72, G-CSF receptor, SHP-1, CD40(TNFRSF5), Tetraspanin-2, CD68, CD9, NF-kB1 (p50), ITGB2, IL-18, ITGAM, CD81, ICAM1, CD44, TFPI-2, JAM1, PLAT (TPA), C1 inhibitor, Fc epsilon RI gamma, Protein S, MSR1, DDR2, Coagulation factor V, TGF-beta receptor type II, MMP-9, PAI1, OLR1, PLAU (UPA), MMP-2
9	Inflammation_IL-4 signaling	82	6.89698e-07	1.17249e-05	26	Shc, DOK1, JAK2, TGF-beta 1, jBid, CD80, CD72, SHP-1, CD40(TNFRSF5), CD45, STAT6, c-Fes, GRB2, SHIP, IL4RA, CSF1, IL13RA1, TLR9, JAK1, PI3K cat class IA (p110-beta), JAK3, tBid, CD86, IKK-beta, PI3K cat class IA (p110-delta), Bid
10	Immune response_T helper cell differentiation	90	1.43797e-06	2.06615e-05	27	STAT3, Syk, TLR5, STAT5A, JAK2, CD80, CD137 ligand(TNFSF9), TLR7, TLR8, CD40(TNFRSF5), STAT6, CD14, GRB2, NIK(MAP3K14), TLR9, JAK1, IL-18, MyD88, CalDAG-GEFII, ITK, JAK3, TLR4, CD86, IKK-beta, TLR2, CD4, MEKK4(MAP3K4)
11	Inflammation_Complement system	38	1.48547e-06	2.06615e-05	16	C5aR, C1r, C7, Factor H, iC3b, C3dg, ITGB2, ITGAM, C1 inhibitor, C3a, C3, C3b, C1s, C3aR, Factor D, Clusterin
12	Apoptosis_Anti-apoptosis mediated by external signals via NF-kB	71	2.01303e-06	2.56661e-05	23	OX40L(TNFSF4), COX-2 (PTGS2), BFL1, Shc, TNF-R2, RelA (p65 NF-kB subunit), CD40(TNFRSF5), Bcl-3, GRB2, TL1A(TNFSF15), NIK(MAP3K14), MyD88, TNF-R1, Caspase-1, Caspase-8, BCL2L12, Adenosine A3 receptor, PI3K reg class IB (p101), TLR4, IKK-beta, Caspase-3, RANK(TNFRSF11A), BAFF(TNFSF13B)
13	Inflammation_TREM1 signaling	92	2.31264e-06	2.72011e-05	27	Syk, IL-1RI, IRF8, jBid, CARD9, DAP12, CD40(TNFRSF5), CD14, GRB2, NIK(MAP3K14), ITGB2, ITGAM, ICAM1, MyD88, ITGA5, PI3K cat class IA (p110-beta), PLC-gamma 2, TLR4, tBid, CD86, IKK-beta, PI3K cat class IA (p110-delta), TLR2, TIMP1, WBSCR5(NTAL), Bid, TREM2
14	Inflammation_Innate inflammatory response	103	2.48899e-06	2.72011e-05	29	STAT3, COX-2 (PTGS2), IL-1RI, C5aR, C7, TLR5, G-protein alpha-15, NF-kB2 (p100), C5L2, CD14, NIK(MAP3K14), NF-kB1 (p50), IL-18, MyD88, RIPK2, NF-kB2 (p52), TLR3, C3a, C3, PLC-gamma 2, Btk, C3b, TLR4, RIPK3, C3aR, IKK-beta, sCD14, IRAKM, TLR2
15	Cell adhesion_Platelet aggregation	83	3.2662e-06	3.33152e-05	25	Syk, COX-2 (PTGS2), Shc, PTAFR, P2Y12, Adenylate cyclase type IV, PLA2G7, Filamin A, GRB2, GAB1, ITGB2, PAR4, PI3K cat class IA (p110-beta), VASP, Fc epsilon RI gamma, ENP1, THAS, Lyn, PLC-gamma 2, ENTPD2-alpha, P2X1, VAV-1, PI3K cat class IA (p110-delta), SLC21A2, Adenylate cyclase type VII
16	Immune response_Phagosome in antigen presentation	158	5.0062e-06	4.78718e-05	38	Syk, Fc gamma RI, Beta-2-microglobulin, WASP, NF-kB2 (p100), Hck, SHP-1, iC3b, Legumain, C3dg, SLAP-130(ADAP), CD14, GRB2, NF-kB1 (p105), NF-kB1 (p50), Tapasin, LIMK1, NF-kB2 (p52), ITGA5, MSN (moesin), PI3K cat class IA (p110-beta), A2M, ENDO180, VASP, Fc epsilon RI gamma, CD63, C3, Lyn, PLC-gamma 2, Btk, TLR4, Gelsolin, VAV-1, IKK-beta, PSME1, PI3K cat class IA (p110-delta), BLNK, FGR
17	Inflammation_IL-2 signaling	62	1.01169e-05	9.10522e-05	20	STAT3, Syk, BFL1, STAT5A, Shc, NF-kB2 (p100), CISH, RelA (p65 NF-kB subunit), SHP-1, CD45, GRB2, NF-kB1 (p50), JAK1, NF-kB2 (p52), PI3K cat class IA (p110-beta), CD63, PLC-gamma 2, JAK3, IKK-beta, PI3K cat class IA (p110-delta)
18	Inflammation_Jak-STAT Pathway	128	1.21321e-05	0.000103123	32	CCL3L1, STAT3, Syk, PDGF-C, STAT5A, Shc, JAK2, PTAFR, G-CSF receptor, ACE1, CISH, SHP-1, CD40(TNFRSF5), OSMR, STAT6, GRB2, SHIP, CSF1, ITGB2, JAK1, IL10RA, TNF-R1, IL-17 receptor, IGF-1, IL10RB, Lyn, JAK3, M-CSF receptor, PLAU (UPA), SOCS3, CNTF, IL21R
19	Inflammation_IFN-gamma signaling	74	1.60583e-05	0.000129312	22	CIITA, RASSF5, K12, JAK2, IRF9, CXCL16, p21, ITGB2, JAK1, IL-18, ICAM1, PKR, Caspase-8, PI3K cat class IA (p110-beta), PKC-delta, PLC-gamma 2, MMP-9, PAI1, TLR4, IKK-beta, PI3K cat class IA (p110-delta), MEKK4(MAP3K4)
20	Signal transduction_Leptin signaling	62	3.80644e-05	0.000291193	19	STAT3, SREBP1 precursor, STAT5A, JAK2, ABCA1, SREBP1 (nuclear), T-A2MG, STAT6, Thyroliberin, GRB2, A2M, SREBP1 (Golgi membrane), ADAM17, PAI1, SOCS3, TIMP1, C/EBPalpha, MMP-2, Clusterin
21	Cell adhesion_Cell-matrix interactions	142	4.49057e-05	0.00032717	33	COL1A1, 90K, Galectin-3, Galectin-1, Biglycan, ADAM-TS1, MMP-19, Fibulin-1, CD44 (ICD), Neurocan, COL18A1, COL1A2, EMILIN-1, Decorin, ITGB2, Fibulin-3, ITGAM, CD44, MAGP1, ITGA5, TSG-6, Tenascin-C, COL16A1, ADAM17, COL9A1, MMP-9, CD44 soluble, Fibrillin 2, Aggrecan, CSPG4 (NG2), TIMP1, MMP-2, CD44 (EXT)
22	Inflammation_Amphoterin signaling	71	9.1023e-05	0.000633023	20	WASP, NF-kB2 (p100), RelA (p65 NF-kB subunit), IL1RN, NF-kB1 (p105), NF-kB1 (p50), ITGB2, ITGAM, ICAM1, MyD88, LIMK1, PLAT (TPA), NF-kB2 (p52), PI3K cat class IA (p110-beta), MMP-9, PAI1, TLR4, IKK-beta, PI3K cat class IA (p110-delta), TLR2
23	Immune response_TCR signaling	108	0.000156529	0.00104108	26	BFL1, Shc, TPL2(MAP3K8), WASP, CD80, ICOS-L, CD137 ligand(TNFSF9), NF-kB2 (p100), RelA (p65 NF-kB subunit), SHP-1, CD45, SLAP-130(ADAP), GRB2, NF-kB1 (p105), NIK(MAP3K14), NF-kB1 (p50), ITGB2, ICAM1, LIMK1, NF-kB2 (p52), CalDAG-GEFII, ITK, CD86, VAV-1, IKK-beta, CD4
24	Inflammation_IL-6 signaling	85	0.000163307	0.00104108	22	STAT3, Shc, JAK2, Ceruloplasmin, NF-kB2 (p100), SHP-1, GRB2, NF-kB1 (p50), p21, JAK1, NF-kB2 (p52), PI3K cat class IA (p110-beta), A2M, C3, ADAM17, JAK3, SERPINA3 (ACT), IKK-beta, SOCS3, Caspase-3, PI3K cat class IA (p110-delta), C/EBPalpha
25	Immune response_IL-5 signalling	25	0.000243716	0.00149154	10	STAT3, Syk, Shc, JAK2, GRB2, JAK1, PKC-delta, Lyn, Btk, Pim-1
26	Inflammation_IL-12,15,18 signaling	40	0.000337415	0.00198556	13	STAT5A, JAK2, RelA (p65 NF-kB subunit), NF-kB1 (p105), Pellino 2, NF-kB1 (p50), JAK1, IL-18, MyD88, IL-18BP, JAK3, IKK-beta, IL27RA
27	Immune response_Antigen presentation	120	0.000386081	0.0021575	27	CIITA, STAT3, IFNGR1, Fc gamma RI, Beta-2-microglobulin, JAK2, IP-30, CD80, ICOS-L, NF-kB2 (p100), CD40(TNFRSF5), CEACAM1, Legumain, CD45, NF-kB1 (p105), NF-kB1 (p50), JAK1, ITGAM, Tapasin, ICAM1, TNF-R1, NF-kB2 (p52), Fc epsilon RI gamma, CD86, IKK-beta, PSME1, CD4
28	Cell adhesion_Glycoconjugates	90	0.000394836	0.0021575	22	90K, Syk, Galectin-3, Galectin-1, Stabilin-1, Fibulin-1, SHP-1, Neurocan, CD45, Decorin, CD44, LIMK1, Caspase-8, TSG-6, Tenascin-C, TEC, Lyn, PLC-gamma 2, M-CSF receptor, Aggrecan, Caspase-3, BLNK
29	Development_Regulation of angiogenesis	159	0.000443887	0.00232303	33	STAT3, IL-1RI, SREBP1 precursor, Endoglin, Biglycan, Ephrin-A5, Shc, JAK2, Stabilin-1, RelA (p65 NF-kB subunit), EDNRB, SREBP1 (nuclear), CEACAM1, Ephrin-A1, Cullin7, GRB2, p21, IL-18, Ephrin-A receptor 1, PCAF, SREBP1 (Golgi membrane), Osteonectin, TCF8, TRIP6, TGF-beta receptor type II, Annexin II, MMP-9, PAI1, TIE, Cathepsin B, EDNRA, MMP-2, Clusterin
30	Apoptosis_Anti-Apoptosis mediated by external signals via MAPK and JAK/STAT	115	0.000455496	0.00232303	26	STAT3, Syk, COX-2 (PTGS2), PDGF-C, BFL1, STAT5A, Shc, JAK2, PEDF (serpinF1), STAT6, Bcl-3, GRB2, GAB1, JAK1, MyD88, PKR, Caspase-1, PI3K reg class IB (p101), Fra-2, Lyn, JAK3, Pim-1, TLR4, VAV-1, SOCS3, MEKK4(MAP3K4)
31	Development_Hemopoiesis, Erythropoietin pathway	93	0.000642373	0.00308884	22	STAT3, Syk, STAT5A, Shc, JAK2, CISH, RelA (p65 NF-kB subunit), SHP-1, c-Fes, GRB2, SHIP, APS, GAB1, Cyclin A2, PI3K cat class IA (p110-beta), Lyn, Btk, Pim-1, VAV-1, IKK-beta, SOCS3, PI3K cat class IA (p110-delta)
32	Inflammation_IL-13 signaling pathway	53	0.000646032	0.00308884	15	STAT3, JAK2, RelA (p65 NF-kB subunit), SHP-1, IL1RN, COL1A2, STAT6, GRB2, IL4RA, IL13RA1, NF-kB1 (p50), JAK1, Tenascin-C, PKC-delta, PI3K cat class IA (p110-delta)
33	Inflammation_Kallikrein-kinin system	101	0.000861932	0.00399623	23	STAT3, COX-2 (PTGS2), Kallikrein 6 (Neurosin), ACE1, PA24A, PGDS, T-A2MG, GRB2, NF-kB1 (p50), JAK1, PLAT (TPA), C1 inhibitor, PI3K cat class IA (p110-beta), A2M, PKC-delta, C3a, C3, Coagulation factor V, PLC-gamma 2, PAI1, IKK-beta, PLAU (UPA), PI3K cat class IA (p110-delta)
34	Cell adhesion_Integrin-mediated cell-matrix adhesion	137	0.0015182	0.0068319	28	Syndecan-4, Galectin-1, WASP, Filamin A, GRB2, CD9, Decorin, ITGB2, CD81, Caveolin-2, LIMK1, ALPHA-PIX, CD53, ITGA5, MSN (moesin), PI3K cat class IA (p110-beta), Tenascin-C, PINCH, VASP, Osteonectin, TM4SF9, PLC-gamma 2, Zyxin, VAV-1, PI3K cat class IA (p110-delta), Filamin C, RhoE, Tetraspanin-8
35	Chemotaxis	93	0.00160113	0.00699921	21	CCL3L1, Syk, C5aR, GRO-2, PTAFR, CXCL16, RelA (p65 NF-kB subunit), CD45, C5L2, PLD1, ITGB2, CD44, Fra-1, ppl2/A4, CKLF, PI3K cat class IA (p110-beta), CX3CR1, C3aR, PLAU (UPA), CD4, AML1 (RUNX1)
36	Cytoskeleton_Actin filaments	119	0.00179242	0.00761779	25	ARPC1B, Transgelin, SVIL, WASP, Band 4.1-like protein 2, Myosin VIIA, TARA, EPB41, Filamin A, MTSS1, GRB2, MYH11, CD44, LIMK1, MSN (moesin), CapG, VASP, Annexin II, Gelsolin, Zyxin, Myosin IXb, Tropomyosin-4, EVL, Filamin C, Tropomodulin
37	Inflammation_Histamine signaling	115	0.00241296	0.00975078	24	COX-2 (PTGS2), IRF8, WASP, PA24A, PGDS, Adenylate cyclase type IV, PLA2G3, LTC4S, p40-phox, p67-phox, CD14, PLD1, NF-kB1 (p50), IL-18, ICAM1, LIMK1, NF-kB2 (p52), p22-phox, PKC-delta, PLC-gamma 2, CD86, IKK-beta, p47-phox, Adenylate cyclase type VII
38	Cell adhesion_Leucocyte chemotaxis	128	0.00242176	0.00975078	26	RASSF5, CCL3L1, GRO-2, WASP, CD80, CXCL16, SPA1, SLAP-130(ADAP), PLD1, GRB2, ITGB2, LPA1 receptor, ITGAM, ICAM1, LIMK1, PI3K cat class IA (p110-beta), VASP, PI3K reg class IB (p101), PLC-gamma 2, ITK, Btk, CX3CR1, CD86, VAV-1, PI3K cat class IA (p110-delta), CD4
39	Inflammation_IgE signaling	66	0.00262176	0.0102854	16	Syk, COX-2 (PTGS2), PGDS, LTC4S, GRB2, NF-kB1 (p50), NF-kB2 (p52), PI3K cat class IA (p110-beta), Fc epsilon RI gamma, Lyn, PLC-gamma 2, Btk, VAV-1, IKK-beta, PI3K cat class IA (p110-delta), BLNK
40	Cell cycle_G1-S Interleukin regulation	86	0.00341988	0.013081	19	STAT3, IL-1RI, Shc, NF-kB2 (p100), RelA (p65 NF-kB subunit), STAT6, c-Fes, GRB2, NIK(MAP3K14), NF-kB1 (p50), p21, JAK1, Cyclin A2, NF-kB2 (p52), PI3K cat class IA (p110-beta), E2F1, JAK3, IKK-beta, PI3K cat class IA (p110-delta)
41	Proliferation_Positive regulation cell proliferation	166	0.00387365	0.0144553	31	STAT3, HGF, RhoG, COX-2 (PTGS2), ZFP36L2, Shc, JAK2, G-CSF receptor, G-protein alpha-15, SHP-1, COL18A1, c-Fes, GRB2, CSF1, GAB1, p21, JAK1, Beta-arrestin1, CD81, Fra-1, IGF-1, PI3K cat class IA (p110-beta), DDX11, DDR2, TCIRG1 (Atp6i), M-CSF receptor, ISG20, CSPG4 (NG2), EDNRA, PI3K cat class IA (p110-delta), TIMP1
42	Immune response_Innate immune response to RNA viral infection	51	0.00405707	0.0147793	13	IRF9, TLR7, TLR8, NIK(MAP3K14), JAK1, MyD88, PKR, Caspase-8, TLR3, RIPK3, RNaseL, IKK-beta, IRAKM
43	Development_EMT_Regulation of epithelial-to-mesenchymal transition	154	0.00453715	0.0161438	29	STAT3, HGF, COX-2 (PTGS2), IL-1RI, Desmin, Keratin 8, Shc, JAK2, TGF-beta 1, TGIF, RelA (p65 NF-kB subunit), MTS1 (S100A4), COL1A2, Lysyl oxidase, GRB2, GAB1, JAK1, DAB2, TNF-R1, PINCH, Vimentin, TCF8, TGF-beta receptor type II, ADAM17, MMP-9, PAI1, IKK-beta, EDNRA, MMP-2
44	Proteolysis_ECM remodeling	70	0.00491331	0.0170849	16	Cystatin C, Kallikrein 6 (Neurosin), MMP-19, COL18A1, TFPI-2, PLAT (TPA), Tenascin-C, Osteonectin, MMP-9, PAI1, SERPINA3 (ACT), PLAU (UPA), Aggrecan, TIMP1, MMP-2, Clusterin
45	Autophagy_Autophagy	43	0.00773641	0.0263038	11	APG3, PI3K reg class III (p150), TLR5, TLR7, TLR8, TLR9, MyD88, TLR3, TLR4, Rubicon, TLR2
46	Cytoskeleton_Regulation of cytoskeleton rearrangement	126	0.00813426	0.0270553	24	ARPC1B, FGD2, Desmin, LyGDI, SVIL, WASP, Band 4.1-like protein 2, TARA, EPB41, Filamin A, SPA1, CD44, RhoGAP4, LIMK1, MSN (moesin), Vimentin, PLK1, Gelsolin, Zyxin, VAV-1, Myosin IXb, EVL, Filamin C, Tropomodulin
47	Proliferation_Negative regulation of cell proliferation	142	0.0101359	0.0329955	26	PTHR1, CCL3L1, COX-2 (PTGS2), IL-1RI, Shc, JAK2, TGF-beta 1, ADAM-TS1, IBP2, SHP-1, COL18A1, OSMR, GRB2, CGR11, GAB1, p21, MyD88, PKR, GPNMB (Osteoactivin), IGF-1, PCAF, PI3K reg class IB (p101), IRT-1, TGF-beta receptor type II, MITF, C/EBPalpha
48	Apoptosis_Death Domain receptors & caspases in apoptosis	95	0.0105089	0.033275	19	CARD7, CARD12, TR2(TNFRSF14), LTBR(TNFRSF3), CD137 ligand(TNFSF9), CARD9, DAP1, CD40(TNFRSF5), CARD6, TNF-R1, Caspase-1, Caspase-8, Nod1, NAIP, CARD5, Btk, Caspase-3, NALP3, Caspase-4
49	Inflammation_Protein C signaling	63	0.0106567	0.033275	14	Junctin, NF-kB2 (p100), NIK(MAP3K14), NF-kB1 (p50), MyD88, LIMK1, PLAT (TPA), NF-kB2 (p52), Protein S, Coagulation factor V, PAI1, TLR4, IKK-beta, PLAU (UPA)
50	Immune response_Th17-derived cytokines	57	0.0109429	0.0333843	13	STAT3, COX-2 (PTGS2), IKBZ, JAK2, JAK1, ICAM1, IL-17 receptor, IL10RB, MMP-9, IKK-beta, SOCS3, TIMP1, IL-22RA2
51	Apoptosis_Anti-Apoptosis mediated by external signals via PI3K/AKT	150	0.0111281	0.0333843	27	HGF, Syk, BFL1, Shc, JAK2, CD80, PEDF (serpinF1), DAP12, RelA (p65 NF-kB subunit), Beta-2 adrenergic receptor, Bcl-3, GRB2, NF-kB1 (p50), GAB1, JAK1, CD81, Fra-1, Caspase-1, IGF-1, Adenosine A3 receptor, UFO, PI3K reg class IB (p101), JAK3, CD86, Caspase-3, CNTF, Adenylate cyclase type VII
52	Blood coagulation	70	0.0117388	0.0345392	15	PA24A, CD40(TNFRSF5), CD9, TFPI-2, PAR4, PLAT (TPA), C1 inhibitor, A2M, LMAN1, Protein S, Coagulation factor V, PAI1, Annexin IV, PLAU (UPA), MMP-2
53	Apoptosis_Apoptosis stimulation by external signals	103	0.0121743	0.0351448	20	Shc, TNF-R2, DOK1, JAK2, TGF-beta 1, jBid, LTBR(TNFRSF3), GRB2, SHIP, TNF-R1, Caspase-8, PKC-delta, TGF-beta receptor type II, ADAM17, tBid, BMF, IKK-beta, Caspase-3, MEKK4(MAP3K4), Bid

## Sheet: Down-regulated genes Pathway
Enrichment analysis report
Enrichment by Pathway Maps
#	Maps	Total	pValue	Min FDR	In Data	Network Objects from Active Data
1	Cholesterol Biosynthesis	19	5.30315e-16	3.28796e-13	16	CYP51A1, SC5D, SC4MOL, FDFT1, PMVK, HMGCS1, FDPS, EBP, LSS, ERG1, DHCR7, HMDH, NSDHL, ER24, DHC24, HSD17B7
