# Supplementary material for: RNA sequencing reveals region-specific molecular mechanisms associated with epileptogenesis in a model of classical hippocampal sclerosis
Source: Sci Rep. 2016 Mar 3;6:22416. doi: 10.1038/srep22416 (PMC4776103; doi:10.1038/srep22416)
Supplement: Supplementary Table S4 [file srep22416-s6.xls]

## Sheet: Up-regulated genes Pathway
Enrichment analysis report
Enrichment by Pathway Maps
#	Maps	Total	pValue	Min FDR	In Data	Network Objects from Active Data
1	Cell adhesion_Integrin inside-out signaling in neutrophils	42	5.64545e-11	4.00827e-08	21	Syk, Fc gamma RI, PTAFR, DAP12, Talin-1, Hck, Slp76, SLAP-130(ADAP), ERK2 (MAPK1), PREL1, ITGB2, ICAM1, CD44, URP2, PKC-delta, VASP, PI3K reg class IB (p101), Lyn, PLC-gamma 2, Btk, FGR
2	Immune response_Inflammasome in inflammatory response	20	3.90206e-09	1.38523e-06	13	CARD7, CARD12, Biglycan, P2X7, CARD9, TXNIP (VDUP1), IL-18, RIPK2, TNF-R1, Caspase-1, CARD5, TLR4, NALP3
3	Role of B cells in SLE	33	1.28272e-06	0.000267722	14	Syk, OX40L(TNFSF4), Fc gamma RII beta, SHP-1, CD40(TNFRSF5), CD45, SHIP, NF-kB1 (p50), ICAM1, Lyn, Btk, BAFF-R, CD86, BAFF(TNFSF13B)
4	Immune response_Classical complement pathway	25	1.50829e-06	0.000267722	12	C1r, C7, iC3b, C3dg, C1 inhibitor, C3a, C3, C3b, C1s, C3aR, CD59, C3c
5	Immune response_PIP3 signaling in B lymphocytes	19	4.05189e-06	0.000445844	10	Syk, Fc gamma RII beta, CD45, SHIP, DAPP1, PI3K reg class IB (p101), TEC, Lyn, Btk, VAV-1
6	Development_Transcription regulation of granulocyte development	27	4.17175e-06	0.000445844	12	PU.1, STAT3, LRG, G-CSF receptor, CD45, c-Fes, p67-phox, JAK1, Lysozyme, E2F1, p47-phox, AML1 (RUNX1)
7	Immune response_iC3b-induced phagocytosis via alpha-M/beta-2 integrin	23	4.39565e-06	0.000445844	11	Syk, SPHK1, VAV-3, iC3b, p40-phox, PLD1, PREL1, ITGB2, PLC-gamma 2, VAV-1, p47-phox
8	Immune response_IL-10 signaling pathway	42	7.01214e-06	0.000622328	15	STAT3, COX-2 (PTGS2), Heme oxygenase 1, Fc gamma RI, Fc gamma RII beta, IKBZ, Bcl-3, SHIP, NF-kB1 (p50), JAK1, IL10RA, ICAM1, IL10RB, MMP-9, CD86
9	Immune response_IL-5 signalling	29	1.03063e-05	0.000813053	12	STAT3, Syk, Shc, GRB2, ITGB2, JAK1, ITGAM, ICAM1, PKC-delta, Lyn, Btk, LPCAT2
10	Immune response_Alternative complement pathway	25	1.20031e-05	0.000852222	11	C7, Factor H, iC3b, C3dg, C3a, C3, C3b, C3aR, CD59, Factor D, C3c
11	Role of growth factor receptors transactivation by Hyaluronic acid / CD44 signaling in tumor progression	24	5.38916e-05	0.00347846	10	HGF, TGF-beta 1, p67-phox, GRB2, CD44, HGF receptor (Met), PKC-delta, MMP-9, p47-phox, MMP-2
12	Immune response_Mast cell proliferation, differentiation and survival	16	6.38457e-05	0.00377754	8	STAT3, Syk, Shc, STAT6, GRB2, SHIP, Lyn, MITF
13	Immune response_Immunological synapse formation	30	9.19521e-05	0.005022	11	RASSF5, WASP, Slp76, SLAP-130(ADAP), GRB2, ITGB2, ICAM1, PI3K reg class IB (p101), CD86, VAV-1, CD4
14	Chemotaxis_Lipoxin inhibitory action on Formyl-Met-Leu-Phe-induced neutrophil chemotaxis	21	9.91852e-05	0.00503011	9	Hck, PLD1, ICAM1, LSP1, LIMK1, PI3K reg class IB (p101), Lyn, HSP27, VAV-1
15	Immune response_Lectin induced complement pathway	26	0.000121118	0.00537459	10	C7, iC3b, C3dg, C1 inhibitor, C3a, C3, C3b, C3aR, CD59, C3c
16	Development_Role of cell-cell and ECM-cell interactions in oligodendrocyte differentiation and myelination	26	0.000121118	0.00537459	10	PLP1, ITGB1, Myelin basic protein, Semaphorin 5A, Claudin-11, NGFR(TNFRSF16), MAG, Tetraspanin-2, CD9, CNP1
17	Inhibition of neutrophil migration by proresolving lipid mediators in COPD	31	0.000129767	0.00541968	11	TNF-R2, PTAFR, ITGB2, ICAM1, TNF-R1, MSN (moesin), PI3K reg class IB (p101), ADAM17, TLR4, VAV-1, TLR2
18	Immune response_Differentiation of natural regulatory T cells	23	0.000229208	0.00904098	9	STAT3, OX40L(TNFSF4), TGF-beta 1, CD40(TNFRSF5), JAK1, TGF-beta receptor type II, LAG3, CD86, CD4
19	Apoptosis and survival_TNF-alpha-induced Caspase-8 signaling	28	0.000248386	0.00928178	10	Caspase-2, TNF-R1, Caspase-8, FAN, ADAM17, tBid, Cathepsin D, Caspase-3, RIPK1, Bid
20	Cell adhesion_Integrin inside-out signaling in T cells	44	0.000267318	0.00948979	13	RASSF5, ITGB1, Shc, WASP, Slp76, SLAP-130(ADAP), PLD1, PREL1, ITGB2, ICAM1, URP2, ITK, VAV-1
21	Immune response_Fc gamma R-mediated phagocytosis in macrophages	20	0.000433344	0.0135319	8	Syk, Fc gamma RI, Hck, PLD1, Fc epsilon RI gamma, Lyn, Gelsolin, VAV-1
22	Oxidative stress_Role of IL-8 signaling pathway in respiratory burst	20	0.000433344	0.0135319	8	p40-phox, p67-phox, PLD1, p22-phox, PKC-delta, PI3K reg class IB (p101), Btk, p47-phox
23	Immune response_BCR pathway	35	0.000439718	0.0135319	11	Syk, Fc gamma RII beta, Shc, SHP-1, CD45, GRB2, SHIP, Lyn, Btk, VAV-1, BLNK
24	Blood coagulation_GPVI-dependent platelet activation	30	0.000472197	0.0135319	10	Syk, SHP-1, VAV-3, Slp76, PREL1, Fc epsilon RI gamma, Lyn, PLC-gamma 2, Btk, VAV-1
25	Immune response_NFAT in immune response	25	0.000476474	0.0135319	9	Syk, Slp76, Lyn, PLC-gamma 2, ITK, Btk, CD86, VAV-1, BLNK
26	Resolution of inflammation in healing myocardial infarction	16	0.00052631	0.0143723	7	STAT3, HGF, TGF-beta 1, G-CSF receptor, HGF receptor (Met), MMP-9, MMP-2
27	Development_G-CSF signaling	31	0.000635259	0.016705	10	STAT3, BFL1, Shc, G-CSF receptor, Hck, GRB2, SHIP, JAK1, Lyn, p47-phox
28	Immune response_Role of DAP12 receptors in NK cells	26	0.000664604	0.0168525	9	Syk, Shc, WASP, DAP12, SHP-1, VAV-3, KLRA1, GRB2, PLC-gamma 2
29	Cell cycle_Spindle assembly and chromosome separation	17	0.000817705	0.0193523	7	KNSL1, Aurora-B, Nek2A, TPX2, Aurora-A, Securin, CDK1 (p34)
30	Immune response_Inhibitory action of lipoxins on superoxide production induced by IL-8 and Leukotriene B4 in neutrophils	17	0.000817705	0.0193523	7	G-protein alpha-15, p40-phox, p67-phox, PLD1, p22-phox, PI3K reg class IB (p101), p47-phox
31	Apoptosis and survival_Caspase cascade	27	0.00090928	0.0205675	9	Caspase-2, TNF-R1, Caspase-8, IGF-1, tBid, Caspase-3, RIPK1, Caspase-4, Bid
32	Cell cycle_Chromosome condensation in prometaphase	9	0.000926987	0.0205675	5	INCENP, Aurora-B, BRRN1, Aurora-A, CDK1 (p34)
33	Apoptosis and survival_TNF-alpha-induced ROS-dependent Caspase-3 signaling	33	0.00110141	0.0229999	10	p40-phox, p67-phox, TNF-R1, p22-phox, ADAM17, VAV-1, Caspase-3, RIPK1, PI3K cat class IA (p110-delta), p47-phox
34	Development_Astrocyte differentiation from adult stem cells	33	0.00110141	0.0229999	10	STAT3, ID3, Shc, GRB2, GFAP, JAK1, CD44, Vimentin, BMP4, CNTF
35	Immune response_Th17, Th22 and Th9 cell differentiation	28	0.00122234	0.0247959	9	PU.1, STAT3, TGF-beta 1, CD40(TNFRSF5), STAT6, TNF-R1, TGF-beta receptor type II, CD86, CD4
36	Apoptosis and survival_Apoptotic TNF-family pathways	34	0.00142238	0.0280524	10	Caspase-2, TNF-R2, NGFR(TNFRSF16), LTBR(TNFRSF3), TNF-R1, Caspase-8, tBid, Caspase-3, RIPK1, Bid
37	Complement pathway disruption in thrombotic microangiopathy	14	0.00153668	0.0294877	6	Factor H, PTAFR, C3a, C3, C3b, C3aR
38	Chemotaxis_CCL2-induced chemotaxis	19	0.00177033	0.032229	7	Syk, Shc, WASP, PA24A, GRB2, PI3K reg class IB (p101), Lyn
39	Impaired inhibitory action of lipoxins on ROS production in neutrophils in CF	19	0.00177033	0.032229	7	G-protein alpha-15, p40-phox, p67-phox, PLD1, p22-phox, PI3K reg class IB (p101), p47-phox
40	Development_Role of HGF in hematopoietic stem cell mobilization	15	0.00234515	0.0399077	6	HGF, SGK1, G-CSF receptor, HGF receptor (Met), MMP-9, MMP-2
41	Development_Role of G-CSF in hematopoietic stem cell mobilization	15	0.00234515	0.0399077	6	STAT3, G-CSF receptor, JAK1, ICAM1, MMP-9, Cathepsin K
42	Immune response_IL-9 signaling pathway	25	0.00236074	0.0399077	8	STAT3, Shc, CISH, Bcl-3, GRB2, NIK(MAP3K14), JAK1, TNF-R1
43	Inflammatory factors-induced expression of mucins in normal and asthmatic epithelium	31	0.00270983	0.0447437	9	COX-2 (PTGS2), Shc, PTAFR, GRB2, JAK1, TNF-R1, IL-17 receptor, C3a, C3aR
44	Signal transduction_NF-kB activation pathways	37	0.00286384	0.046212	10	NF-kB1 (p105), NIK(MAP3K14), Pellino 2, NF-kB1 (p50), TNF-R1, BAFF-R, TLR4, RIPK1, TLR2, BAFF(TNFSF13B)
45	Development_G-CSF-induced myeloid differentiation	26	0.00311457	0.049141	8	PU.1, STAT3, G-CSF receptor, SHP-1, ITGB2, JAK1, ITGAM, E2F1

## Sheet: Up-regulated genes Process
Enrichment analysis report
Enrichment by Process Networks
#	Networks	Total	pValue	Min FDR	In Data	Network Objects from Active Data
1	Immune response_Phagocytosis	129	2.10038e-11	3.12957e-09	38	Syk, Fc gamma RI, Fc gamma RII beta, ITGB1, Vitronectin, WASP, Hck, SHP-1, VAV-3, iC3b, Slp76, C3dg, p40-phox, SLAP-130(ADAP), p67-phox, GRB2, NF-kB1 (p105), NF-kB1 (p50), ITGB2, LIMK1, p22-phox, MSN (moesin), ENDO180, VASP, Fc epsilon RI gamma, C3, Lyn, PLC-gamma 2, Btk, C3b, TLR4, Gelsolin, VAV-1, Myosin IXb, PI3K cat class IA (p110-delta), p47-phox, BLNK, FGR
2	Cell adhesion_Platelet-endothelium-leucocyte interactions	128	7.15836e-08	5.33298e-06	32	HGF, DDR1, Endoglin, ITGB1, Vitronectin, TGF-beta 1, CD72, G-CSF receptor, SHP-1, CD40(TNFRSF5), Tetraspanin-2, CD68, CD9, NF-kB1 (p50), ITGB2, IL-18, ITGAM, ICAM1, CD44, TFPI-2, JAM1, PLAT (TPA), HGF receptor (Met), C1 inhibitor, Fc epsilon RI gamma, Protein S, DDR2, TGF-beta receptor type II, MMP-9, OLR1, PLAU (UPA), MMP-2
3	Inflammation_Complement system	38	4.47031e-07	2.12249e-05	15	C1r, C7, Factor H, iC3b, C3dg, ITGB2, ITGAM, C1 inhibitor, C3a, C3, C3b, C1s, C3aR, CD59, Factor D
4	Inflammation_Inflammasome	76	5.69797e-07	2.12249e-05	22	CARD7, CARD12, Biglycan, P2X7, CARD9, TXNIP (VDUP1), TLR7, TLR8, NF-kB1 (p105), ERK2 (MAPK1), IL-18, RIPK2, TNF-R1, Caspase-1, TLR3, CARD5, Btk, TLR4, RIPK3, IL-33, RIPK1, NALP3
5	Inflammation_Neutrophil activation	129	1.00497e-06	2.99481e-05	30	STAT3, TNF-R2, G-protein alpha-15, PA24A, Adenylate cyclase type IV, VAV-3, p40-phox, p67-phox, PLD1, GRB2, ERK2 (MAPK1), NIK(MAP3K14), NF-kB1 (p50), ITGB2, JAK1, ITGAM, ICAM1, TNF-R1, LIMK1, Caspase-8, p22-phox, PKC-delta, Btk, tBid, CX3CR1, VAV-1, Caspase-3, PI3K cat class IA (p110-delta), Adenylate cyclase type VII, Bid
6	Immune response_BCR pathway	81	1.8863e-06	4.68431e-05	22	Syk, Fc gamma RII beta, Shc, DOK1, WASP, CD72, SHP-1, CD45, C3dg, GRB2, SHIP, ERK2 (MAPK1), DAPP1, NF-kB1 (p50), CalDAG-GEFIII, Lyn, PLC-gamma 2, Btk, VAV-1, PI3K cat class IA (p110-delta), WBSCR5(NTAL), BLNK
7	Cell adhesion_Cell-matrix interactions	142	2.81778e-06	5.99784e-05	31	COL1A1, Collagen XIII, Galectin-3, Galectin-1, Biglycan, Lumican, BETA-IG-H3, ITGB1, Vitronectin, Nidogen-2, MMP-19, Fibulin-1, CD44 (ICD), COL18A1, LAMC3, Aggrecanase-1, Decorin, ITGB2, Fibulin-3, ITGAM, CD44, MAGP1, Tenascin-C, MMP-16, ADAM17, COL9A1, MMP-9, CD44 soluble, Aggrecan, MMP-2, CD44 (EXT)
8	Cell adhesion_Glycoconjugates	90	3.47052e-06	6.23567e-05	23	Syk, Galectin-3, Galectin-1, ITGB1, NGFR(TNFRSF16), MAG, Fibulin-1, SHP-1, CD45, ERK2 (MAPK1), S2V, Decorin, CD44, LIMK1, Caspase-8, Tenascin-C, TEC, Lyn, PLC-gamma 2, M-CSF receptor, Aggrecan, Caspase-3, BLNK
9	Immune response_Phagosome in antigen presentation	158	3.76651e-06	6.23567e-05	33	Syk, Fc gamma RI, ITGB1, Vitronectin, WASP, Hck, SHP-1, PSMD5, iC3b, Legumain, Slp76, C3dg, SLAP-130(ADAP), GRB2, NF-kB1 (p105), NF-kB1 (p50), LIMK1, MSN (moesin), A2M, ENDO180, VASP, Fc epsilon RI gamma, C3, Lyn, PLC-gamma 2, Btk, ERp72, TLR4, Gelsolin, VAV-1, PI3K cat class IA (p110-delta), BLNK, FGR
10	Apoptosis_Anti-apoptosis mediated by external signals via NF-kB	71	1.21148e-05	0.000180511	19	OX40L(TNFSF4), COX-2 (PTGS2), BFL1, Shc, TNF-R2, NGFR(TNFRSF16), CD40(TNFRSF5), Bcl-3, GRB2, TL1A(TNFSF15), NIK(MAP3K14), TNF-R1, Caspase-1, Caspase-8, PI3K reg class IB (p101), TLR4, Caspase-3, RIPK1, BAFF(TNFSF13B)
11	Inflammation_TREM1 signaling	92	1.79828e-05	0.000243585	22	Syk, IRF8, ITGB1, jBid, CARD9, DAP12, CD40(TNFRSF5), GRB2, ERK2 (MAPK1), NIK(MAP3K14), ITGB2, ITGAM, ICAM1, PLC-gamma 2, TLR4, tBid, CD86, PI3K cat class IA (p110-delta), TLR2, WBSCR5(NTAL), Bid, TREM2
12	Cell adhesion_Platelet aggregation	83	3.84627e-05	0.000477578	20	Syk, COX-2 (PTGS2), Shc, PTAFR, P2Y12, Adenylate cyclase type IV, Filamin A, VAV-3, Slp76, GRB2, ITGB2, PAR4, VASP, Fc epsilon RI gamma, THAS, Lyn, PLC-gamma 2, VAV-1, PI3K cat class IA (p110-delta), Adenylate cyclase type VII
13	Cell adhesion_Leucocyte chemotaxis	128	6.80426e-05	0.000724168	26	RASSF5, CCL3L1, ITGB1, WASP, CXCL16, SPA1, Slp76, SLAP-130(ADAP), PLD1, GRB2, ERK2 (MAPK1), ITGB2, LPA1 receptor, ITGAM, ICAM1, LIMK1, VASP, PI3K reg class IB (p101), PLC-gamma 2, ITK, Btk, CX3CR1, CD86, VAV-1, PI3K cat class IA (p110-delta), CD4
14	Inflammation_Jak-STAT Pathway	128	6.80426e-05	0.000724168	26	CCL3L1, STAT3, Syk, Shc, PTAFR, G-CSF receptor, ACE1, CISH, SHP-1, CD40(TNFRSF5), OSMR, STAT6, GRB2, SHIP, ERK2 (MAPK1), ITGB2, JAK1, IL10RA, TNF-R1, IL-17 receptor, IGF-1, IL10RB, Lyn, M-CSF receptor, PLAU (UPA), CNTF
15	Apoptosis_Apoptosis stimulation by external signals	103	0.000113671	0.00104402	22	Caspase-2, Shc, DOK1, TNF-R2, TGF-beta 1, jBid, NGFR(TNFRSF16), LTBR(TNFRSF3), GRB2, SHIP, TNF-R1, Caspase-8, FAN, PKC-delta, TGF-beta receptor type II, ADAM17, tBid, BMF, Cathepsin D, Caspase-3, RIPK1, Bid
16	Inflammation_Innate inflammatory response	103	0.000113671	0.00104402	22	STAT3, COX-2 (PTGS2), C7, TLR5, G-protein alpha-15, IL-1F8, NIK(MAP3K14), NF-kB1 (p50), IL-18, RIPK2, TLR3, C3a, C3, PLC-gamma 2, Btk, C3b, TLR4, RIPK3, C3aR, IRAKM, RIPK1, TLR2
17	Inflammation_Interferon signaling	76	0.000119116	0.00104402	18	CIITA, STAT3, IRF8, IFNGR1, Fc gamma RI, IFP 35, IFITM2, Pyrin (MEFV), SHP-1, CD40(TNFRSF5), ERK2 (MAPK1), JAK1, ICAM1, Caspase-1, Caspase-8, IL10RB, TLR3, CD86
18	Immune response_TCR signaling	108	0.000235666	0.00195079	22	BFL1, ITGB1, Shc, TPL2(MAP3K8), WASP, CD137 ligand(TNFSF9), SHP-1, CD45, Slp76, SLAP-130(ADAP), GRB2, NF-kB1 (p105), ERK2 (MAPK1), NIK(MAP3K14), NF-kB1 (p50), ITGB2, ICAM1, LIMK1, ITK, CD86, VAV-1, CD4
19	Apoptosis_Death Domain receptors & caspases in apoptosis	95	0.000284372	0.00223008	20	CARD7, CARD12, Caspase-2, NGFR(TNFRSF16), LTBR(TNFRSF3), CD137 ligand(TNFSF9), CARD9, PTMA, DAP1, CD40(TNFRSF5), CARD6, TNF-R1, Caspase-1, Caspase-8, NAIP, CARD5, Btk, Caspase-3, NALP3, Caspase-4
20	Inflammation_IL-4 signaling	82	0.000331381	0.00246879	18	Shc, DOK1, TGF-beta 1, jBid, CD72, SHP-1, CD40(TNFRSF5), CD45, STAT6, c-Fes, GRB2, SHIP, ERK2 (MAPK1), JAK1, tBid, CD86, PI3K cat class IA (p110-delta), Bid
21	Proteolysis_ECM remodeling	70	0.000436005	0.00309356	16	Cystatin C, Lumican, Vitronectin, Kallikrein 6 (Neurosin), MMP-19, COL18A1, Aggrecanase-1, TFPI-2, PLAT (TPA), Tenascin-C, MMP-16, MMP-9, SERPINA3 (ACT), PLAU (UPA), Aggrecan, MMP-2
22	Proliferation_Lymphocyte proliferation	145	0.000556989	0.00377233	26	STAT3, Syk, OX40L(TNFSF4), Shc, TNF-R2, CD137 ligand(TNFSF9), ELF4, SHP-1, CD40(TNFRSF5), CD45, STAT6, Slp76, GRB2, ERK2 (MAPK1), JAK1, IL-18, IL10RA, IL10RB, PKC-delta, TEC, BAFF-R, CD86, VAV-1, Caspase-3, PI3K cat class IA (p110-delta), BAFF(TNFSF13B)
23	Inflammation_Histamine signaling	115	0.000593775	0.00384663	22	COX-2 (PTGS2), IRF8, WASP, PA24A, PGDS, Adenylate cyclase type IV, LTC4S, p40-phox, p67-phox, PLD1, ERK2 (MAPK1), NF-kB1 (p50), IL-18, ICAM1, LIMK1, p22-phox, PKC-delta, PLC-gamma 2, HDC, CD86, p47-phox, Adenylate cyclase type VII
24	Inflammation_Kallikrein-kinin system	101	0.000660781	0.00410235	20	STAT3, COX-2 (PTGS2), Kallikrein 6 (Neurosin), ACE1, PA24A, PGDS, T-A2MG, GRB2, ERK2 (MAPK1), NF-kB1 (p50), JAK1, PLAT (TPA), C1 inhibitor, A2M, PKC-delta, C3a, C3, PLC-gamma 2, PLAU (UPA), PI3K cat class IA (p110-delta)
25	Inflammation_IgE signaling	66	0.000698418	0.00416257	15	Syk, COX-2 (PTGS2), PGDS, Slp76, LTC4S, GRB2, ERK2 (MAPK1), NF-kB1 (p50), Fc epsilon RI gamma, Lyn, PLC-gamma 2, Btk, VAV-1, PI3K cat class IA (p110-delta), BLNK
26	Inflammation_NK cell cytotoxicity	88	0.000816589	0.00467968	18	Syk, HMG2, Shc, DAP12, SHP-1, VAV-3, Slp76, GRB2, ERK2 (MAPK1), JAK1, ICAM1, Caspase-8, CD48, ETS1, PLC-gamma 2, CD59, Caspase-3, Bid
27	Cytoskeleton_Actin filaments	119	0.000962126	0.00530951	22	ARPC1B, WASP, Band 4.1-like protein 2, Tropomyosin-1, Myosin VIIA, EPB41, Filamin A, GRB2, ERK2 (MAPK1), CD44, LIMK1, MSN (moesin), CapG, VASP, Migfilin, Annexin II, Gelsolin, Myosin IXb, Tropomyosin-4, EVL, Filamin C, Tropomodulin
28	Immune response_T helper cell differentiation	90	0.00107713	0.00573185	18	STAT3, Syk, TLR5, CD137 ligand(TNFSF9), TLR7, TLR8, CD40(TNFRSF5), STAT6, Slp76, GRB2, NIK(MAP3K14), JAK1, IL-18, ITK, TLR4, CD86, TLR2, CD4
29	Immune response_IL-5 signalling	25	0.00122902	0.00631462	8	STAT3, Syk, Shc, GRB2, JAK1, PKC-delta, Lyn, Btk
30	Inflammation_IL-13 signaling pathway	53	0.00243627	0.0121001	12	STAT3, SPHK1, SHP-1, IL1RN, STAT6, GRB2, ERK2 (MAPK1), NF-kB1 (p50), JAK1, Tenascin-C, PKC-delta, PI3K cat class IA (p110-delta)
31	Cell adhesion_Integrin-mediated cell-matrix adhesion	137	0.00282637	0.0135848	23	Galectin-1, ITGB1, Vitronectin, WASP, Filamin A, GRB2, ERK2 (MAPK1), CD9, Decorin, ITGB2, Caveolin-2, LIMK1, CD53, MSN (moesin), Tenascin-C, PINCH, VASP, Migfilin, PLC-gamma 2, VAV-1, PI3K cat class IA (p110-delta), Filamin C, Tetraspanin-8
32	Development_EMT_Regulation of epithelial-to-mesenchymal transition	154	0.00302183	0.0140704	25	STAT3, HGF, COX-2 (PTGS2), ITGB1, Shc, TGF-beta 1, Tropomyosin-1, TGIF, MTS1 (S100A4), Lysyl oxidase, GRB2, JAK1, DAB2, TNF-R1, HGF receptor (Met), PINCH, Vimentin, TCF8, ETS1, TGF-beta receptor type II, BMP4, ADAM17, MMP-9, EDNRA, MMP-2
33	Inflammation_IL-2 signaling	62	0.00336912	0.0152121	13	STAT3, Syk, BFL1, Shc, CISH, SHP-1, CD45, GRB2, ERK2 (MAPK1), NF-kB1 (p50), JAK1, PLC-gamma 2, PI3K cat class IA (p110-delta)
34	Inflammation_Amphoterin signaling	71	0.00431473	0.0186637	14	WASP, IL1RN, NF-kB1 (p105), ERK2 (MAPK1), NF-kB1 (p50), ITGB2, ITGAM, ICAM1, LIMK1, PLAT (TPA), MMP-9, TLR4, PI3K cat class IA (p110-delta), TLR2
35	Apoptosis_Anti-Apoptosis mediated by external signals via PI3K/AKT	150	0.00440022	0.0186637	24	HGF, Syk, Caspase-2, BFL1, Shc, Vitronectin, NGFR(TNFRSF16), PEDF (serpinF1), DAP12, Beta-2 adrenergic receptor, Bcl-3, GRB2, NF-kB1 (p50), JAK1, Caspase-1, IGF-1, HGF receptor (Met), RASA2, UFO, PI3K reg class IB (p101), CD86, Caspase-3, CNTF, Adenylate cyclase type VII
36	Cytoskeleton_Spindle microtubules	79	0.00463216	0.0186637	15	INCENP, CENPJ, KNSL1, Aurora-B, EPB41, TTK, Nek2A, MCAK, UBE2C, Aurora-A, DYI2, CENP-F, Securin, CDK1 (p34), BUBR1
37	Cytoskeleton_Regulation of cytoskeleton rearrangement	126	0.0046346	0.0186637	21	ARPC1B, FGD2, LyGDI, WASP, Band 4.1-like protein 2, EPB41, Filamin A, VAV-3, SPA1, ERK2 (MAPK1), CD44, RhoGAP4, LIMK1, MSN (moesin), Vimentin, Gelsolin, VAV-1, Myosin IXb, EVL, Filamin C, Tropomodulin
38	Proteolysis_Connective tissue degradation	95	0.0050195	0.0196817	17	Cystatin C, Lumican, Vitronectin, Kallikrein 6 (Neurosin), MMP-19, Matriptase, Aggrecanase-1, TFPI-2, PLAT (TPA), Tenascin-C, MMP-16, ADAM17, MMP-9, SERPINA3 (ACT), PLAU (UPA), Aggrecan, MMP-2
39	Cell cycle_Mitosis	130	0.00670495	0.0256163	21	INCENP, HGF, MAD2b, KNSL1, Aurora-B, EPB41, TTK, Tctex-1, Nek2A, MCAK, TPX2, HGF receptor (Met), MAPRPE1(EB1), Aurora-A, Cyclin F, DYI2, PBK, CENP-F, Securin, CDK1 (p34), BUBR1
40	Inflammation_IL-10 anti-inflammatory response	60	0.00710123	0.0264521	12	STAT3, IRF8, Heme oxygenase 1, NF-kB1 (p50), JAK1, IL10RA, Cyclin A2, IL10RB, MMP-9, TLR4, PI3K cat class IA (p110-delta), MMP-2
41	Cell adhesion_Integrin priming	53	0.00735135	0.0267159	11	ITGB1, Shc, Vitronectin, GRB2, ERK2 (MAPK1), ITGB2, PAR4, PI3K reg class IB (p101), Calpain 2(m), PLC-gamma 2, PI3K cat class IA (p110-delta)
42	Proteolysis_Proteolysis in cell cycle and apoptosis	99	0.00767808	0.0272389	17	Caspase-2, Cullin7, NIK(MAP3K14), UBE2C, Caspase-1, Caspase-8, Calpain 2(m), Cathepsin H, tBid, Cathepsin K, Cathepsin D, Caspase-3, Cathepsin C, Securin, Caspase-4, CDK1 (p34), Bid
43	Cell adhesion_Attractive and repulsive receptors	126	0.00976051	0.0338213	20	Semaphorin 3C, Collagen XIII, Galectin-1, CHL1, RhoD, Ephrin-A5, ITGB1, Shc, Semaphorin 5A, CD72, c-Fes, GRB2, ERK2 (MAPK1), ITGB2, 5T4, ITGAM, ICAM1, LIMK1, HGF receptor (Met), PI3K cat class IA (p110-delta)

## Sheet: Down-regulated genes Pathway
Enrichment analysis report
Enrichment by Pathway Maps
#	Maps	Total	pValue	Min FDR	In Data	Network Objects from Active Data
1	Cholesterol Biosynthesis	19	1.11859e-15	6.75631e-13	15	CYP51A1, SC5D, SC4MOL, ERG1, DHCR7, FDFT1, PMVK, HMDH, NSDHL, ER24, HMGCS1, DHC24, FDPS, HSD17B7, EBP
2	Regulation of lipid metabolism_Regulation of lipid metabolism via LXR, NF-Y and SREBP	24	5.12025e-05	0.0154632	8	RXRA, CYP51A1, SREBP2 (nuclear), SCAP, SREBP2 precursor, ACLY, S1P, SREBP2 (Golgi membrane)

## Sheet: Down-regulated genes Process
Enrichment analysis report
Enrichment by Process Networks
#	Networks	Total	pValue	Min FDR	In Data	Network Objects from Active Data
1	Transport_Calcium transport	142	3.43066e-05	0.00507737	21	HPCA, Calcineurin B1, nAChR alpha-7, CACNA1S, TRPC5, NCX2, TRPC4, nAChR alpha-3, Homer 1, Stargazin, CACNA1H, TRPC6, Calmodulin, TRPC3, CACNB3, PMCA4, Mucolipin-1, Ca-ATPase2, nAChR alpha-4, SAP102, Ryanodine receptor 1
2	Development_Neurogenesis_Axonal guidance	161	0.000593155	0.0438935	20	Ephrin-B3, Semaphorin 7A, Ephrin-B1, GAS7, MEK1(MAP2K1), NckAP1, Plexin A3, ROBO3, NEFL, Fe65, Ephrin-A receptor 8, Ephrin-B2, DAB1, SLIT2, ENC1, Plexin C1, Calmodulin, Guanine deaminase, DARPP-32, Ryanodine receptor 1
