# Supplementary material for: RNA sequencing reveals region-specific molecular mechanisms associated with epileptogenesis in a model of classical hippocampal sclerosis
Source: Sci Rep. 2016 Mar 3;6:22416. doi: 10.1038/srep22416 (PMC4776103; doi:10.1038/srep22416)
Supplement: Supplementary Table S5 [file srep22416-s7.xls]

## Sheet: Sheet1
gene	log2FoldChange	pvalue	padj
ENSRNOG00000010262	4.85696185215106	3.53961375154377e-25	9.8774888188913e-23
ENSRNOG00000028900	4.8110971923238	6.53810126957022e-20	1.03708050559109e-17
ENSRNOG00000008048	3.79687420373531	8.91751988794067e-20	1.37120517542222e-17
ENSRNOG00000009448	3.02548530425193	9.64605864963609e-10	4.15304165118189e-08
ENSRNOG00000002930	2.76954764896672	2.75980940452425e-30	1.15521021991044e-27
ENSRNOG00000015727	2.72928287067277	1.69917680637995e-06	3.53658774797507e-05
ENSRNOG00000025946	2.70201828814696	5.77105410210359e-08	1.73235088176492e-06
ENSRNOG00000003105	2.41563627351153	1.17346507960036e-09	5.00933294178408e-08
ENSRNOG00000045829	2.39157215441671	8.20645168230465e-08	2.3332645358613e-06
ENSRNOG00000008353	2.39030814780898	8.74366639203776e-11	4.3484590383372e-09
ENSRNOG00000007476	2.33040176406155	7.32324312051459e-33	3.94121252082266e-30
ENSRNOG00000029939	2.24303665027903	9.43266735002609e-09	3.33664000698458e-07
ENSRNOG00000011824	2.24253424502551	4.21957175404758e-10	1.92098872391973e-08
ENSRNOG00000011631	2.18965628982432	8.01474855715992e-22	1.65444172613483e-19
ENSRNOG00000011071	2.13744508432393	5.4111410473431e-15	4.71332280013949e-13
ENSRNOG00000047686	2.11771817023499	1.41912782320406e-07	3.83240809459893e-06
ENSRNOG00000013948	2.10238293945965	1.99994466084004e-10	9.50699245873773e-09
ENSRNOG00000020729	2.08639494333319	2.62075657132607e-10	1.21889446831211e-08
ENSRNOG00000017712	2.04104590711467	2.0337698758375e-07	5.33917739703752e-06
ENSRNOG00000004645	2.02767146432382	6.8380359286924e-05	0.00095670175132463
ENSRNOG00000013937	1.93987714963481	6.03120295617039e-29	2.21668774015931e-26
ENSRNOG00000014837	1.93037813574429	6.70582741868063e-18	8.3512490390164e-16
ENSRNOG00000042108	1.89740479361202	0.000242742061358551	0.00280943173779724
ENSRNOG00000033581	1.8624424021364	9.90649362911844e-21	1.77715419639507e-18
ENSRNOG00000042026	1.85749139083865	3.33370004132367e-11	1.73825349213517e-09
ENSRNOG00000045551	1.8510362202516	1.07384387697398e-06	2.33273228401733e-05
ENSRNOG00000004229	1.78518923766814	3.93261461213607e-15	3.44538195292317e-13
ENSRNOG00000021370	1.77730255122373	0.000925062038089543	0.00882822029890521
ENSRNOG00000010974	1.71475265805944	2.80030209376322e-11	1.47030495647798e-09
ENSRNOG00000014166	1.69909735799074	0.00458010320851669	0.0319970214414177
ENSRNOG00000002917	1.69103241974581	2.84957453303156e-13	1.97881284047247e-11
ENSRNOG00000010177	1.68222009481243	5.64143895562813e-07	1.31392339447234e-05
ENSRNOG00000038055	1.68218388543067	9.68703421912783e-07	2.13412161766136e-05
ENSRNOG00000011503	1.67748583926809	1.0856702178018e-18	1.48726950109594e-16
ENSRNOG00000015155	1.6534067770459	3.81818606834601e-06	7.30155404364289e-05
ENSRNOG00000027221	1.58868012579473	0.00205459378095611	0.0168264530897977
ENSRNOG00000020478	1.58146270814467	2.13425230860826e-11	1.13243126895838e-09
ENSRNOG00000017969	1.5807107982028	1.20849113139089e-38	1.40082714299456e-35
ENSRNOG00000017072	1.55030725639585	3.57483079449634e-34	2.34213588009849e-31
ENSRNOG00000027724	1.54618889551861	3.56479287883423e-17	3.93419716236074e-15
ENSRNOG00000004660	1.53669684123057	3.59565731377845e-06	6.91109184455707e-05
ENSRNOG00000031732	1.52030888909992	0.000175711100645025	0.00214569738705015
ENSRNOG00000049915	1.51109295772288	1.60036935822761e-08	5.39507066199818e-07
ENSRNOG00000005615	1.49537904519565	4.82178245753147e-14	3.68829643921531e-12
ENSRNOG00000003880	1.48672476095634	2.99067164273892e-09	1.18908788877131e-07
ENSRNOG00000028082	1.46786899454931	6.9152245600815e-05	0.000962193156933224
ENSRNOG00000046834	1.46104470753816	0.00311574365300397	0.0235698499533719
ENSRNOG00000048967	1.45313098875599	1.82888816768404e-05	0.000298782697822708
ENSRNOG00000003349	1.44139903485199	1.23490145428085e-12	7.78607950399921e-11
ENSRNOG00000014385	1.43516727189164	0.000244307459266322	0.00282104912159709
ENSRNOG00000016500	1.41637450910898	1.49048274721575e-16	1.53836195327358e-14
ENSRNOG00000026053	1.41545734900271	7.24160777523881e-05	0.0010002180345103
ENSRNOG00000005660	1.37447284660483	0.00538733317443796	0.0362904441688
ENSRNOG00000025502	1.37073115661368	6.54878927660069e-15	5.57535059938395e-13
ENSRNOG00000018811	1.36606609837418	9.06902481541421e-06	0.000159464568195422
ENSRNOG00000013838	1.34678799952778	2.45959533601624e-07	6.34651406137478e-06
ENSRNOG00000003480	1.34033507794598	3.02321947858018e-09	1.1988656400717e-07
ENSRNOG00000011141	1.32389784746272	1.42109297243125e-08	4.86692045490146e-07
ENSRNOG00000011101	1.31126157246914	3.57678021928079e-17	3.93419716236074e-15
ENSRNOG00000012703	1.29735845264479	0.000843046540065586	0.00819075971131419
ENSRNOG00000030016	1.29560548132728	0.000156064901513337	0.0019324092037013
ENSRNOG00000016182	1.29373485323544	2.56628047384392e-11	1.35214267343895e-09
ENSRNOG00000005404	1.29306470855829	8.07457692433314e-25	2.21228726677775e-22
ENSRNOG00000005278	1.2895875364829	6.4716037438582e-15	5.54094300092041e-13
ENSRNOG00000028311	1.28902312289738	1.04626306174769e-06	2.28483621903375e-05
ENSRNOG00000020557	1.28646227914169	4.75469983251185e-06	8.93373712919216e-05
ENSRNOG00000011502	1.26540268548067	6.10479814033643e-13	4.01717044439868e-11
ENSRNOG00000028650	1.24962351622618	8.21126609581283e-18	1.00598023412848e-15
ENSRNOG00000046852	1.24694579714777	4.24803440794849e-20	6.95800331449737e-18
ENSRNOG00000007581	1.2465974825607	2.4039073997673e-08	7.80700013083909e-07
ENSRNOG00000007871	1.2336326987408	2.1008258742158e-24	5.55392019272944e-22
ENSRNOG00000006931	1.22759598362496	4.47832396593892e-19	6.42703465168891e-17
ENSRNOG00000024331	1.2175222508804	4.55732199774199e-06	8.57356868713784e-05
ENSRNOG00000042867	1.21172692911842	5.51229023513399e-08	1.66129403106468e-06
ENSRNOG00000016553	1.20742903226807	0.000104823636971145	0.00137236089098018
ENSRNOG00000032219	1.20130510731793	4.21300345714614e-07	1.02496531558654e-05
ENSRNOG00000012481	1.19703454071642	4.00459272930736e-05	0.000591040233476323
ENSRNOG00000027233	1.19319034547588	6.12749044170623e-24	1.53891922443452e-21
ENSRNOG00000006094	1.18578920504652	7.25852322865339e-05	0.00100163632355841
ENSRNOG00000014705	1.18126927397931	1.37257698062506e-05	0.0002313575226067
ENSRNOG00000017933	1.18065548629097	0.000619297222062624	0.00631834112339992
ENSRNOG00000002013	1.16954285665938	4.30085867824159e-13	2.90626185750774e-11
ENSRNOG00000009542	1.15566414970045	8.54518985133756e-08	2.42499935724681e-06
ENSRNOG00000027971	1.15228475851355	0.000422660200307197	0.00454608605169818
ENSRNOG00000024703	1.15135370564403	4.47128427369739e-07	1.08150534061551e-05
ENSRNOG00000022946	1.14983185264392	0.00221924349643286	0.0179312494625988
ENSRNOG00000006570	1.14942025687091	9.46541375778275e-07	2.09448340552171e-05
ENSRNOG00000029862	1.13587204506664	6.93801800239559e-14	5.15019671320685e-12
ENSRNOG00000018268	1.12996451792021	0.000163526354192172	0.00201157439291579
ENSRNOG00000023492	1.10937252381879	3.8592101714988e-07	9.53351443841237e-06
ENSRNOG00000011646	1.09808091540101	1.35861094721293e-11	7.5545787319379e-10
ENSRNOG00000004756	1.09757137996153	1.1470173291905e-05	0.000196861094915395
ENSRNOG00000006778	1.09171324957295	3.87146491499756e-12	2.34293593590756e-10
ENSRNOG00000006950	1.08963391011881	0.00758439796564287	0.0475292312833122
ENSRNOG00000010483	1.08538821946705	4.16388489957826e-20	6.89511885184009e-18
ENSRNOG00000050947	1.08318508347573	7.92213792202257e-06	0.000141779924402563
ENSRNOG00000047002	1.07539786933847	7.49968987745842e-24	1.85266929120362e-21
ENSRNOG00000006526	1.06064493995634	4.23544866593346e-11	2.1782926944352e-09
ENSRNOG00000007779	1.06037725344157	9.78998366118796e-07	2.15365348599184e-05
ENSRNOG00000010748	1.05425112696127	2.66596143777503e-14	2.17153367058551e-12
ENSRNOG00000010402	1.04724693489232	1.34970830880386e-11	7.53287203902423e-10
ENSRNOG00000018596	1.03323432817213	0.00792743403913617	0.0490387945549027
ENSRNOG00000047450	1.03239621472785	2.94747351911233e-18	3.82892055685377e-16
ENSRNOG00000025787	1.02965241483321	5.72723001123968e-17	6.1208247545653e-15
ENSRNOG00000012061	1.02510148159579	8.36450794495557e-17	8.83511431944796e-15
ENSRNOG00000007104	1.02371566117283	1.92040039170858e-19	2.83710916692712e-17
ENSRNOG00000003018	1.01994813300578	6.51409576045691e-06	0.000118551822481069
ENSRNOG00000007687	1.01789928885379	2.61858311989442e-17	3.01217015524343e-15
ENSRNOG00000002768	1.01685886648581	1.82409757707077e-05	0.000298450883701189
ENSRNOG00000003616	1.01531172023207	8.80100768219069e-34	5.52593269845548e-31
ENSRNOG00000027463	1.0049970434342	8.66621725970458e-07	1.93468485757761e-05
ENSRNOG00000006641	1.00372642284019	1.70446810480074e-06	3.54270756844723e-05
ENSRNOG00000006732	1.00283526458504	2.34663428646095e-05	0.000371834196242693
ENSRNOG00000009946	0.996311672399401	5.49221373418042e-11	2.78660500876649e-09
ENSRNOG00000013312	0.992741394409143	2.54616148777715e-12	1.57246342046368e-10
ENSRNOG00000008467	0.985971439486508	0.000127328671693199	0.00161916941244289
ENSRNOG00000011011	0.984354299115627	2.99527261885196e-05	0.000460099521849951
ENSRNOG00000015076	0.97890563719326	0.00025732346502596	0.00295311221505861
ENSRNOG00000010259	0.977674514173502	0.00109395344544972	0.0102009804885408
ENSRNOG00000029333	0.977359836423404	1.00855987243177e-08	3.55093194338187e-07
ENSRNOG00000027179	0.975368599413497	2.44376828702964e-11	1.29211032692104e-09
ENSRNOG00000008966	0.96728408534009	2.76276285382753e-06	5.43499653320196e-05
ENSRNOG00000017477	0.965237507874208	1.02056565872427e-10	5.00941495482608e-09
ENSRNOG00000020229	0.96472146375691	2.06309597173276e-20	3.57342450552194e-18
ENSRNOG00000026128	0.961752463540093	5.30991295575899e-06	9.82986220274351e-05
ENSRNOG00000013036	0.961040411237474	1.21962726143393e-08	4.24447187125818e-07
ENSRNOG00000000406	0.96062757114259	3.53248242377443e-06	6.80703038924001e-05
ENSRNOG00000042254	0.960390139220634	7.92152543493238e-05	0.00107518714995391
ENSRNOG00000039191	0.959648541899381	5.31278458934937e-09	2.00145877442264e-07
ENSRNOG00000003442	0.952857745774227	1.38218449708063e-17	1.66625105492064e-15
ENSRNOG00000031536	0.940747096751932	5.87715813182149e-19	8.27690615779608e-17
ENSRNOG00000002210	0.940291661086708	8.3782975172109e-21	1.52111524441989e-18
ENSRNOG00000032490	0.934696851937261	5.23978516810238e-12	3.09640481169156e-10
ENSRNOG00000014232	0.930150374889222	1.73971524079463e-08	5.79994888573766e-07
ENSRNOG00000002881	0.92253336952199	1.76458279312843e-05	0.000289972716572
ENSRNOG00000003189	0.918448652714172	4.56179733873467e-09	1.75361541064777e-07
ENSRNOG00000021067	0.915445966172827	7.67400758097775e-05	0.00105031444357633
ENSRNOG00000028266	0.909324832079948	3.30411220883972e-08	1.04600140493709e-06
ENSRNOG00000026060	0.909092117664652	2.11125715095421e-06	4.2704072493596e-05
ENSRNOG00000027456	0.907573344241484	7.42111766314349e-13	4.86212269851779e-11
ENSRNOG00000050955	0.90667032885315	0.00303117039477294	0.0230690437771886
ENSRNOG00000037898	0.89965491463423	0.00605480927655124	0.0396867859888432
ENSRNOG00000005478	0.896392909640022	2.48305479939908e-23	5.75648504186843e-21
ENSRNOG00000018382	0.895093046713704	4.05721606987598e-19	5.87867201509242e-17
ENSRNOG00000016769	0.89478015992582	0.000186470940493784	0.0022587866577981
ENSRNOG00000004198	0.893219327278131	1.37750475438007e-19	2.07576191437532e-17
ENSRNOG00000050727	0.883515406619343	5.29233322046425e-07	1.24626043282297e-05
ENSRNOG00000001792	0.883246483192921	0.00366217454318712	0.0268411032058788
ENSRNOG00000008859	0.879621552012364	5.46320879792456e-15	4.73132720551294e-13
ENSRNOG00000016166	0.878273887230515	0.00148504371307574	0.0130637032763213
ENSRNOG00000009431	0.877946213105824	1.45562606151465e-07	3.90299450550965e-06
ENSRNOG00000005781	0.877846484583414	7.66106298803398e-05	0.00104949598333349
ENSRNOG00000039183	0.871624718455196	0.00104080247094957	0.00974757764744507
ENSRNOG00000010643	0.870770243589149	6.51358503621516e-07	1.48942659955579e-05
ENSRNOG00000006255	0.870601765454094	1.10716457889873e-07	3.0279243265744e-06
ENSRNOG00000002041	0.86525301845627	7.68198401250911e-12	4.38067535827051e-10
ENSRNOG00000022386	0.863548628434547	3.23326888782198e-07	8.09337688880223e-06
ENSRNOG00000015445	0.860561783836611	3.38839885272949e-08	1.070435687878e-06
ENSRNOG00000000906	0.860360617928152	0.000192093659831666	0.00231943858974629
ENSRNOG00000019404	0.859430431062558	0.000243516207944271	0.0028140688171106
ENSRNOG00000008758	0.857659374951163	9.00011584680629e-06	0.000158788083533635
ENSRNOG00000001726	0.855653877047809	0.000245598239423272	0.00283378244247266
ENSRNOG00000015518	0.854181456560235	4.83052952990547e-09	1.84281644268723e-07
ENSRNOG00000004330	0.845849249438196	5.13851330608903e-09	1.94553409571497e-07
ENSRNOG00000011568	0.843007101964548	5.72063769010199e-11	2.88308660040625e-09
ENSRNOG00000001494	0.834648653396051	8.30705202311225e-13	5.32676455047994e-11
ENSRNOG00000003888	0.829490159977891	1.82751558471622e-06	3.75188451581591e-05
ENSRNOG00000005177	0.828793051804788	1.01432889288222e-06	2.22487948862331e-05
ENSRNOG00000011427	0.828209210433716	4.57822661869959e-07	1.10206544596141e-05
ENSRNOG00000000384	0.822721197131055	0.00804761142571019	0.0496192539173596
ENSRNOG00000018498	0.819948933051349	7.99372981300215e-07	1.79519395755781e-05
ENSRNOG00000027259	0.815285075188396	7.8201751604404e-05	0.00106355793765953
ENSRNOG00000036869	0.815265653874507	4.16012809437354e-07	1.01438463194361e-05
ENSRNOG00000001329	0.814329436895936	5.67811005071482e-05	0.00080796449815129
ENSRNOG00000012655	0.809674733638226	0.00162848251039656	0.0140467103315202
ENSRNOG00000009438	0.804853444016989	0.00488839138405928	0.0337749517498346
ENSRNOG00000036699	0.803326377769659	5.24070527221303e-08	1.58578690254976e-06
ENSRNOG00000006738	0.800863011530599	5.86424911682375e-06	0.000108162019512138
ENSRNOG00000021565	0.7995760719475	3.41160836531084e-28	1.16839832856521e-25
ENSRNOG00000014080	0.798492723457794	9.75996979295006e-05	0.00129339736009611
ENSRNOG00000004687	0.796679939664728	0.000349359986421828	0.00386243993792409
ENSRNOG00000012818	0.788101421822651	0.000144236223520604	0.00180522894703653
ENSRNOG00000002972	0.787479862786899	0.00225878821209841	0.0181631160982449
ENSRNOG00000002024	0.786222997672573	1.01045526952752e-07	2.80932665249265e-06
ENSRNOG00000033733	0.783696743433569	0.00173497364261778	0.0148294485652906
ENSRNOG00000030238	0.783510618824358	9.75285752564223e-19	1.34831018398076e-16
ENSRNOG00000013535	0.783025086104501	0.000270352945887172	0.00308866455009385
ENSRNOG00000028742	0.771860149428468	1.15865633841521e-12	7.36700099729066e-11
ENSRNOG00000009571	0.771786408101838	4.72876181721193e-05	0.000685170305995833
ENSRNOG00000030840	0.771236660534119	2.6186136865781e-12	1.60406055459534e-10
ENSRNOG00000033026	0.771188048643991	4.27548418643601e-05	0.000627334675807246
ENSRNOG00000034134	0.764981292695718	3.66493846074517e-08	1.14578750342259e-06
ENSRNOG00000008276	0.764664415989782	2.13288853742463e-06	4.30837766359942e-05
ENSRNOG00000027742	0.762463461373492	7.79174416369001e-05	0.00106160752986116
ENSRNOG00000009388	0.760633195813015	0.00298528097343206	0.0228119670327828
ENSRNOG00000007755	0.75788759690635	1.33002278166742e-09	5.5827613640519e-08
ENSRNOG00000006979	0.75398816143277	1.25870273880128e-13	9.07530697176869e-12
ENSRNOG00000000606	0.753371821627367	4.61450985442555e-05	0.000671550250369655
ENSRNOG00000018700	0.74881675029784	1.14435917756135e-07	3.12397616787535e-06
ENSRNOG00000000711	0.745313216672746	0.000406715773092063	0.00440266381295309
ENSRNOG00000027542	0.744030809684655	0.00652249545133932	0.0422378530108432
ENSRNOG00000008086	0.740326942542168	4.69495896586282e-14	3.60960901309117e-12
ENSRNOG00000010597	0.738711937676665	9.73885967252287e-05	0.00129185630638422
ENSRNOG00000020864	0.736466411155009	0.000890060532036728	0.00853201155042077
ENSRNOG00000020468	0.734729086616619	1.44474713121352e-08	4.93671077556836e-07
ENSRNOG00000016123	0.733814853862677	1.0997801999753e-08	3.84514798919438e-07
ENSRNOG00000024657	0.731107396592503	7.08593844747152e-05	0.000980514292607422
ENSRNOG00000004110	0.730916496672933	2.56768631049244e-07	6.56917911932269e-06
ENSRNOG00000002520	0.726546948375183	0.00131375248886559	0.0117979357894611
ENSRNOG00000019009	0.724303944674384	1.10318950185413e-20	1.93301890737673e-18
ENSRNOG00000019745	0.724031897895783	0.000537530801258552	0.0055939583177936
ENSRNOG00000003936	0.721902499348708	2.94221675510397e-14	2.35831192992882e-12
ENSRNOG00000016516	0.721403814189198	1.21263399995524e-05	0.000206944300626564
ENSRNOG00000025648	0.71911767054502	1.80568009629911e-05	0.000295758623599253
ENSRNOG00000025448	0.718082160797662	9.78426849299353e-24	2.37805067614386e-21
ENSRNOG00000007393	0.717121506590181	6.14959033041752e-12	3.57792187988655e-10
ENSRNOG00000005888	0.7103163842772	8.41630574625274e-06	0.000149030918084938
ENSRNOG00000031700	0.707759819559766	6.47455996549827e-09	2.38545584645705e-07
ENSRNOG00000016873	0.707519683623668	2.71735642223083e-14	2.20149698530088e-12
ENSRNOG00000006924	0.706363219027536	0.00298990264849644	0.0228357035023785
ENSRNOG00000005705	0.697775827585822	2.71098816339662e-08	8.76649799017676e-07
ENSRNOG00000000815	0.697456924438554	2.40187590551257e-10	1.12403316832823e-08
ENSRNOG00000013794	0.69660985739631	6.06127980420699e-06	0.000111387104109262
ENSRNOG00000027770	0.696253738835799	8.20303588140013e-08	2.3332645358613e-06
ENSRNOG00000045553	0.695295244372463	0.000269587940208606	0.0030822615106248
ENSRNOG00000006565	0.694543318184702	0.000640836828279103	0.00649849943831615
ENSRNOG00000011161	0.691457185087513	0.000540012255662815	0.00561590385133399
ENSRNOG00000003338	0.688685174101183	4.92624255240461e-12	2.93413237241838e-10
ENSRNOG00000000775	0.688072157204992	8.2111837409835e-06	0.000146258070677164
ENSRNOG00000006110	0.686874487604323	1.66614801294772e-05	0.000276510841487986
ENSRNOG00000005971	0.686750828244659	3.14302784489405e-16	3.05931168059313e-14
ENSRNOG00000024651	0.6858215423959	0.00503890377724435	0.0344203268446487
ENSRNOG00000025527	0.685092463493719	1.45406193750204e-05	0.000243188227926951
ENSRNOG00000014367	0.683724106691077	0.00423234938668194	0.0300839348553874
ENSRNOG00000002419	0.682610559351826	1.89691265432518e-05	0.000309022451762445
ENSRNOG00000002382	0.682063139505721	0.000295804901830852	0.00335149177871362
ENSRNOG00000018870	0.680349747095256	0.000435715025238573	0.0046565884505816
ENSRNOG00000009204	0.679711524622472	0.00759442489922419	0.0475448229357745
ENSRNOG00000012338	0.678638785723463	0.0017721304650712	0.0150871378407672
ENSRNOG00000010011	0.678475090658302	0.000216840028363079	0.00255677808091021
ENSRNOG00000000664	0.678373850389838	2.72010904047215e-16	2.69666599545229e-14
ENSRNOG00000002192	0.678021030343609	3.80372143018429e-06	7.28313573461843e-05
ENSRNOG00000007302	0.676375855562316	2.69538833148184e-06	5.33729392471746e-05
ENSRNOG00000017619	0.675009576566915	0.00221173911606174	0.0178802021136987
ENSRNOG00000030180	0.674759384178687	9.42224378400214e-08	2.64401846519792e-06
ENSRNOG00000023688	0.67392933430905	0.000313954868657607	0.00352532482548546
ENSRNOG00000000800	0.673719135358942	0.00785031178826091	0.0487016666683012
ENSRNOG00000017890	0.668643375274788	0.00387065973443573	0.028028338076988
ENSRNOG00000030213	0.663039068642509	0.000949157061428287	0.00898984774271707
ENSRNOG00000043324	0.662418098024857	1.73091022252941e-06	3.58776975836253e-05
ENSRNOG00000004461	0.658596248159795	4.79754139152606e-08	1.46641280383177e-06
ENSRNOG00000009401	0.657120710639432	4.30996775867105e-09	1.66553371500946e-07
ENSRNOG00000013476	0.65599650086063	1.07433552664943e-06	2.33273228401733e-05
ENSRNOG00000003033	0.655257031068837	2.73397423685007e-07	6.95916516471177e-06
ENSRNOG00000018485	0.655011720571601	7.99556790691684e-13	5.17103917550772e-11
ENSRNOG00000010381	0.653612835260412	2.85529406480015e-10	1.32389003884534e-08
ENSRNOG00000033883	0.653555975395311	1.06275226513636e-07	2.92237479622989e-06
ENSRNOG00000029644	0.653030606060256	5.6648895072715e-10	2.51071235250218e-08
ENSRNOG00000013322	0.652273315420585	1.02376203251111e-13	7.56228924897542e-12
ENSRNOG00000004744	0.649488584868478	0.000548750917521816	0.00569891631711664
ENSRNOG00000009531	0.64930054759255	0.00547982168444401	0.0367491913497494
ENSRNOG00000038328	0.648917082273779	0.00127218322741642	0.01153461435255
ENSRNOG00000016257	0.648616010048454	9.35411208012463e-08	2.62979692043653e-06
ENSRNOG00000012363	0.643790889537265	0.000688179425110722	0.00689965120225779
ENSRNOG00000007262	0.641772032502161	2.32067020460434e-05	0.000368107150665083
ENSRNOG00000046202	0.640721549839826	0.000221653203603506	0.00260537607262186
ENSRNOG00000031638	0.640404216060026	1.34698668905345e-08	4.65544550856568e-07
ENSRNOG00000010047	0.640025364032655	0.00450928438348119	0.0316052322212719
ENSRNOG00000010263	0.639305018219621	0.00111179988321152	0.0103226817252707
ENSRNOG00000004708	0.639227177766034	0.00216574122161911	0.0175838116748806
ENSRNOG00000003935	0.637947886551914	1.46534600151575e-12	9.12450367638051e-11
ENSRNOG00000007030	0.636361059599861	5.96575071866681e-09	2.21423393053178e-07
ENSRNOG00000018430	0.635525104451293	0.00140913754073973	0.0125202202838485
ENSRNOG00000016836	0.634431060887356	0.00506059612243008	0.0344903315101306
ENSRNOG00000007743	0.633660433071798	1.67909285904272e-08	5.62272228731439e-07
ENSRNOG00000008519	0.63342907027191	1.26423764557123e-05	0.000215020283082538
ENSRNOG00000021472	0.633184630027078	1.20535117636624e-06	2.58370368089087e-05
ENSRNOG00000006631	0.632011099593723	0.000298932489342635	0.00337930508770005
ENSRNOG00000001911	0.630689129709661	2.76610982870901e-20	4.68342797851867e-18
ENSRNOG00000017941	0.62846840059715	0.00617261718013454	0.0403361527699251
ENSRNOG00000005114	0.626932590752996	7.43892869943953e-08	2.13925985824149e-06
ENSRNOG00000026965	0.626739114811431	0.000836856591739059	0.00814111812841568
ENSRNOG00000006068	0.624586376757574	1.97222412381835e-05	0.000319907915197187
ENSRNOG00000004180	0.623661889074399	2.64096368806307e-07	6.74520030769871e-06
ENSRNOG00000018603	0.623363622690618	0.00734427855735937	0.0464223714684766
ENSRNOG00000003214	0.623051072586462	3.18472873379874e-07	8.00356034116402e-06
ENSRNOG00000039207	0.621169987309873	6.85554570053393e-08	2.00745964373526e-06
ENSRNOG00000032569	0.616614804933169	0.000199660973570834	0.00238406593560927
ENSRNOG00000009768	0.613684099776919	0.0019397297887743	0.0161045664942368
ENSRNOG00000050869	0.612082505268372	6.810421629281e-09	2.49092824105911e-07
ENSRNOG00000001658	0.612047442315943	3.79955139189988e-05	0.00056520671198953
ENSRNOG00000012799	0.611516621555594	7.69611195442193e-16	7.24829444007401e-14
ENSRNOG00000009370	0.611081374253435	0.000394779197845296	0.00429525468038322
ENSRNOG00000005049	0.610847795632724	0.000235712676655703	0.00274282187221991
ENSRNOG00000006908	0.609179226897012	0.00378670813287045	0.0275760475041098
ENSRNOG00000011107	0.608887632238043	1.05763970653731e-15	9.77765198638697e-14
ENSRNOG00000037418	0.604838193501077	0.00189682295609159	0.0158612752588118
ENSRNOG00000019716	0.604439842651909	4.25473006717074e-14	3.30487254547401e-12
ENSRNOG00000003746	0.603949218772312	0.000274283286876613	0.00312645601357313
ENSRNOG00000015554	0.603607697963753	5.50962991408073e-06	0.000101870691012617
ENSRNOG00000004508	0.603132397818901	0.000263290701861456	0.00301483859145158
ENSRNOG00000048513	0.602343221531769	0.000676523583344718	0.00680553273752213
ENSRNOG00000005589	0.601068047956564	6.36671791126963e-09	2.35354657118204e-07
ENSRNOG00000006238	0.596806332925246	3.63243947640675e-17	3.96646597608502e-15
ENSRNOG00000004089	0.596231243994159	1.22955716135814e-05	0.000209358156661083
ENSRNOG00000028417	0.594922147019789	7.74753215740145e-05	0.00105941526388278
ENSRNOG00000004917	0.594619042787798	0.000321471339885475	0.00359632637025554
ENSRNOG00000002074	0.593583723858449	0.00129451006651202	0.0117018429467724
ENSRNOG00000003256	0.592674957184665	5.71233799746375e-18	7.23354800704044e-16
ENSRNOG00000022402	0.591349696680887	2.09459200369121e-33	1.26253627614491e-30
ENSRNOG00000009871	0.587788615126902	2.02300468232815e-06	4.11398887422441e-05
ENSRNOG00000020676	0.585433010949129	0.000496581356582892	0.00522190122983084
ENSRNOG00000017975	0.58397471529481	1.97879469698937e-06	4.03497392272432e-05
ENSRNOG00000028404	0.581622705578556	4.8277123865002e-05	0.000696160745953794
ENSRNOG00000039740	0.580503998865499	0.000373176937485012	0.00409721362079646
ENSRNOG00000017882	0.580361764280833	0.00015356793002887	0.00190763271143805
ENSRNOG00000018950	0.577746917103042	0.000717163563226042	0.00714272156923544
ENSRNOG00000020325	0.577388041609201	7.58938440560085e-10	3.28633429908044e-08
ENSRNOG00000010650	0.576615321656217	2.89324398537819e-05	0.000445501862061057
ENSRNOG00000002784	0.575128090200056	0.000162766185295731	0.00200396633484734
ENSRNOG00000007637	0.569960054251209	0.00567264129325817	0.0376900492275606
ENSRNOG00000020485	0.56753121608806	1.73873226488492e-13	1.23589417450712e-11
ENSRNOG00000019229	0.566227731597918	1.08763642211944e-30	4.68274092711939e-28
ENSRNOG00000017172	0.565584989251771	5.93947905883689e-07	1.37273021376707e-05
ENSRNOG00000049327	0.565409157884894	0.000257508092812198	0.00295311221505861
ENSRNOG00000013306	0.564759994132041	4.58449767268678e-13	3.05680510750960e-11
ENSRNOG00000011367	0.563991727304552	0.00708581303449191	0.0450912654631582
ENSRNOG00000016567	0.561693500138357	0.00317932873364574	0.0239132039178962
ENSRNOG00000004677	0.561102433698661	1.89850499376878e-13	1.33684914724775e-11
ENSRNOG00000013813	0.561033118567211	5.11978307633867e-09	1.94332521857298e-07
ENSRNOG00000021023	0.56095162117408	0.000797780058870532	0.00781648095391421
ENSRNOG00000001492	0.555990132470815	2.18451228660719e-05	0.000349452395402164
ENSRNOG00000011439	0.555234951356156	4.75233157918301e-07	1.13132519062731e-05
ENSRNOG00000034007	0.55500152136222	5.29542496878532e-09	1.99991876828637e-07
ENSRNOG00000010124	0.552317636152275	2.69492917535461e-05	0.000418227474185567
ENSRNOG00000002004	0.549462309987951	0.000878447896567561	0.00846376684998502
ENSRNOG00000013656	0.548744966970706	2.15425392286422e-05	0.000346081581701929
ENSRNOG00000002793	0.548632044774082	4.01616662670642e-08	1.24270256463735e-06
ENSRNOG00000015763	0.548266649225228	0.000620945106511218	0.00633086725982243
ENSRNOG00000029292	0.5479227840708	0.00277120145761436	0.0214369788320281
ENSRNOG00000004964	0.546372818666964	0.000811778036200294	0.00792272229760507
ENSRNOG00000014971	0.546104125828606	3.1342016498263e-05	0.000477327970458238
ENSRNOG00000001065	0.543813950466575	1.53360379235835e-21	3.04077309829579e-19
ENSRNOG00000007025	0.542481734666378	0.00226145965653262	0.0181748989676214
ENSRNOG00000007587	0.541977938047374	4.07870242525806e-07	9.97999647422394e-06
ENSRNOG00000006841	0.541314831498108	3.12990648789409e-05	0.000477327970458238
ENSRNOG00000014204	0.540716497757206	1.88546469821044e-08	6.24441044776553e-07
ENSRNOG00000010065	0.540436997641809	0.00502440021902144	0.0343924719645588
ENSRNOG00000012906	0.539792964585067	0.000357094157171994	0.00393927661378095
ENSRNOG00000019005	0.539513040436099	0.00123212231402161	0.0112254239117241
ENSRNOG00000039025	0.539100486989109	9.48919628386544e-09	3.34877514757771e-07
ENSRNOG00000002185	0.537896518690501	5.4491645375029e-07	1.27505373316197e-05
ENSRNOG00000008619	0.536786171376124	3.67870451940118e-09	1.44360412507438e-07
ENSRNOG00000014556	0.535983555459531	2.01239908935814e-05	0.000325373839887744
ENSRNOG00000000158	0.534371225689878	4.62004174438655e-07	1.10682685288014e-05
ENSRNOG00000025604	0.534332627142243	8.73027762671139e-05	0.00117356426009736
ENSRNOG00000025619	0.532647641684306	1.60377536638651e-06	3.35191275951155e-05
ENSRNOG00000018886	0.530388150706126	4.75765523754466e-05	0.000688694589573107
ENSRNOG00000018214	0.528035073692654	9.11470457712906e-08	2.57208770173704e-06
ENSRNOG00000014363	0.526603368774559	2.66027740101031e-05	0.000414557602438722
ENSRNOG00000004710	0.526138473218638	8.09754639735152e-08	2.31578239390971e-06
ENSRNOG00000008480	0.525030863539706	2.07238501547383e-06	4.19741529545364e-05
ENSRNOG00000011044	0.524809909929363	0.00436683393387563	0.0308793151335392
ENSRNOG00000043366	0.523045234123175	5.30681943506163e-06	9.82986220274351e-05
ENSRNOG00000012662	0.521808990008086	0.000309256845419075	0.00348816721827847
ENSRNOG00000009149	0.521414034907287	2.69267025081828e-07	6.86562572074123e-06
ENSRNOG00000022921	0.518884522156073	0.00312592646872267	0.023599491962516
ENSRNOG00000007907	0.51823900735207	5.95865062006557e-09	2.21423393053178e-07
ENSRNOG00000027264	0.518120949633962	2.68055345057158e-06	5.31490262456094e-05
ENSRNOG00000031335	0.517688870026279	0.00164865137868566	0.0141963015002367
ENSRNOG00000032328	0.515121681211344	4.54364052638006e-05	0.000663450766395553
ENSRNOG00000008154	0.51401931567675	0.00434608905534702	0.0307470497535325
ENSRNOG00000004387	0.513058929732668	2.20931710565007e-05	0.000352671604502552
ENSRNOG00000004423	0.50955113199072	1.3269346134866e-12	8.33149070442901e-11
ENSRNOG00000001368	0.50941191235889	0.000103525343837988	0.00135654209243013
ENSRNOG00000006591	0.508951081189535	0.000406988565362244	0.00440266381295309
ENSRNOG00000017918	0.508945647481268	2.95652166796494e-07	7.48770168311995e-06
ENSRNOG00000015491	0.506513692372831	2.51743571366283e-07	6.46256197090036e-06
ENSRNOG00000017512	0.505831872599912	7.65919382486304e-07	1.73038068585999e-05
ENSRNOG00000005450	0.505710560084013	1.75113568120815e-06	3.62470653573153e-05
ENSRNOG00000011278	0.505505057361437	2.27793313080739e-05	0.000362855965625122
ENSRNOG00000001115	0.503470540756183	0.00196450828176813	0.0162298110186206
ENSRNOG00000004328	0.502052929041161	7.26653169223264e-05	0.00100182402626033
ENSRNOG00000019027	0.500188761276438	7.06220092642872e-08	2.0544460571497e-06
ENSRNOG00000010248	0.497850356827149	1.10781830175203e-11	6.25232733674206e-10
ENSRNOG00000004936	0.496940707886816	7.38310568205536e-06	0.000132763746447365
ENSRNOG00000000937	0.496915642595082	0.00697971532933942	0.0445891851023249
ENSRNOG00000017939	0.496878761246564	5.34781049558193e-12	3.13564810731222e-10
ENSRNOG00000028753	0.495821122670569	0.000638114751367752	0.00647525332549539
ENSRNOG00000042650	0.49134129313055	1.03277489532713e-08	3.62771209736235e-07
ENSRNOG00000021294	0.489084030163076	0.00116589036055323	0.0107192201605714
ENSRNOG00000005371	0.488924194888853	4.78907176161138e-05	0.000691912966210182
ENSRNOG00000011105	0.486419490704408	4.47754170102172e-13	2.99875892856428e-11
ENSRNOG00000003109	0.485560619684495	0.0070551976089667	0.0449154088591124
ENSRNOG00000008554	0.485111186813443	3.59429970707594e-06	6.91109184455707e-05
ENSRNOG00000006623	0.484019366380096	0.00215343757359063	0.0174933427474055
ENSRNOG00000024056	0.483345109012802	1.40247299367736e-07	3.794230797437e-06
ENSRNOG00000019667	0.483187043199054	0.000390715628298481	0.00426335539669066
ENSRNOG00000016112	0.482778493472721	0.00220225378768497	0.0178166459312711
ENSRNOG00000028930	0.482240664624671	0.00186643762397981	0.0156599936279241
ENSRNOG00000043390	0.481740099431376	4.97826819077191e-06	9.30738503309453e-05
ENSRNOG00000048169	0.48086471075262	1.1033319186353e-06	2.38196399454374e-05
ENSRNOG00000012521	0.478313368831612	0.0068175385839124	0.0437349888978186
ENSRNOG00000011133	0.477560141573339	3.45917482950922e-08	1.0882318477218e-06
ENSRNOG00000004252	0.477279221972125	3.83147666343122e-05	0.000568272852768161
ENSRNOG00000036859	0.477073083820063	0.00251374370864923	0.0198265994574749
ENSRNOG00000029598	0.476741176108012	1.78518018484001e-06	3.68306172725657e-05
ENSRNOG00000022325	0.476361548257848	6.32678039427686e-08	1.8804389302043e-06
ENSRNOG00000005215	0.475761961017396	1.60542423399019e-08	5.40003075491032e-07
ENSRNOG00000023534	0.475720865809374	0.000451887765032823	0.00480218387255261
ENSRNOG00000004928	0.474685329304085	4.53460275119281e-06	8.54149110721556e-05
ENSRNOG00000002515	0.473433283117612	7.53213317904646e-05	0.00103371325022815
ENSRNOG00000019491	0.47290516900806	6.6632303246352e-05	0.000933161875110853
ENSRNOG00000010630	0.472594135943045	0.00637903935789252	0.041397822602964
ENSRNOG00000004731	0.472336251551064	6.37808640484551e-05	0.000898237233968383
ENSRNOG00000009345	0.472043625189872	0.00244833442042119	0.0193770753053188
ENSRNOG00000011407	0.471719040773652	0.00116145138447654	0.0106914544365772
ENSRNOG00000011815	0.471350931097846	1.78666011190162e-06	3.68306172725657e-05
ENSRNOG00000043435	0.469913411847109	1.82073755044287e-06	3.74306877866624e-05
ENSRNOG00000023333	0.469686302097074	0.00220215614657873	0.0178166459312711
ENSRNOG00000021128	0.467836633265046	0.00130426354725195	0.0117407093151371
ENSRNOG00000005393	0.467779828054976	0.00130418161279602	0.0117407093151371
ENSRNOG00000010598	0.466837007825791	0.00767165201348507	0.04792000444678
ENSRNOG00000021839	0.466660098754598	1.60618538890137e-07	4.27625576419695e-06
ENSRNOG00000002342	0.466079507748553	4.73482235945179e-16	4.51576190725184e-14
ENSRNOG00000014816	0.465782289759839	2.35415302598651e-18	3.1393568096098e-16
ENSRNOG00000021102	0.464359559718732	1.0565939018817e-05	0.000182380452548171
ENSRNOG00000018938	0.463900550133292	6.60440841531275e-06	0.000119617584627822
ENSRNOG00000015493	0.462972594435411	0.00162137233907458	0.0139933904796763
ENSRNOG00000003177	0.461885760905971	8.6751840629379e-12	4.91452438512824e-10
ENSRNOG00000046469	0.454540143655226	0.000987914481755287	0.00932762113130979
ENSRNOG00000048800	0.454183287667081	1.36249527657956e-08	4.69827032557834e-07
ENSRNOG00000002232	0.453718035999285	0.00655961216588932	0.0424417328157089
ENSRNOG00000042289	0.45256533621628	0.000757971472138523	0.00748484411117655
ENSRNOG00000015654	0.452465311572948	6.27857141237108e-06	0.000114597218344071
ENSRNOG00000042627	0.451972228338102	1.7336816370344e-05	0.000285829853265551
ENSRNOG00000017752	0.451634312268619	9.00472898501644e-11	4.46356121957937e-09
ENSRNOG00000017077	0.451552676656448	3.88366345689744e-07	9.57822007070173e-06
ENSRNOG00000030983	0.451334383036989	2.94147616587231e-08	9.4308732645808e-07
ENSRNOG00000023951	0.450384756495618	7.28007302319085e-08	2.10952575933891e-06
ENSRNOG00000016571	0.450308843749192	0.000562705265634445	0.00582777020470477
ENSRNOG00000013610	0.449705896385472	0.00276565756883863	0.0214050816152179
ENSRNOG00000012561	0.448751189591773	0.00044045996963297	0.00469730451691382
ENSRNOG00000016180	0.448094460237866	5.0515739649198e-05	0.000722907579082397
ENSRNOG00000013585	0.447816258641015	1.41496142110109e-05	0.000237439350273634
ENSRNOG00000020587	0.445313328105399	0.00674236738332883	0.0433635228763902
ENSRNOG00000013818	0.44495861283076	0.00735828417989028	0.0464719129533808
ENSRNOG00000010557	0.443886022404807	3.6056179047919e-10	1.66582074317073e-08
ENSRNOG00000010535	0.443821437415706	0.00010575678288706	0.00137955746986232
ENSRNOG00000029773	0.44350203970217	0.00740837857737606	0.0467099819173556
ENSRNOG00000008169	0.442578533634767	0.000826716422203504	0.00805807876208577
ENSRNOG00000037850	0.442356624667383	1.41009997028016e-05	0.000237151746117765
ENSRNOG00000018712	0.441183392783175	6.89334000340061e-07	1.5620412106954e-05
ENSRNOG00000005932	0.440622025178226	1.15249617152371e-05	0.000197576391452682
ENSRNOG00000031364	0.439339753984945	0.005876858237858	0.0388225168145516
ENSRNOG00000047922	0.437912971588501	0.00111856849481857	0.0103663644824237
ENSRNOG00000047984	0.437739995394599	1.75370345479334e-07	4.64438617931123e-06
ENSRNOG00000021680	0.437481815458953	2.2188590498711e-06	4.45813160300101e-05
ENSRNOG00000027756	0.435876923188903	0.000197408803375114	0.00236654992685727
ENSRNOG00000008484	0.435705504060721	2.1536327741247e-07	5.62445273367159e-06
ENSRNOG00000015683	0.434686396523598	0.00281830453208019	0.0217121835347221
ENSRNOG00000011696	0.434331704511024	0.0058022350483357	0.0384662912201367
ENSRNOG00000007570	0.433688431946463	0.0016764461076888	0.0144027174439923
ENSRNOG00000049856	0.432266149895977	2.41340294176002e-06	4.81052499065896e-05
ENSRNOG00000014528	0.431544708785989	2.11013330816272e-05	0.00033935537695522
ENSRNOG00000005592	0.430328649802123	1.31503113342989e-05	0.000223407036636471
ENSRNOG00000033479	0.428072065471261	0.000734571804250764	0.0072824095514834
ENSRNOG00000010985	0.426122164688893	4.58975061151162e-07	1.10299698738598e-05
ENSRNOG00000008712	0.425521617196598	0.00116907986942016	0.0107354445778747
ENSRNOG00000015137	0.42431369052047	0.000277465378809721	0.00315556663644052
ENSRNOG00000020901	0.423427064584021	3.41911571598639e-05	0.000516259065372734
ENSRNOG00000009576	0.423298203079646	0.000394777546335196	0.00429525468038322
ENSRNOG00000009972	0.422757714561395	0.00406343353300101	0.0290841533360799
ENSRNOG00000046515	0.422508387156697	0.00130978587451204	0.0117763504433305
ENSRNOG00000001833	0.422483775992828	1.04772833456256e-06	2.28483621903375e-05
ENSRNOG00000005289	0.422077650712044	0.00750834707852533	0.047123399469512
ENSRNOG00000018564	0.421946850589256	3.4984713103982e-11	1.81163107135363e-09
ENSRNOG00000017164	0.421327380596919	0.00442658504207662	0.0311701915883423
ENSRNOG00000010636	0.420783635630766	6.06349105923608e-07	1.39924573922861e-05
ENSRNOG00000017418	0.42034489759632	2.54645582096558e-05	0.00039971398714719
ENSRNOG00000036866	0.418483488389542	0.000785159650690718	0.00770786369788822
ENSRNOG00000007849	0.418052985049773	5.42850607358532e-05	0.000775375905429926
ENSRNOG00000011799	0.417812069780204	0.000197775730906023	0.00236906398173519
ENSRNOG00000011762	0.417810174749337	0.00103728653258063	0.00972673973830586
ENSRNOG00000013045	0.417266056737872	8.90154914974303e-05	0.00119339363111635
ENSRNOG00000017090	0.416671448700158	2.79587611819714e-07	7.1047314038976e-06
ENSRNOG00000001052	0.415158809400515	2.83770821247534e-08	9.13705663542542e-07
ENSRNOG00000018566	0.415055090449554	0.00696412760024952	0.04452373305395
ENSRNOG00000036827	0.414150290325041	3.42805485982516e-05	0.000517090677504558
ENSRNOG00000009955	0.413937232921099	5.50878676220862e-05	0.000786097610982213
ENSRNOG00000004903	0.411168244807102	8.30744555233891e-05	0.00112374234316154
ENSRNOG00000005519	0.411102799689176	0.000198994341065646	0.00237799026607313
ENSRNOG00000016388	0.409794333628932	5.24200429051895e-05	0.000749447463508824
ENSRNOG00000003893	0.40916244360389	0.00251610877940266	0.019830148115491
ENSRNOG00000000967	0.408759663964981	8.25182837771332e-06	0.000146808502743521
ENSRNOG00000003699	0.40816623180739	0.000153180445360922	0.00190451826001958
ENSRNOG00000015614	0.407890171833423	0.000528446288983374	0.00551083538317679
ENSRNOG00000001427	0.407382144524492	1.85883702967266e-08	6.16978308373068e-07
ENSRNOG00000004035	0.407116467542185	3.92527476402938e-06	7.48733739483022e-05
ENSRNOG00000007036	0.406560307749014	0.000429165778138182	0.00459964374876548
ENSRNOG00000026432	0.405780735013673	0.00237696088816653	0.0189215127436775
ENSRNOG00000042592	0.403795628303186	0.00190157818818101	0.0158840807747781
ENSRNOG00000049088	0.401198197748229	0.000390616287846347	0.00426335539669066
ENSRNOG00000050795	0.400050110927151	0.00117613499050583	0.0107805220023919
ENSRNOG00000005271	0.39983202687242	3.48901759529709e-08	1.09533346132358e-06
ENSRNOG00000008682	0.399728654576035	3.11517728122224e-07	7.86308315757755e-06
ENSRNOG00000046353	0.39880996363743	2.89432824313342e-05	0.000445501862061057
ENSRNOG00000002318	0.397503837535809	0.00738949072369684	0.0466299144536799
ENSRNOG00000024374	0.396162036727141	0.000612430280362771	0.00626099857176838
ENSRNOG00000022247	0.395550982970206	6.34041545077946e-10	2.79367603590046e-08
ENSRNOG00000001647	0.394565346912093	1.53468187069652e-05	0.000255537249829015
ENSRNOG00000018343	0.394040393993168	7.83043579321836e-10	3.38099819392572e-08
ENSRNOG00000023809	0.393515946205982	1.88975713887512e-07	4.97845285414497e-06
ENSRNOG00000039862	0.393457053912675	3.47623924573171e-05	0.000521747501931585
ENSRNOG00000032630	0.392069800125093	0.00223112405773564	0.0180079316689975
ENSRNOG00000033134	0.391957734352139	1.54104909366567e-05	0.000256314225082208
ENSRNOG00000022893	0.390977890812601	0.00546956752099218	0.0366967555537984
ENSRNOG00000001274	0.389904078306556	4.17159117842713e-08	1.28551549013739e-06
ENSRNOG00000030285	0.389042307768274	8.68134754861089e-08	2.45900801146649e-06
ENSRNOG00000000423	0.388859990184971	0.00592712722141041	0.0390708136917907
ENSRNOG00000014508	0.388528704830534	2.23969317427457e-06	4.49399952638395e-05
ENSRNOG00000006611	0.388374707173329	0.00787377671877184	0.0487669302816165
ENSRNOG00000019921	0.388347941934164	0.000621921859776499	0.00633653854291552
ENSRNOG00000001267	0.388171909849879	0.00224975587132485	0.0181191441354678
ENSRNOG00000010274	0.387593370158795	8.68384228793707e-05	0.00116836445925825
ENSRNOG00000010594	0.387069911020464	0.00369034039282445	0.0269950191162484
ENSRNOG00000014713	0.384030732192675	9.95368722188467e-07	2.18647394674315e-05
ENSRNOG00000014654	0.383600215131628	4.09961332521313e-05	0.000603881458432421
ENSRNOG00000032002	0.383067585388488	5.00832221111918e-06	9.35197117711957e-05
ENSRNOG00000009751	0.381451775861881	0.00110271360278716	0.010257278568148
ENSRNOG00000003063	0.381159998229443	1.39486435871822e-09	5.83866972820134e-08
ENSRNOG00000021552	0.380843118485103	0.00211552038883229	0.0172487772274047
ENSRNOG00000029078	0.380183775009749	0.000373314373969974	0.00409721362079646
ENSRNOG00000017075	0.378992755905543	2.67339102710888e-05	0.000416170758135369
ENSRNOG00000015807	0.378152511278754	0.00473899920301712	0.0329239183910857
ENSRNOG00000004874	0.377558369191985	0.00012057032709646	0.00154364847834882
ENSRNOG00000017866	0.377017206731845	1.48216288028877e-05	0.000247339008228919
ENSRNOG00000025624	0.376862479074755	4.42852321238786e-07	1.07288450622946e-05
ENSRNOG00000002890	0.376256880242099	2.10821674377931e-08	6.90624306782837e-07
ENSRNOG00000017644	0.375963465312827	0.000106351348230907	0.0013839451351395
ENSRNOG00000029610	0.374871081377185	1.14487941591721e-06	2.4610824420052e-05
ENSRNOG00000015913	0.374375172253017	9.23518423672635e-06	0.000161631813313855
ENSRNOG00000011800	0.374022905836582	0.00313586421427923	0.0236626629168621
ENSRNOG00000005882	0.373647396390356	0.00011985634919402	0.00153842872743159
ENSRNOG00000048929	0.373576126705051	0.000339713618204268	0.00376684658772636
ENSRNOG00000015139	0.372280518709946	0.000725855142667006	0.00721233657911053
ENSRNOG00000016267	0.371438256371013	7.77871226823614e-05	0.00106079108751177
ENSRNOG00000030880	0.370624146414887	6.30850042181439e-07	1.44912793988294e-05
ENSRNOG00000011116	0.370590818580523	1.8244101889695e-08	6.06888237032701e-07
ENSRNOG00000011398	0.370256889989349	5.06951986105011e-06	9.44284237159013e-05
ENSRNOG00000001525	0.369089966147515	0.000589664245244608	0.00606943340955669
ENSRNOG00000003108	0.367719017549503	1.46468416331348e-05	0.000244693189101672
ENSRNOG00000004810	0.366560807820324	0.000100049407509089	0.0013155711359114
ENSRNOG00000011274	0.366442921347045	1.48071162708837e-08	5.03675925701909e-07
ENSRNOG00000011140	0.365680397971841	9.78658788380694e-06	0.000170293409724119
ENSRNOG00000027520	0.365511374180429	0.00386119392183613	0.0279732361577637
ENSRNOG00000003984	0.365217584050547	0.00484412346784942	0.0335418557634747
ENSRNOG00000016974	0.364194548628679	1.31389619204428e-09	5.53047534019979e-08
ENSRNOG00000002790	0.362962499292473	1.71882294500423e-06	3.5676229970067e-05
ENSRNOG00000030572	0.362245150376783	0.000191807254980437	0.00231783763055349
ENSRNOG00000008300	0.361822618291489	0.00138304225982885	0.0123174136012772
ENSRNOG00000032463	0.361583968185522	2.83159841781385e-05	0.000436738552282875
ENSRNOG00000003597	0.361182176238107	0.00376946842444356	0.0274937655798355
ENSRNOG00000046305	0.361029469381031	0.00438580064229227	0.0309317849133688
ENSRNOG00000016380	0.360636469961051	0.00182451198472826	0.0154198379685195
ENSRNOG00000014096	0.360538636853659	3.61159906976282e-07	8.96592856379835e-06
ENSRNOG00000002454	0.359545610570085	2.59029621159691e-12	1.59319075969608e-10
ENSRNOG00000001843	0.358044401923804	0.00785628364870344	0.048718657737577
ENSRNOG00000001349	0.357590859088364	0.000699944080519271	0.00700362373794482
ENSRNOG00000017741	0.356913053313026	0.000537040334244712	0.00559271651467419
ENSRNOG00000020618	0.356857575466684	0.00573807617171959	0.0380744473058752
ENSRNOG00000009453	0.356603745762539	0.000238758324827605	0.00277184067552171
ENSRNOG00000015124	0.35571677843734	0.00394798122511693	0.028427089093295
ENSRNOG00000009882	0.355325180725797	3.75150545478975e-05	0.000559163557845961
ENSRNOG00000000921	0.355133914172045	6.02356858684218e-08	1.79385681887599e-06
ENSRNOG00000018227	0.354922830819217	1.04759519641616e-07	2.89124762175735e-06
ENSRNOG00000010633	0.354537581644135	3.77530958862802e-08	1.1754161196495e-06
ENSRNOG00000048915	0.354507013950043	3.07521015352615e-05	0.000470460322878026
ENSRNOG00000007367	0.354314056972574	8.78473625139379e-09	3.13690025052732e-07
ENSRNOG00000011241	0.353865998016952	0.00124592198892369	0.0113237626363637
ENSRNOG00000010357	0.353569912903384	0.0015037744472268	0.0131899750554486
ENSRNOG00000006992	0.353566938467702	0.00270539811689994	0.0210142495997759
ENSRNOG00000013090	0.35286050081548	0.000241877748695777	0.00280373522699743
ENSRNOG00000017552	0.352449804174587	0.00188218857134753	0.0157745826371724
ENSRNOG00000033123	0.352447630169954	0.00217862586243911	0.0176788977496473
ENSRNOG00000046168	0.352227129555128	0.00125320236254666	0.0113830659440721
ENSRNOG00000001323	0.352071577505023	2.14612874081523e-09	8.74054432306615e-08
ENSRNOG00000016050	0.352051240087065	0.00316183003917974	0.0238347257930963
ENSRNOG00000050671	0.351508599951764	0.000476818429711428	0.0050281154075028
ENSRNOG00000012771	0.351378025032366	2.59654205968992e-05	0.000406235349504705
ENSRNOG00000008234	0.351171361141072	0.000209451669647256	0.00247547232150157
ENSRNOG00000006200	0.349948660567993	0.00423993333696539	0.0301091213264522
ENSRNOG00000002524	0.349081347602769	0.00565505190446843	0.0376063447256994
ENSRNOG00000008055	0.348641964550422	0.0029546587649014	0.0226123681707969
ENSRNOG00000017018	0.348640411540023	1.34976402886371e-06	2.87282403261966e-05
ENSRNOG00000039050	0.347394326122979	7.56038355023268e-05	0.00103664622127804
ENSRNOG00000013504	0.345547816011425	3.84911082686812e-07	9.52417915436382e-06
ENSRNOG00000000327	0.345513588254333	2.05962487134821e-07	5.39764994545152e-06
ENSRNOG00000008314	0.344858814745099	7.81092199653514e-06	0.000140122361387843
ENSRNOG00000008637	0.343836010542157	1.60367019332535e-06	3.35191275951155e-05
ENSRNOG00000039469	0.343693394021473	9.54855034860579e-05	0.00127333721418708
ENSRNOG00000002129	0.343664622977335	0.000138378708238568	0.00174350230304932
ENSRNOG00000016256	0.343572881753335	0.00610413270255175	0.0399405886646775
ENSRNOG00000008142	0.343460410631249	0.000139782108589893	0.00175824423567705
ENSRNOG00000043350	0.342387245285995	9.0150190728528e-06	0.000158788083533635
ENSRNOG00000008628	0.340903843631823	2.78721390897983e-05	0.000431216903433439
ENSRNOG00000015791	0.339506447232069	0.00375929481015596	0.0274400222369551
ENSRNOG00000039471	0.339477299638583	0.00316634609788952	0.0238449122184393
ENSRNOG00000006961	0.338279513373887	4.47002984023945e-06	8.44096236373037e-05
ENSRNOG00000011093	0.33751965356932	5.94149494774537e-05	0.00084146980608623
ENSRNOG00000030091	0.33726366425026	5.04280208974351e-12	2.99173168072224e-10
ENSRNOG00000016896	0.336490364284709	0.000610343775690266	0.00624390383969899
ENSRNOG00000014289	0.335723069684043	3.39868101333294e-06	6.56599028075821e-05
ENSRNOG00000012513	0.335222953709145	7.05825792202107e-05	0.000977581696938746
ENSRNOG00000004926	0.334753663102801	0.00148807095227879	0.0130826961376249
ENSRNOG00000043201	0.334753349210574	8.04612250549646e-06	0.000143828019021739
ENSRNOG00000004572	0.334452556052615	0.00196440493696174	0.0162298110186206
ENSRNOG00000020247	0.332897670590366	0.00353843450197427	0.0260482020079386
ENSRNOG00000002153	0.332139205746667	0.00197840298614654	0.0162999205020461
ENSRNOG00000013282	0.331770392822555	0.00257229119413784	0.0201569714011768
ENSRNOG00000028436	0.331687858017886	0.000313634072754431	0.00352434887571702
ENSRNOG00000003849	0.330719872467795	4.00577451072152e-06	7.63122833148705e-05
ENSRNOG00000000989	0.330433364537159	2.97798130319284e-07	7.52939601641156e-06
ENSRNOG00000011369	0.330422952042817	5.84310366256444e-07	1.35327551653361e-05
ENSRNOG00000002163	0.330142592720729	9.94013165964618e-05	0.00131047982483997
ENSRNOG00000006972	0.329673591258313	0.00338409682284625	0.0251454413330721
ENSRNOG00000004812	0.328897241336154	0.00196785011929402	0.0162307243829456
ENSRNOG00000016879	0.328860905995149	0.00516177368977115	0.0351005269544952
ENSRNOG00000000581	0.328739219420286	3.18676501738563e-07	8.00356034116402e-06
ENSRNOG00000028651	0.328041725899199	2.17850049145291e-06	4.38288703680959e-05
ENSRNOG00000011632	0.327778178223383	0.000140225492809641	0.00176235025116637
ENSRNOG00000005196	0.326861349631386	0.0013398777547448	0.0120051470882394
ENSRNOG00000046603	0.32681372530217	0.0024258632460987	0.0192396490818218
ENSRNOG00000047137	0.326413346263872	0.000529854871682498	0.00552170336195267
ENSRNOG00000006076	0.32625278089423	0.00594798091879205	0.0391740054481107
ENSRNOG00000005034	0.325950660076997	0.00153792958268311	0.0134582235083925
ENSRNOG00000007446	0.325336310810907	0.00178892339688363	0.0152043354019399
ENSRNOG00000014215	0.325165525133443	0.00582749282255798	0.0385997755354401
ENSRNOG00000017914	0.323429434571599	0.00114040133692607	0.0105233972725897
ENSRNOG00000007881	0.323328675597175	2.27967787496712e-07	5.90248554946383e-06
ENSRNOG00000008716	0.323288246333831	0.0013682459164822	0.0122133560795328
ENSRNOG00000003050	0.322751997005875	3.90298971576919e-06	7.45426514916678e-05
ENSRNOG00000033560	0.321854053506128	0.00421512951133883	0.0299895120898795
ENSRNOG00000016690	0.321370309660253	0.0007249129108019	0.00721233657911053
ENSRNOG00000014416	0.321121934420227	4.08600474707157e-06	7.76443953765719e-05
ENSRNOG00000007890	0.320653179389199	4.05123642506048e-06	7.70809112237833e-05
ENSRNOG00000042419	0.319035875913621	0.00699007239090284	0.0445950045971697
ENSRNOG00000028919	0.318935730533625	4.42903894544207e-05	0.000647972697755987
ENSRNOG00000008934	0.318569454307595	0.00194885898817569	0.0161447806997358
ENSRNOG00000012015	0.318542305193216	1.7087025154925e-09	7.05436663176888e-08
ENSRNOG00000011471	0.317155817235982	0.000112798234393	0.00145776723333458
ENSRNOG00000001190	0.316881858991684	6.14399979710834e-06	0.000112769711257766
ENSRNOG00000007436	0.316746630445992	0.00406045497210505	0.0290812718510698
ENSRNOG00000004005	0.316721559026601	0.0074059686600617	0.0467099819173556
ENSRNOG00000021628	0.316449004391838	0.000735142151690424	0.00728313139816248
ENSRNOG00000020280	0.315905132134584	0.00171430557886473	0.0146777674817685
ENSRNOG00000037227	0.315650285540213	0.000182574455935356	0.00221872135200797
ENSRNOG00000023529	0.315393125357269	0.000406581633943722	0.00440266381295309
ENSRNOG00000016955	0.315144229488121	1.53374386331747e-05	0.000255537249829015
ENSRNOG00000043085	0.314436416724333	0.00377980113561588	0.0275424677527058
ENSRNOG00000008393	0.313580609310251	6.28280029920433e-06	0.000114597218344071
ENSRNOG00000019168	0.313515800019313	0.00544079670171822	0.0365688516941088
ENSRNOG00000047456	0.313483223685442	1.78927097155106e-05	0.000293389817957595
ENSRNOG00000014938	0.313293359864118	0.000243421094568339	0.0028140688171106
ENSRNOG00000050091	0.313002207525342	0.000114472826803608	0.0014768758793695
ENSRNOG00000011797	0.312517220971379	0.000940483400580831	0.00893014767697073
ENSRNOG00000014633	0.312206513388417	8.11209739550352e-05	0.00109929132781333
ENSRNOG00000007839	0.312180463441191	0.00012975976875341	0.00164453318363763
ENSRNOG00000033330	0.311675208629585	0.00352609538805804	0.0259827537421255
ENSRNOG00000012594	0.311411598192632	0.00222865751284727	0.017997663483974
ENSRNOG00000036798	0.311292420159381	6.18290850213081e-06	0.000113345800752566
ENSRNOG00000026742	0.311202412346971	1.48632652576782e-06	3.14129795466973e-05
ENSRNOG00000010915	0.309484948582786	2.0241055286527e-05	0.00032691582220008
ENSRNOG00000001825	0.309188946390479	0.000648270334796951	0.00656063510749177
ENSRNOG00000023593	0.309080488442904	1.7824803576246e-05	0.000292594733214
ENSRNOG00000045779	0.309013656800508	0.00059810792152479	0.00613956966584268
ENSRNOG00000002827	0.308870049063958	0.000356556248364811	0.00393622425392625
ENSRNOG00000006003	0.308806620658564	3.05289592020674e-17	3.4589540316989e-15
ENSRNOG00000019384	0.308800832623398	0.00640321564725631	0.0415276152401207
ENSRNOG00000042960	0.308751210366137	0.00450761197544297	0.0316052322212719
ENSRNOG00000009217	0.308325240981098	9.86516146275532e-05	0.00130287570624242
ENSRNOG00000008277	0.308215103374175	0.000194033071922774	0.00233875467814618
ENSRNOG00000042504	0.30805678007777	0.00448228292910232	0.0315035081430237
ENSRNOG00000028063	0.307865336750324	0.000166474860784658	0.00204450666435535
ENSRNOG00000006952	0.30742350264148	0.00380459821811351	0.0276429559058594
ENSRNOG00000006859	0.307345100878325	0.00179952310358295	0.0152429237630581
ENSRNOG00000002336	0.307156909889565	7.3941837634562e-08	2.13453937033566e-06
ENSRNOG00000040281	0.307127618218466	0.000120018309410002	0.00153919651446751
ENSRNOG00000027690	0.306762537667075	0.0010190926508736	0.00956804184175342
ENSRNOG00000012438	0.30648156128948	6.24495233588345e-06	0.00011434409082555
ENSRNOG00000001616	0.304120795736416	4.17093540378859e-06	7.91584705285771e-05
ENSRNOG00000019219	0.303807861518657	1.53957876896748e-07	4.12076598038561e-06
ENSRNOG00000017204	0.303645418844191	0.00355089821535571	0.0261144388517302
ENSRNOG00000009492	0.303561442310119	0.000409969223063235	0.00442854926332608
ENSRNOG00000004512	0.303545253583668	0.000272058829251574	0.00310579886211513
ENSRNOG00000018639	0.302619257084945	0.000458577111385432	0.00485614792091853
ENSRNOG00000000415	0.302437943378134	1.15458390495499e-05	0.000197709373451896
ENSRNOG00000048989	0.301916805595901	0.000229579774754382	0.00268651639081893
ENSRNOG00000012693	0.30188897759284	1.25061130960351e-06	2.67311515239934e-05
ENSRNOG00000005989	0.301812614625764	0.00774002291367392	0.0481165038309209
ENSRNOG00000017017	0.301360068911677	0.00186137288805641	0.0156436296988969
ENSRNOG00000015932	0.299699864927711	0.00160782024288921	0.0139162798622042
ENSRNOG00000005907	0.299059912661086	0.00253927224413135	0.0199709255985467
ENSRNOG00000018766	0.299044903494167	0.00698620120954205	0.0445891851023249
ENSRNOG00000003103	0.298978718279147	0.00745936824124199	0.0469136978411
ENSRNOG00000005509	0.298780590793922	1.12256863286153e-06	2.41885867096574e-05
ENSRNOG00000027234	0.298463034310999	0.0040284907843505	0.0288660616402177
ENSRNOG00000034037	0.297871891216166	0.000557504083724394	0.00577787416619181
ENSRNOG00000016619	0.297448389055806	0.00280141538076688	0.021615221901063
ENSRNOG00000048859	0.297050962406854	4.31055908722337e-09	1.66553371500946e-07
ENSRNOG00000028584	0.296949797441627	0.00224099756301261	0.0180694867028656
ENSRNOG00000015268	0.29604350467946	0.000106331226309845	0.0013839451351395
ENSRNOG00000014758	0.295856636719875	0.00206901017402237	0.01692612069074
ENSRNOG00000005979	0.294886091209451	8.35535473724334e-06	0.000148300165530648
ENSRNOG00000000042	0.294774961532505	0.00304474955331912	0.0231490065686003
ENSRNOG00000013631	0.29473796301804	0.00194150123512091	0.0161103976387869
ENSRNOG00000013304	0.294659920013665	0.00401244211180494	0.0287784341660108
ENSRNOG00000009808	0.293983705161076	4.4171976087317e-06	8.35342819702038e-05
ENSRNOG00000017669	0.293641443478147	0.00521335570769314	0.035323766708286
ENSRNOG00000010299	0.293452766730798	8.7920585836566e-05	0.00117976429917294
ENSRNOG00000018714	0.29330611780197	0.00356786768557378	0.0262118272046778
ENSRNOG00000013481	0.29320282113552	0.000975841625841623	0.00922519288570102
ENSRNOG00000013506	0.293159398188472	0.00231145768876939	0.0185076280085366
ENSRNOG00000045698	0.292444280295485	0.000572101185295592	0.00590074795429108
ENSRNOG00000015538	0.29227059519973	0.0017482712130367	0.0149040004926882
ENSRNOG00000000996	0.291655650067299	0.00235129518421269	0.0187667728447569
ENSRNOG00000012325	0.291561692876371	0.00381888149007954	0.0277066563187331
ENSRNOG00000017405	0.291308957450333	0.00632002660119918	0.0410957192080012
ENSRNOG00000009378	0.290511234639968	0.00702373417114738	0.0447718486569458
ENSRNOG00000018367	0.289155089425103	0.00130081868745693	0.0117321755993315
ENSRNOG00000005923	0.289026970375586	3.29039465502656e-06	6.36494955797115e-05
ENSRNOG00000018785	0.288415413703561	0.00801936557240333	0.0495058663705636
ENSRNOG00000001608	0.287832018876187	4.22280620977738e-05	0.000620814310001321
ENSRNOG00000011977	0.287407360182851	0.00352452194517595	0.0259827537421255
ENSRNOG00000046327	0.287405618613383	7.12001240568034e-05	0.000984325384781624
ENSRNOG00000000105	0.286816875230191	0.00106732100363914	0.00997114705755624
ENSRNOG00000013343	0.286180037274817	0.000221499882514957	0.00260537607262186
ENSRNOG00000016467	0.285729005301276	0.00701336867104298	0.0447246942462745
ENSRNOG00000012729	0.285526773735304	0.0017444148534395	0.0148848173422876
ENSRNOG00000007701	0.285328987702346	0.00183264117732667	0.0154625251406134
ENSRNOG00000016751	0.283724300416111	0.00020272675847762	0.00241493242964368
ENSRNOG00000001531	0.283604863858899	0.00806247107812163	0.0496702275863511
ENSRNOG00000005753	0.283512049199998	0.00207802916600021	0.0169906790572204
ENSRNOG00000042253	0.283242909334396	0.00123870755883821	0.0112717899783412
ENSRNOG00000043059	0.282914076394486	0.00743868847725871	0.0468227220817926
ENSRNOG00000048441	0.282688815442199	1.50073157471483e-06	3.16287050340947e-05
ENSRNOG00000021262	0.282559263760871	0.000120522189479701	0.00154364847834882
ENSRNOG00000015631	0.282426678325198	0.000634255707635569	0.00644912230658595
ENSRNOG00000002198	0.282368934116139	0.00049107373501525	0.00516759086099497
ENSRNOG00000024144	0.282225767523045	0.000184629215833756	0.00224007862592501
ENSRNOG00000009613	0.282020890852249	0.00393078113704067	0.0283411200737157
ENSRNOG00000000082	0.281954736888839	0.000344464784529101	0.0038167204691684
ENSRNOG00000000657	0.281772932052346	1.00252354770963e-05	0.00017404409378383
ENSRNOG00000047230	0.281550782370717	0.0077126425750136	0.0480255417201983
ENSRNOG00000014323	0.281021917296036	8.92860765508297e-05	0.00119595723337285
ENSRNOG00000001060	0.28079763302887	0.00478593565885569	0.0332040812354035
ENSRNOG00000001309	0.28056040812301	0.0071841032362859	0.0455628163584142
ENSRNOG00000021314	0.280000946799352	0.00767887207084593	0.04792000444678
ENSRNOG00000028185	0.279784258003069	3.81010581613184e-05	0.000566217796284918
ENSRNOG00000025318	0.279781988762267	0.000829783710471373	0.00808040490184036
ENSRNOG00000021938	0.279621501861842	0.00024226209172319	0.00280603186792987
ENSRNOG00000009094	0.279198403816397	3.13731541504871e-05	0.000477327970458238
ENSRNOG00000012060	0.278767981700245	5.65777574427462e-07	1.31569479460608e-05
ENSRNOG00000005609	0.278609020702675	0.0039709668765721	0.0285625297675728
ENSRNOG00000003917	0.278203911121118	0.00776295982709891	0.04823919242662
ENSRNOG00000018618	0.277851768770321	0.00118938380882289	0.0108821035914706
ENSRNOG00000016121	0.277671347917277	5.91493207089682e-06	0.000108963461340274
ENSRNOG00000014720	0.27759080371135	1.08156346472498e-06	2.34504746042313e-05
ENSRNOG00000008688	0.277420419879561	0.000672036077978014	0.00677385395254227
ENSRNOG00000001036	0.277314184766002	0.0054101830377465	0.0364118125037079
ENSRNOG00000023946	0.277185756045682	0.00370643080947503	0.0270995661659288
ENSRNOG00000009702	0.276885373330491	0.000153864421294054	0.00190829873619761
ENSRNOG00000050445	0.276871770932996	0.000733171098160595	0.00727330828056748
ENSRNOG00000012371	0.27661124788128	0.00428463170153568	0.0303835835813841
ENSRNOG00000006400	0.276466918702788	1.71947758774308e-05	0.000284421600106482
ENSRNOG00000031730	0.276378254804729	0.0067716168361723	0.0434959480410402
ENSRNOG00000009700	0.276359347651872	1.64892379758789e-08	5.53399392112514e-07
ENSRNOG00000002895	0.276284545273214	0.00318017523733918	0.0239132039178962
ENSRNOG00000009830	0.275797043418163	0.000138149259149501	0.00174350230304932
ENSRNOG00000014828	0.27571287215814	0.000192492234316424	0.00232239029536765
ENSRNOG00000003550	0.27566941913589	0.00296842725015804	0.0227062082399145
ENSRNOG00000007076	0.275280442033749	0.00586551048115723	0.0387834038791392
ENSRNOG00000003402	0.274048382526987	4.44325116919111e-14	3.4336077881303e-12
ENSRNOG00000021007	0.273655585867738	4.44474427363299e-05	0.000649639684378037
ENSRNOG00000007662	0.273138677081262	0.00265322799841622	0.0206729538304726
ENSRNOG00000018099	0.273093288578743	0.00163096461296857	0.0140600719409745
ENSRNOG00000002247	0.272835096444041	0.00773869495686466	0.0481165038309209
ENSRNOG00000008259	0.27268043238205	0.00596108841372643	0.0392132014871258
ENSRNOG00000025462	0.272611623998856	0.000102216820921447	0.00134159149801775
ENSRNOG00000010199	0.272024434716563	0.000446557451010738	0.00475560016203591
ENSRNOG00000006744	0.271781672447485	0.00161113830085782	0.0139289977370204
ENSRNOG00000008797	0.271477394938491	0.00170841111359929	0.0146495930668574
ENSRNOG00000036684	0.271306290970595	0.00143730298399867	0.012725451625074
ENSRNOG00000001139	0.271260065612298	5.15522067120714e-07	1.2176178729533e-05
ENSRNOG00000003241	0.270417954938522	5.62372174892264e-05	0.000801739479985953
ENSRNOG00000012123	0.270302763931336	0.000425375048180136	0.0045655103995915
ENSRNOG00000023837	0.269448101095222	0.00225091497920206	0.0181191441354678
ENSRNOG00000001278	0.269336424284003	1.12955197137117e-05	0.000194084591295236
ENSRNOG00000045791	0.269125005933393	0.00211355622062568	0.0172437350777522
ENSRNOG00000020989	0.268081506889048	0.0055595972730131	0.0371848962747601
ENSRNOG00000013290	0.267997416788636	0.000472067388588473	0.00498499192616657
ENSRNOG00000011893	0.267892382277284	0.00743644413396529	0.0468227220817926
ENSRNOG00000022289	0.267750570398883	0.00258879299955831	0.0202708664822305
ENSRNOG00000012709	0.26721793093765	9.57005021536492e-06	0.000166910979971451
ENSRNOG00000015255	0.266596068860209	0.00458710204732293	0.0320310661497263
ENSRNOG00000019738	0.266506668594948	1.04134268189694e-05	0.000179954046714506
ENSRNOG00000000381	0.265557812411122	0.00139754398568542	0.0124352204993405
ENSRNOG00000006412	0.265325301632106	3.3136435959816e-05	0.000501842164299966
ENSRNOG00000009063	0.265159464397916	0.00293745497799233	0.0225035633265717
ENSRNOG00000004776	0.264819625452349	0.000735611254098036	0.00728313139816248
ENSRNOG00000019857	0.264802548790158	0.00698395030398765	0.0445891851023249
ENSRNOG00000013213	0.264376163171503	0.000257493804922942	0.00295311221505861
ENSRNOG00000045898	0.264289725557301	4.69139187966244e-07	1.12213625769259e-05
ENSRNOG00000004289	0.26364118973234	0.00122516235141558	0.0111822964709155
ENSRNOG00000009629	0.263434392621448	0.00135870535395583	0.0121365328860464
ENSRNOG00000038085	0.263045606084551	0.00252900086150753	0.0199005294945468
ENSRNOG00000002748	0.262526407634972	0.000201991083925793	0.00240997913196973
ENSRNOG00000013972	0.261262487768831	0.00139874568626864	0.0124352204993405
ENSRNOG00000004160	0.261049458905281	1.01591469920148e-07	2.81930360999395e-06
ENSRNOG00000048577	0.260732765425256	2.21751316102645e-05	0.000353605352629711
ENSRNOG00000001500	0.260240742834171	0.00192598305841349	0.0160293755086647
ENSRNOG00000019189	0.260078536962309	0.00118532781563634	0.0108572110203116
ENSRNOG00000032136	0.260067444161008	0.00515354034066357	0.0350603608999816
ENSRNOG00000004367	0.259987606762528	0.00782653194160898	0.0485941532048232
ENSRNOG00000026316	0.259751899522017	3.48041451687753e-05	0.000521854391590323
ENSRNOG00000006467	0.259451841120764	0.000358106826768736	0.00394755799018148
ENSRNOG00000020693	0.259398186302372	0.00356935891061111	0.0262118272046778
ENSRNOG00000038166	0.259124036995311	0.000232294628360406	0.00271142351259718
ENSRNOG00000013211	0.259014118422838	0.00451487256378357	0.0316292955200626
ENSRNOG00000005145	0.258612575674164	0.000157437495630856	0.0019478042870783
ENSRNOG00000008362	0.258368083066541	0.0011285909761489	0.0104321030073754
ENSRNOG00000006824	0.258346296130448	9.96126716610694e-05	0.00131211831229078
ENSRNOG00000017230	0.258240055701197	3.61703622779458e-06	6.94332725052694e-05
ENSRNOG00000014660	0.257048203044966	0.00235083871137612	0.0187667728447569
ENSRNOG00000028746	0.257046177118749	0.00531463916572107	0.0359175328758886
ENSRNOG00000021209	0.256848226194867	0.00360588120848322	0.0264413741754908
ENSRNOG00000005087	0.256708488415326	0.000155063042715433	0.00192158305154511
ENSRNOG00000001043	0.25662544050666	0.000123919322661827	0.00157981410591461
ENSRNOG00000003889	0.256145184979561	0.00214271823537584	0.0174344606311439
ENSRNOG00000009846	0.255575818951323	0.0019824477722079	0.0163154044125619
ENSRNOG00000006684	0.255354350375102	0.00161304596930796	0.0139374941006317
ENSRNOG00000047185	0.25529386117149	0.00505649748425451	0.0344779912172992
ENSRNOG00000021017	0.254955362464999	0.000114405028677292	0.0014768758793695
ENSRNOG00000024929	0.254627828975477	9.79147424349993e-05	0.00129541462138104
ENSRNOG00000011365	0.25399775196246	0.00131804562509286	0.0118294398597524
ENSRNOG00000013100	0.253641194901819	0.00438657006834357	0.0309317849133688
ENSRNOG00000019552	0.253546504351828	0.00206467846858006	0.0168998586871445
ENSRNOG00000005877	0.253424814632361	3.46999675867223e-05	0.000521329822098024
ENSRNOG00000015501	0.253062707749458	0.00604953173335933	0.0396694489512584
ENSRNOG00000021817	0.253032054769847	0.00112176823179999	0.0103832466124042
ENSRNOG00000009034	0.252636230565574	0.000175354313514274	0.00214307716978638
ENSRNOG00000006646	0.252615702459754	0.0031644615588045	0.0238426356148125
ENSRNOG00000045871	0.252589165290208	0.000462614292746266	0.00489202440518841
ENSRNOG00000007485	0.25230803395278	0.000994142970071387	0.00937882167428884
ENSRNOG00000007887	0.252275754061279	0.00477545848823858	0.0331619280918282
ENSRNOG00000010803	0.251451587639657	0.000337844478340032	0.00375164218430799
ENSRNOG00000010024	0.251268006373173	0.000153684127127599	0.00190763271143805
ENSRNOG00000002989	0.251134734992828	5.61713899399236e-07	1.31028897059552e-05
ENSRNOG00000000541	0.250890651032849	0.00644375211730501	0.0417638282389975
ENSRNOG00000007822	0.2506276011553	0.00080078977133105	0.0078256167731437
ENSRNOG00000008035	0.25054047402955	0.000322585247547026	0.00360611060481167
ENSRNOG00000016519	0.250039190456057	0.00312310130348025	0.023599491962516
ENSRNOG00000004152	0.24994740048411	0.000133225290698327	0.00168703521473369
ENSRNOG00000032307	0.249786806810192	0.00192299721812655	0.0160185987174953
ENSRNOG00000039994	0.249351520855211	0.00128031137945454	0.0115873947009012
ENSRNOG00000026577	0.249311490488962	0.000127307902599399	0.00161916941244289
ENSRNOG00000002612	0.248914972431657	0.000880502056119255	0.00847244757205591
ENSRNOG00000001317	0.248303222159471	0.00387939613339168	0.0280646281008541
ENSRNOG00000045816	0.247796800634659	0.00758562620189567	0.0475292312833122
ENSRNOG00000018969	0.247691846465848	0.00349322080592839	0.0258086754862449
ENSRNOG00000013828	0.247180381648704	0.00110864593265948	0.0103052203015196
ENSRNOG00000021168	0.24716121833721	4.34375514468263e-05	0.000636113180517226
ENSRNOG00000010750	0.246272119859831	0.00632430638020804	0.0410957192080012
ENSRNOG00000013217	0.246116137995032	0.000178194998138187	0.00217250843603911
ENSRNOG00000007924	0.245856150250697	0.000291117708479461	0.00330161733871393
ENSRNOG00000016416	0.245761069555743	0.0060818880462852	0.039829626670783
ENSRNOG00000019913	0.245489959115448	5.0054051332677e-05	0.000717273918111587
ENSRNOG00000045561	0.245125385581648	0.00535907355743909	0.0361323845355927
ENSRNOG00000007330	0.244487638569994	0.00456954800075087	0.031938437854199
ENSRNOG00000031849	0.244317926379292	0.00466138443293246	0.0324621428060728
ENSRNOG00000022173	0.242533757902436	0.00335213413740547	0.0249695053467934
ENSRNOG00000026643	0.242374228271761	0.00497131054094992	0.0341353373815535
ENSRNOG00000005281	0.241952617512691	0.00255073471761447	0.0200309661129938
ENSRNOG00000042283	0.240779561307899	0.000775480004578401	0.0076227711604644
ENSRNOG00000017116	0.240201738250704	0.000256261822637335	0.00294554493159573
ENSRNOG00000021380	0.239922830376289	0.00481443628156344	0.0333557426790251
ENSRNOG00000004697	0.23963059878731	0.000335632560903858	0.00373533756296915
ENSRNOG00000012021	0.23941005507022	0.000955745984657335	0.00904088904130658
ENSRNOG00000011714	0.239361123465259	0.00771643366516702	0.0480293014871548
ENSRNOG00000022472	0.239191207592709	0.000223793804587506	0.00262848701584499
ENSRNOG00000026745	0.238906156541148	0.00243253628824893	0.0192824246857565
ENSRNOG00000015033	0.238140004583159	0.00286749147720385	0.0220347929984624
ENSRNOG00000007177	0.237495872120009	0.00231925505336294	0.0185503473456084
ENSRNOG00000030871	0.23743953627204	0.00196715651672489	0.0162307243829456
ENSRNOG00000010930	0.237203389921354	0.000453866456753055	0.0048164180540928
ENSRNOG00000010422	0.237196966718599	0.000229104479043144	0.00268458428825905
ENSRNOG00000002478	0.236890259889687	8.14813023851825e-06	0.000145306715460629
ENSRNOG00000019394	0.236655807198279	0.00742030764125886	0.0467656277064533
ENSRNOG00000047085	0.236612126084223	0.00228473285518226	0.0183423758096651
ENSRNOG00000004820	0.236398012993639	0.00251434279402977	0.0198265994574749
ENSRNOG00000023086	0.236243314817607	0.00750728859702166	0.047123399469512
ENSRNOG00000000981	0.235936284971435	0.00347132538397141	0.0257048659513833
ENSRNOG00000022576	0.235919864955447	0.000598944989023419	0.00614214464376374
ENSRNOG00000003645	0.235858527683453	0.000482830863813966	0.00508795684392493
ENSRNOG00000010825	0.235848298247924	0.000348223239504285	0.00385269896922913
ENSRNOG00000013286	0.234845097916228	0.000123217921217415	0.00157353462273324
ENSRNOG00000006186	0.233639269194466	0.00126659391746967	0.0114908511392838
ENSRNOG00000001811	0.233155059058806	0.000198688285914079	0.00237621728606291
ENSRNOG00000007099	0.233024913646064	0.00039457288987316	0.00429525468038322
ENSRNOG00000007026	0.232750714410309	0.00101387264492883	0.00953685823123126
ENSRNOG00000029416	0.23236682927331	0.00397744291742853	0.0285954615089363
ENSRNOG00000028227	0.232340261204056	0.000637288933181616	0.00647320794197453
ENSRNOG00000016063	0.232231813318039	0.00158497904852011	0.0137660226410083
ENSRNOG00000019550	0.232096556670765	2.56612380187656e-09	1.02842871198079e-07
ENSRNOG00000002463	0.231633934848842	0.00323284497662227	0.0242246349839488
ENSRNOG00000048980	0.231333943636034	0.000413989386886204	0.004462379163797
ENSRNOG00000014909	0.231284463335159	0.00123121031189103	0.0112239009013224
ENSRNOG00000008022	0.230884426783397	0.00633602591748796	0.0411541269614768
ENSRNOG00000016932	0.230531032475976	0.00752829488646004	0.0472289240816263
ENSRNOG00000024601	0.230439121720446	0.00225284275890768	0.0181249799967858
ENSRNOG00000009995	0.230406324104171	0.00516927921536886	0.0351040416838186
ENSRNOG00000015772	0.230287754344174	0.00351094174576907	0.0259090994941205
ENSRNOG00000018567	0.229797468394059	0.000703038186420854	0.00702991534915452
ENSRNOG00000008360	0.229544899753314	0.00502883394808127	0.0343924719645588
ENSRNOG00000009974	0.229537457682921	0.00436913744388331	0.0308811126369032
ENSRNOG00000020361	0.227937258574438	0.000335408602832401	0.00373533756296915
ENSRNOG00000004908	0.227776374043466	0.000521682260761807	0.00546298122822771
ENSRNOG00000017170	0.227469468200311	0.00186473870629831	0.0156574278138093
ENSRNOG00000007340	0.227089404557774	0.000944834310939416	0.0089601688052524
ENSRNOG00000003139	0.225899716709691	0.000609466717264687	0.00623916709406356
ENSRNOG00000008593	0.225836299139006	0.00047329434840201	0.0049944485546708
ENSRNOG00000001191	0.225807011706198	0.00174392928689862	0.0148848173422876
ENSRNOG00000021222	0.225408197951035	0.00130562039302196	0.0117459066880286
ENSRNOG00000037204	0.225088114383253	0.00349390788983606	0.0258086754862449
ENSRNOG00000034116	0.225056964632991	9.98936293896622e-05	0.00131466995744351
ENSRNOG00000003792	0.224252713129262	0.000153068741904006	0.00190451826001958
ENSRNOG00000021113	0.223848434929849	0.00012109826629528	0.0015490914896465
ENSRNOG00000000924	0.223425329057963	0.002723102119891	0.0211082437472415
ENSRNOG00000012597	0.223310237740009	0.00293897016084412	0.0225037303626829
ENSRNOG00000006644	0.223090566085256	0.00316920453306562	0.0238545170373456
ENSRNOG00000028549	0.222604399343269	9.64836043364691e-05	0.00128097923678084
ENSRNOG00000001789	0.221707706861174	0.000994582058233033	0.00937882167428884
ENSRNOG00000017150	0.22099102146203	0.00115153879439971	0.0106066858758003
ENSRNOG00000022373	0.220948920372754	0.00585827360900439	0.0387525570737871
ENSRNOG00000017340	0.220945373241559	0.00556529511651769	0.0372064916197006
ENSRNOG00000016029	0.219554805510239	0.00303036709106191	0.0230690437771886
ENSRNOG00000015987	0.219335775311784	6.89398019095157e-05	0.000961011910244674
ENSRNOG00000005775	0.218731198785661	0.000395145635452237	0.00429613966856404
ENSRNOG00000008247	0.218427544961335	0.00555725179311438	0.0371848962747601
ENSRNOG00000010087	0.218318331313819	0.0033858931931304	0.0251463896142346
ENSRNOG00000008610	0.218307444334156	0.00668775791035605	0.0431042874042581
ENSRNOG00000027590	0.218248720756446	0.00604513857108349	0.0396578986189191
ENSRNOG00000005577	0.217280357433035	0.000370071185032406	0.00406754390025772
ENSRNOG00000009290	0.216545141113063	0.000116711790278485	0.00150318800658675
ENSRNOG00000018119	0.215759197832964	2.15345158084701e-06	4.34330800786314e-05
ENSRNOG00000019464	0.215135273364766	0.00040524675669286	0.00439328300475159
ENSRNOG00000008607	0.214710259401129	0.00676244574876494	0.0434741019573971
ENSRNOG00000002280	0.214648755413924	0.00196303569897141	0.0162298110186206
ENSRNOG00000001808	0.214442432177948	0.00108846076064131	0.0101623390347608
ENSRNOG00000030445	0.214374566538879	2.53086980069194e-05	0.000397681720819884
ENSRNOG00000020513	0.214369796137617	0.000401390787800931	0.00435764256445072
ENSRNOG00000011014	0.214050305724508	7.04832117725141e-05	0.00097710351260351
ENSRNOG00000013393	0.213849996367162	0.00663627360816236	0.0428457613544981
ENSRNOG00000027617	0.213354392366983	0.0037724769135715	0.0275023970056163
ENSRNOG00000007371	0.21292627983028	0.00389177741366865	0.0281271912933203
ENSRNOG00000048309	0.211986016949589	0.00228703870428061	0.0183511108811526
ENSRNOG00000010752	0.211289798941612	0.00103975759723366	0.00974384778153857
ENSRNOG00000001350	0.210116322707458	0.000202453662588173	0.00241358721640916
ENSRNOG00000021678	0.21002899999787	0.00626129066476087	0.0408417100890942
ENSRNOG00000043099	0.209795807064517	0.00157199679055436	0.0137006475632526
ENSRNOG00000047453	0.209538186470734	0.00241240042616485	0.0191429499851912
ENSRNOG00000002926	0.209102273867765	0.00285244069107175	0.0219639390770364
ENSRNOG00000025899	0.208821030688075	0.000311131425898448	0.0035049004620291
ENSRNOG00000024533	0.208513653868248	0.00433689262370994	0.0306963996931353
ENSRNOG00000011448	0.208002328527364	0.00504883745286224	0.0344413452137533
ENSRNOG00000005890	0.20680044881734	0.00310260770926315	0.0235076863948401
ENSRNOG00000007518	0.206185182369193	4.70342526050113e-05	0.000682812285650208
ENSRNOG00000004304	0.205757659938082	0.00104324567717767	0.00976439075117411
ENSRNOG00000018102	0.205502778850277	0.00502843298498778	0.0343924719645588
ENSRNOG00000022507	0.205409298107153	0.00531528955559304	0.0359175328758886
ENSRNOG00000000302	0.205358380269147	0.00351966886738266	0.0259607881363628
ENSRNOG00000023202	0.205276387447173	0.00147444207748688	0.012989304327503
ENSRNOG00000005165	0.2049932547643	0.00352818244323525	0.0259854258245904
ENSRNOG00000045752	0.204728321943882	0.00768027956135682	0.04792000444678
ENSRNOG00000008562	0.204421510944824	0.000212627539175935	0.00250907156448094
ENSRNOG00000047620	0.20369927557371	0.00631458129415433	0.0410856759592451
ENSRNOG00000030667	0.20314060978473	0.00182856975811022	0.0154371240299425
ENSRNOG00000000098	0.202574975595954	0.00012764535310481	0.00162046152142913
ENSRNOG00000012284	0.2023483907447	0.000126039339861425	0.00160548335787981
ENSRNOG00000006221	0.201901138469114	0.00634298357207673	0.0411815680515399
ENSRNOG00000016728	0.201367674443322	2.37638014270557e-05	0.000376152020697797
ENSRNOG00000001979	0.201106670904902	4.59100572119741e-05	0.000669070263179147
ENSRNOG00000046381	0.201089696109411	0.00809057566382137	0.049802648969822
ENSRNOG00000016541	0.200797541285533	0.000102295350137527	0.00134159149801775
ENSRNOG00000014588	0.200251689362786	0.00470801231077055	0.0327539416024937
ENSRNOG00000018304	0.19986630184955	0.000624996549283455	0.00636356283861647
ENSRNOG00000045920	0.199464920207195	0.000847664239579581	0.00822593248608768
ENSRNOG00000028380	0.199302828149893	0.00484945607102143	0.033546118169715
ENSRNOG00000019520	0.198928252863001	0.00211275173771272	0.0172437350777522
ENSRNOG00000015237	0.198732527750584	0.00022962592815547	0.00268651639081893
ENSRNOG00000012574	0.19850283705545	0.000689899249017154	0.00691229506877626
ENSRNOG00000002378	0.198119855174431	0.00519196611429344	0.0351946636870391
ENSRNOG00000032888	0.197908618423076	9.30334857160924e-06	0.000162635916038955
ENSRNOG00000011962	0.197852572354303	0.00735089028917665	0.0464446816635652
ENSRNOG00000049259	0.197354167366434	0.00247585293822209	0.0195743063620507
ENSRNOG00000016360	0.19696554268198	0.00252216431268406	0.0198571024178872
ENSRNOG00000006304	0.196698972181027	0.00177841981676914	0.0151321333816455
ENSRNOG00000008629	0.196442451883544	0.0060451350272129	0.0396578986189191
ENSRNOG00000003326	0.196354867265492	0.00504716207658792	0.0344413452137533
ENSRNOG00000008912	0.196262568945133	0.000299189769023416	0.00337967813299389
ENSRNOG00000042978	0.195831670294593	0.00160724455976207	0.0139162798622042
ENSRNOG00000008399	0.195391951141501	0.00670040979956891	0.043148921055429
ENSRNOG00000007744	0.195201883423798	0.00186029313552805	0.015643279720576
ENSRNOG00000008372	0.19508647269734	0.00279024376539085	0.0215510934396078
ENSRNOG00000001815	0.194960515588224	0.00218246922920089	0.0177005537216513
ENSRNOG00000012095	0.194642011892065	0.0031136506061447	0.023565846802609
ENSRNOG00000017967	0.194436042185192	0.00399495569320865	0.0286939882464067
ENSRNOG00000005009	0.193871264385835	0.00406706644842215	0.0290871496493941
ENSRNOG00000015552	0.192015026751725	0.000179668930634225	0.00218870745006236
ENSRNOG00000006370	0.191734191883396	0.00719086312214503	0.0455865024769051
ENSRNOG00000004420	0.191419233527837	0.00525308564775127	0.0355609827609901
ENSRNOG00000050289	0.191134808318383	4.77030403336193e-05	0.000689862874076112
ENSRNOG00000010103	0.190030976178121	2.18541849181044e-07	5.69759018219577e-06
ENSRNOG00000007699	0.189934162445566	0.000674002347099595	0.00678913193077794
ENSRNOG00000027921	0.18956725310939	0.00144842042040141	0.0128085707060803
ENSRNOG00000020436	0.189332038144284	0.00537918118181673	0.0362517357910538
ENSRNOG00000047902	0.188784475638936	0.0076042948114754	0.0475868432367619
ENSRNOG00000014598	0.188503478740074	0.00399803109476291	0.0287023966493484
ENSRNOG00000013293	0.187988178585275	0.00391767724971575	0.0282736965881066
ENSRNOG00000047028	0.187310715752681	0.00325755261377726	0.024361320266506
ENSRNOG00000047134	0.187217809221544	0.0018813230823521	0.0157745826371724
ENSRNOG00000015274	0.186758510048603	0.0017981373363493	0.0152429237630581
ENSRNOG00000009789	0.186631067444646	0.00199242976639045	0.0163796640205879
ENSRNOG00000010967	0.18639584996018	0.00453857454668964	0.0317658057798728
ENSRNOG00000047756	0.186211369276186	0.000233294472825824	0.00272098638623246
ENSRNOG00000010117	0.185243544414761	7.29034280776845e-06	0.000131409301160601
ENSRNOG00000017849	0.18497231065064	0.00229929213231021	0.0184396131675267
ENSRNOG00000049784	0.184920194815279	0.000712329253998855	0.00710866856192632
ENSRNOG00000029043	0.184757781595027	0.00259220649752858	0.0202708664822305
ENSRNOG00000019808	0.184114514373343	0.000571816338939296	0.00590074795429108
ENSRNOG00000012639	0.184040903433515	0.00583393525490448	0.038625470279506
ENSRNOG00000009006	0.183670940347064	0.000362494877867977	0.00399009153732108
ENSRNOG00000047934	0.183080705574242	0.00150222399950285	0.0131840497661668
ENSRNOG00000017781	0.182031630530601	0.000463699140741526	0.00490005775023426
ENSRNOG00000011639	0.181629762874485	0.00208272953041588	0.0170198759727966
ENSRNOG00000018920	0.181405031794174	0.00179563682853169	0.0152356145096532
ENSRNOG00000046769	0.181272236049393	0.00329332048483516	0.0245916226335799
ENSRNOG00000007921	0.180816145516214	0.00709723109475506	0.0451395785779448
ENSRNOG00000009689	0.180754315410698	0.00199790776559675	0.0164067967955191
ENSRNOG00000002935	0.180382833771733	0.00628044542695888	0.0409165724768021
ENSRNOG00000012178	0.180074015827334	0.00219829110596775	0.0178097035891549
ENSRNOG00000007688	0.179645278434313	0.00408993958574367	0.0292229964995597
ENSRNOG00000002352	0.179386890732114	0.00564532571874571	0.0375748291765809
ENSRNOG00000004621	0.179274108351906	0.00468937592020977	0.032639356000758
ENSRNOG00000006683	0.17909085803156	4.69689190426709e-05	0.000682521351064617
ENSRNOG00000005012	0.178255286583301	0.00214966426869575	0.0174721094201598
ENSRNOG00000001269	0.177987521430887	0.000862540169956963	0.00833715062288741
ENSRNOG00000010960	0.177391421921302	1.95389468770106e-05	0.000317276282855251
ENSRNOG00000006699	0.177115299665315	0.0019538093130069	0.0161768969987368
ENSRNOG00000002214	0.177049596181405	1.70235584508307e-05	0.000281898903621503
ENSRNOG00000018273	0.176943762152059	0.00204764945655866	0.0167787001962384
ENSRNOG00000015389	0.176627278016071	0.00590532452912933	0.0389782458736092
ENSRNOG00000013035	0.176609990728414	0.00301359311786732	0.022970073188236
ENSRNOG00000013773	0.176601410872482	0.00375421591403053	0.027435635115677
ENSRNOG00000010008	0.175445911009569	0.000401439727315232	0.00435764256445072
ENSRNOG00000007629	0.175103976951437	0.00277786015604564	0.0214774626431256
ENSRNOG00000006248	0.173731415557376	0.00240610965480754	0.0191131609848681
ENSRNOG00000010260	0.173476579279968	0.00380947737676255	0.0276650672724988
ENSRNOG00000002186	0.172760254370144	0.00147443553338174	0.012989304327503
ENSRNOG00000013423	0.172650951038485	0.000714692940743184	0.00712282270109725
ENSRNOG00000018550	0.172229812233015	0.00112898814051094	0.0104321030073754
ENSRNOG00000009110	0.171793733592003	0.000166987806734692	0.00204733883697277
ENSRNOG00000017297	0.17075908442672	2.19672412273197e-05	0.00035103325350422
ENSRNOG00000036841	0.170251999770366	0.000626240820197115	0.00637192634675916
ENSRNOG00000032776	0.170043240120387	0.00680812074083917	0.0436931735279836
ENSRNOG00000021881	0.168206097806933	0.000563187489840204	0.00582875843708931
ENSRNOG00000007673	0.168037173203316	0.000205601180284805	0.00244145325903209
ENSRNOG00000026754	0.166809165972248	0.00116445373085727	0.0107125477840587
ENSRNOG00000024336	0.166361396870129	0.00456959798351935	0.031938437854199
ENSRNOG00000013186	0.1657502366283	0.00185712616705482	0.0156253680688716
ENSRNOG00000011704	0.165745771192002	0.00550144668676478	0.0368614051235476
ENSRNOG00000008481	0.165418214240278	0.000165780539149893	0.00203764024832769
ENSRNOG00000015173	0.164767085422662	0.00019815439127246	0.00237171447345886
ENSRNOG00000015392	0.164003968930267	0.00717133842591063	0.0455010099958094
ENSRNOG00000001303	0.163313039786507	0.00224114875888618	0.0180694867028656
ENSRNOG00000017724	0.162272235567168	0.00442502380101072	0.0311701915883423
ENSRNOG00000004481	0.161463770978473	0.00437412637489663	0.0308996210612559
ENSRNOG00000018848	0.161073591064347	0.00260102707358322	0.0203292930351792
ENSRNOG00000002246	0.160094018571924	0.00712884849838249	0.0453077258634018
ENSRNOG00000000170	0.159895417956912	0.00770589370701865	0.0480255417201983
ENSRNOG00000000962	0.1593640320608	0.00628821142661675	0.0409317745087204
ENSRNOG00000030225	0.158657948968095	0.00357926735786831	0.0262717875380991
ENSRNOG00000042492	0.157608543260805	0.00213933285043672	0.0174163191373479
ENSRNOG00000009658	0.157426832570679	0.00490690626393722	0.0338255616162899
ENSRNOG00000050997	0.156145849551124	0.00737624697865392	0.0465658423633582
ENSRNOG00000018392	0.155315040784355	0.005131162698269	0.0349238892051561
ENSRNOG00000007434	0.154574200381102	0.00169249716564436	0.0145240545495984
ENSRNOG00000030126	0.154354453149064	0.0070507570761816	0.0449154088591124
ENSRNOG00000015619	0.15372965175391	0.00746696596990668	0.0469223145123119
ENSRNOG00000026026	0.152411558992719	0.0056535292771679	0.0376063447256994
ENSRNOG00000017201	0.152261692035424	0.000848304405294329	0.00822593248608768
ENSRNOG00000009773	0.151725738626627	0.00500030952658696	0.0342654225812364
ENSRNOG00000042932	0.150662680287047	0.0073272923636144	0.0463538911113793
ENSRNOG00000014319	0.15053179162986	0.00192641841171887	0.0160293755086647
ENSRNOG00000013804	0.150531778051031	0.00777105060819583	0.0482695637324414
ENSRNOG00000005836	0.150470485427556	0.00499849773131958	0.0342654225812364
ENSRNOG00000027015	0.148398951497863	0.00492493175907804	0.033887578391574
ENSRNOG00000014410	0.147769860876635	0.00399027849895655	0.0286740613737608
ENSRNOG00000005411	0.147409431984207	0.00011535729156278	0.00148701370963176
ENSRNOG00000017583	0.147073017830405	0.000424175515507001	0.00455913041595934
ENSRNOG00000011142	0.146960245795193	0.00378806943616081	0.0275760475041098
ENSRNOG00000016251	0.14666219252615	0.00773068306579881	0.0480981268036838
ENSRNOG00000048205	0.14610030930907	0.00683393306274834	0.0438094486132508
ENSRNOG00000001717	0.145541241751555	0.000241866766062184	0.00280373522699743
ENSRNOG00000030124	0.145021472853318	0.00546535348310803	0.036684815873922
ENSRNOG00000010174	0.142671404345475	0.00235606027867096	0.0187948503648982
ENSRNOG00000017840	0.14263912908159	0.00171424509988349	0.0146777674817685
ENSRNOG00000030328	0.142509278515157	0.00663973860826229	0.0428497734851839
ENSRNOG00000004959	0.140481276314684	0.000881035592634655	0.00847244757205591
ENSRNOG00000021289	0.139938375118015	0.000197404142890408	0.00236654992685727
ENSRNOG00000013557	0.138442393492027	0.00480126494852149	0.0332951042380443
ENSRNOG00000011953	0.138374155551286	0.00159744876127281	0.0138574922145163
ENSRNOG00000016321	0.13778410948026	9.13931098352115e-06	0.00016032628313234
ENSRNOG00000012524	0.137242455765389	0.00465755155013401	0.0324621428060728
ENSRNOG00000025504	0.136491749257703	0.00134198649119465	0.012015682968397
ENSRNOG00000006087	0.136466430846199	0.000684229543207486	0.0068691905307086
ENSRNOG00000026833	0.134160855497367	0.00672522597739927	0.0432902307789105
ENSRNOG00000016269	0.132828649896027	0.00615895509440124	0.0402643359295151
ENSRNOG00000000408	0.132715705423428	0.00114594178052862	0.0105680518303463
ENSRNOG00000003025	0.132517064723042	0.00746353850413797	0.0469203428113705
ENSRNOG00000003533	0.131147142757531	0.00506758750111189	0.0345223671131352
ENSRNOG00000017195	0.128951615355428	0.00698280660128388	0.0445891851023249
ENSRNOG00000006619	0.128590391972953	0.00209151673224009	0.0170824204000683
ENSRNOG00000019649	0.126714114237199	0.00100429203590116	0.00945854793062158
ENSRNOG00000011873	0.124360715718814	0.00640455092030265	0.0415276152401207
ENSRNOG00000014429	0.122758475659351	0.00198499442623273	0.0163274459655573
ENSRNOG00000005276	0.111946740830712	0.00626510189538496	0.0408417100890942
ENSRNOG00000020056	0.11123705534046	0.00347935580305543	0.0257390341660492
ENSRNOG00000020730	0.0944207180249001	0.00109858751040101	0.0102378572629764
ENSRNOG00000017852	0.0902354437227761	0.00286427324271205	0.0220212925991979
ENSRNOG00000004382	0.0808791238582441	0.00799354292426734	0.049366679641715
ENSRNOG00000011661	0.0773968858385471	0.00600347908380119	0.0394361056293811
ENSRNOG00000013887	-4.52225871240523	1.28063297783744e-24	3.44604613268434e-22
ENSRNOG00000042246	-4.24042240967363	8.4049577188485e-23	1.86256335096071e-20
ENSRNOG00000031662	-4.02127851705576	7.48060090784338e-60	2.25450350160584e-56
ENSRNOG00000016884	-3.90633043803083	3.90896174248285e-13	2.66534590486308e-11
ENSRNOG00000039357	-3.89555848748935	2.19208698660061e-39	3.00295989100769e-36
ENSRNOG00000020355	-3.51664031473615	1.9927952593993e-08	6.55664448993188e-07
ENSRNOG00000006653	-3.34570034862961	1.58926184194019e-08	5.36963827268984e-07
ENSRNOG00000004535	-3.34181903917919	3.26443899894468e-08	1.03561750052837e-06
ENSRNOG00000032618	-3.17263459111804	3.41045809731552e-33	1.97662281032491e-30
ENSRNOG00000011145	-3.12088426649381	9.28338025285224e-09	3.2915589889466e-07
ENSRNOG00000020576	-3.07249122696079	5.67920690542079e-24	1.45050794674213e-21
ENSRNOG00000002866	-3.02125365463886	4.60066906332166e-17	4.98758864138087e-15
ENSRNOG00000025059	-3.01921603890602	4.6647207355836e-08	1.42871294236808e-06
ENSRNOG00000001953	-2.9640515551992	8.31773423464743e-26	2.41038340734427e-23
ENSRNOG00000019303	-2.9381757547818	4.35987872560673e-22	9.12486284946775e-20
ENSRNOG00000019412	-2.86117735932315	1.49745920607507e-08	5.0822551298075e-07
ENSRNOG00000042101	-2.82609823515992	6.15786131001153e-15	5.30244640460365e-13
ENSRNOG00000011474	-2.80535303935128	3.37062522481493e-37	3.17449696954601e-34
ENSRNOG00000008592	-2.77175853284694	5.65984756087364e-11	2.86202157365117e-09
ENSRNOG00000026961	-2.69652436239399	1.47765634523819e-11	8.06768241536026e-10
ENSRNOG00000016737	-2.68769558619939	1.26545550258002e-43	2.11879432981981e-40
ENSRNOG00000013829	-2.66867196145827	1.80216342316756e-11	9.76863331788199e-10
ENSRNOG00000008095	-2.66216920012522	9.4608560239402e-08	2.64991894841552e-06
ENSRNOG00000014427	-2.66013764906867	5.40658464787794e-07	1.26903152739677e-05
ENSRNOG00000015667	-2.64903119780614	8.38424147376109e-17	8.83511431944796e-15
ENSRNOG00000017140	-2.5918278085154	2.65803496149788e-37	2.67026192232077e-34
ENSRNOG00000028708	-2.57272398746283	5.79879597367969e-20	9.2959634603595e-18
ENSRNOG00000021478	-2.55083987606325	9.19337335676198e-90	1.38534943113046e-85
ENSRNOG00000013237	-2.49088534358585	3.78597493256526e-12	2.30043775237201e-10
ENSRNOG00000017556	-2.47662849130064	1.49341298810855e-44	2.81303003972596e-41
ENSRNOG00000016147	-2.46675284437049	8.79246614027759e-15	7.44346473414849e-13
ENSRNOG00000047102	-2.44307312244345	1.59304339282845e-07	4.24877360823575e-06
ENSRNOG00000020259	-2.41745720470313	2.53271756531193e-13	1.76692226813359e-11
ENSRNOG00000028805	-2.40118135817732	7.04904379416112e-08	2.0544460571497e-06
ENSRNOG00000009656	-2.32654895172154	6.71375947614184e-08	1.98371846168591e-06
ENSRNOG00000048145	-2.29670655155201	3.7663031875308e-28	1.24724010051029e-25
ENSRNOG00000023269	-2.25235122889863	1.41213529870289e-05	0.000237229284461024
ENSRNOG00000008001	-2.24672561041486	4.36509620668876e-48	9.39680496265614e-45
ENSRNOG00000010158	-2.22824184105537	2.80323449745913e-08	9.04538343516309e-07
ENSRNOG00000005266	-2.22600354719024	6.36091262056022e-07	1.45894356589379e-05
ENSRNOG00000010308	-2.1948771422882	4.76934393346808e-84	3.59346218667152e-80
ENSRNOG00000002843	-2.16219972901688	0.00624381153830379	0.0407660294933708
ENSRNOG00000015397	-2.16162573340031	2.17491939139997e-31	9.93147282091097e-29
ENSRNOG00000002728	-2.14864388510737	6.87741256145696e-05	0.000960479424361398
ENSRNOG00000014534	-2.143607969527	1.45962814991224e-08	4.9762752468388e-07
ENSRNOG00000049495	-2.14169068814621	8.60450667088726e-27	2.69517199608669e-24
ENSRNOG00000013713	-2.13798291831583	0.000127483149810332	0.00161976693464746
ENSRNOG00000022844	-2.13196169307926	1.62362731830526e-21	3.17745974799247e-19
ENSRNOG00000014648	-2.12703512254189	1.37317520566099e-31	6.46636786690795e-29
ENSRNOG00000025587	-2.1227413403258	7.27691401205524e-21	1.33726606399586e-18
ENSRNOG00000009967	-2.08211568369263	1.4601723336637e-10	7.07502794082902e-09
ENSRNOG00000008245	-2.07943492545719	1.82984794420324e-15	1.64130825423801e-13
ENSRNOG00000020342	-2.07833502635439	3.82185614725723e-10	1.75050304811608e-08
ENSRNOG00000012811	-2.07219747347529	1.67860336337448e-16	1.72073973351633e-14
ENSRNOG00000037467	-2.06589082615855	1.28897014725285e-09	5.46761636873888e-08
ENSRNOG00000008219	-2.05653396633554	6.41315007780658e-37	5.68469167779219e-34
ENSRNOG00000048433	-2.05514762770308	7.58431497744556e-13	4.94753430281936e-11
ENSRNOG00000003407	-2.03659756227258	6.06946412565997e-12	3.54499050037093e-10
ENSRNOG00000034191	-2.02601346383391	1.53217815800171e-19	2.285979471577e-17
ENSRNOG00000024190	-2.018857175326	4.70272055004592e-10	2.12808696602529e-08
ENSRNOG00000011151	-1.92502492097912	4.17116949579651e-16	4.00352567720749e-14
ENSRNOG00000026702	-1.90962385282957	0.00323013184238973	0.0242163466333188
ENSRNOG00000002626	-1.9095708410801	2.60907852068125e-36	2.18423356823032e-33
ENSRNOG00000003572	-1.908344823356	1.0976382550408e-06	2.37307186014487e-05
ENSRNOG00000008113	-1.9081036578592	1.42372000311895e-21	2.89033971862267e-19
ENSRNOG00000018003	-1.90017025291989	2.80397719553911e-18	3.67418542257208e-16
ENSRNOG00000016826	-1.90006631693283	6.60110680498664e-07	1.50259937227105e-05
ENSRNOG00000043286	-1.89197190289875	3.51371773985466e-30	1.43103277356405e-27
ENSRNOG00000046293	-1.89046281854065	3.63040124220275e-23	8.288866108902e-21
ENSRNOG00000005871	-1.85439118923877	2.86095042743153e-15	2.53598011711563e-13
ENSRNOG00000004554	-1.85421241697353	2.81474774701697e-34	1.92797426362721e-31
ENSRNOG00000001627	-1.85257728482756	7.3723052831498e-09	2.67051125749481e-07
ENSRNOG00000005277	-1.84574929708211	1.41807316829138e-05	0.000237696825060988
ENSRNOG00000005960	-1.8252499933617	5.19173994671074e-21	9.77929115712302e-19
ENSRNOG00000021217	-1.81454789654954	2.59304124586684e-06	5.14816054465974e-05
ENSRNOG00000016412	-1.8076928077871	4.55250707287395e-29	1.75901869438814e-26
ENSRNOG00000004900	-1.79868560051953	1.09256289673133e-07	2.99887619141064e-06
ENSRNOG00000028774	-1.79442763593679	6.12290993173625e-07	1.40864320246311e-05
ENSRNOG00000017410	-1.79294939510218	0.000195084622503275	0.00234615337310602
ENSRNOG00000027042	-1.7920239276896	9.49191014605938e-06	0.000165739969862073
ENSRNOG00000017893	-1.77850055840985	1.15526992024833e-13	8.36959732126059e-12
ENSRNOG00000011424	-1.76967668726335	0.00173212724894187	0.0148135218582889
ENSRNOG00000039698	-1.75639172634424	1.80622268034263e-07	4.76671971455047e-06
ENSRNOG00000050658	-1.75120749735914	3.98211613995821e-08	1.23470181302532e-06
ENSRNOG00000013867	-1.7410906677513	1.23028631346927e-06	2.63340688319154e-05
ENSRNOG00000049580	-1.72956591064521	1.63336161584482e-17	1.92290048352856e-15
ENSRNOG00000031448	-1.72019928156857	1.08529508688447e-23	2.59592248639082e-21
ENSRNOG00000005048	-1.71445283899065	1.45606414971127e-32	7.56601057655145e-30
ENSRNOG00000005492	-1.71299350538998	1.96707391907391e-22	4.23454812664639e-20
ENSRNOG00000014550	-1.7119927549411	3.3703407879104e-20	5.64307392589132e-18
ENSRNOG00000025164	-1.70133031828648	1.35010885024232e-05	0.000228336591069601
ENSRNOG00000031397	-1.70127043072808	3.41017118201838e-14	2.69046437391806e-12
ENSRNOG00000003453	-1.68411242237243	0.000933127041163277	0.00888333953864252
ENSRNOG00000016763	-1.67596337025733	3.34859494362764e-12	2.04291405690384e-10
ENSRNOG00000002415	-1.67004450345136	6.57375135559221e-05	0.000921487062115525
ENSRNOG00000037563	-1.66947757939759	0.000148597198277405	0.00185518739092147
ENSRNOG00000040333	-1.66133944951258	7.42739176152058e-05	0.00102119859903607
ENSRNOG00000048148	-1.66120336436913	0.00055221788635401	0.00573097198999213
ENSRNOG00000003956	-1.65775562123631	2.37657083404371e-06	4.74338356267612e-05
ENSRNOG00000047549	-1.64710302732405	9.1549818947708e-05	0.00122301792705941
ENSRNOG00000009265	-1.64550871806731	4.5967357361364e-07	1.10299698738598e-05
ENSRNOG00000017550	-1.6401989252872	8.247492585729e-05	0.0011166349126177
ENSRNOG00000033984	-1.63826204468034	0.00368296277058077	0.0269541359834296
ENSRNOG00000002571	-1.63373033492629	1.03970232671237e-07	2.87472924059242e-06
ENSRNOG00000018724	-1.6306259237707	4.23149183857566e-12	2.54041237113533e-10
ENSRNOG00000026904	-1.63051978523586	4.82258780810452e-09	1.84281644268723e-07
ENSRNOG00000020598	-1.62426731938794	2.28050015732508e-05	0.000362881276354083
ENSRNOG00000001011	-1.62219947542196	2.46660789690973e-09	9.91181717294204e-08
ENSRNOG00000030759	-1.6195747789092	1.07844605877537e-12	6.88606087274835e-11
ENSRNOG00000000196	-1.61910884629208	1.15345793155174e-13	8.36959732126059e-12
ENSRNOG00000009012	-1.61602739447308	5.82363986876647e-39	7.3130357652035e-36
ENSRNOG00000007552	-1.60841062982936	0.0074859069745158	0.0470217308040761
ENSRNOG00000004537	-1.60764322839493	2.30488040837137e-16	2.31548285824988e-14
ENSRNOG00000028108	-1.6004936768666	0.00158284873222879	0.0137554484117391
ENSRNOG00000026110	-1.58927999682161	2.72014347988239e-38	2.9278458641677e-35
ENSRNOG00000016636	-1.58527424498101	1.77615982390905e-09	7.29290255762546e-08
ENSRNOG00000049111	-1.580590210335	0.00413626552425606	0.0294840989522301
ENSRNOG00000004610	-1.5794198392483	0.00319840231133998	0.024026283364697
ENSRNOG00000011202	-1.57255890695844	9.91010578677829e-16	9.2430501290123e-14
ENSRNOG00000050539	-1.56578303862712	3.9079550863016e-12	2.35555900781915e-10
ENSRNOG00000050968	-1.56485036560671	1.1022703940004e-13	8.06316144038451e-12
ENSRNOG00000003952	-1.55703362225953	4.76523246786786e-09	1.82715745695422e-07
ENSRNOG00000019528	-1.55488299137141	0.000283007320033788	0.00321616689712606
ENSRNOG00000024230	-1.54798102220396	8.63420616800294e-35	6.50544263728181e-32
ENSRNOG00000033570	-1.54546976864274	2.14762457894972e-10	1.01769040189287e-08
ENSRNOG00000011575	-1.54212345208392	1.23480616561072e-11	6.94302019014473e-10
ENSRNOG00000000825	-1.53666964071744	5.09953632929521e-06	9.48702628964809e-05
ENSRNOG00000028025	-1.53261369309823	0.00038393687962291	0.00420155761731128
ENSRNOG00000047363	-1.52940882616678	3.21833197997808e-32	1.61656815354299e-29
ENSRNOG00000006956	-1.526099025142	6.88653947826403e-05	0.000960863549981117
ENSRNOG00000047455	-1.52600674218127	0.00110107356933119	0.0102501141556298
ENSRNOG00000021586	-1.52092498559027	0.00337811876988849	0.0251258004656711
ENSRNOG00000023209	-1.51338735840568	0.00141959861626058	0.0125983106881217
ENSRNOG00000015902	-1.50425612983059	0.00518439309769088	0.0351591447295697
ENSRNOG00000003104	-1.50419591239204	1.9561063622223e-13	1.37100310568967e-11
ENSRNOG00000009563	-1.50032021311782	1.38608195983141e-11	7.65508639287928e-10
ENSRNOG00000050326	-1.49729870647815	0.00084805304714853	0.00822593248608768
ENSRNOG00000023778	-1.48926741472032	5.99962749879464e-66	2.27428807476265e-62
ENSRNOG00000008176	-1.48785683044877	4.36649722815546e-13	2.9374440504944e-11
ENSRNOG00000003870	-1.48581207826822	1.16589941518885e-19	1.77464023105866e-17
ENSRNOG00000019570	-1.48533500011246	4.37506008174445e-29	1.73494158873177e-26
ENSRNOG00000003148	-1.4827755914912	1.31542071646356e-22	2.87276446034628e-20
ENSRNOG00000002807	-1.47916918009933	6.03699800852784e-66	2.27428807476265e-62
ENSRNOG00000012697	-1.47593374873194	5.16328900565909e-06	9.59378569991084e-05
ENSRNOG00000024923	-1.4698061271063	1.40291324980343e-12	8.77199160219412e-11
ENSRNOG00000017283	-1.46836192571998	2.89094492972292e-21	5.51438596784743e-19
ENSRNOG00000008943	-1.4633623732102	4.10006226528645e-07	1.0013588051151e-05
ENSRNOG00000028545	-1.45602684122456	0.000858770831492413	0.00831137935758457
ENSRNOG00000017307	-1.45273164750078	4.10457653691003e-24	1.06641144542581e-21
ENSRNOG00000028456	-1.44745507743243	9.02001456664618e-06	0.000158788083533635
ENSRNOG00000022790	-1.44643897637677	5.80652175427739e-08	1.73953233231026e-06
ENSRNOG00000008080	-1.44575266260145	2.87176240326285e-17	3.27837785263394e-15
ENSRNOG00000038955	-1.4453914386819	0.00411277726689827	0.0293444321187926
ENSRNOG00000010362	-1.44436872832197	0.00196664799392958	0.0162307243829456
ENSRNOG00000019926	-1.43210300632196	2.91216811500676e-28	1.02054561221016e-25
ENSRNOG00000008609	-1.42607850100856	9.59198451303563e-05	0.00127686938716373
ENSRNOG00000004712	-1.42549456995841	0.00534037812118783	0.0360224520627482
ENSRNOG00000034298	-1.41940734367752	0.000888323531005494	0.0085223705552979
ENSRNOG00000015473	-1.41409451522156	4.73515961481078e-17	5.09672287397026e-15
ENSRNOG00000050534	-1.41375218415616	2.73010286592355e-18	3.60876491987737e-16
ENSRNOG00000047545	-1.41231407099763	4.32530875705921e-07	1.04956646795693e-05
ENSRNOG00000004281	-1.40767574201041	5.17414614306336e-29	1.94923020574554e-26
ENSRNOG00000017118	-1.39513580612887	9.56495315457767e-05	0.00127439680889771
ENSRNOG00000021285	-1.39342612636583	6.66201807294066e-12	3.8611519361978e-10
ENSRNOG00000011245	-1.38562759935918	1.73326894945733e-07	4.60646028207628e-06
ENSRNOG00000014658	-1.3847627512446	6.36405922616344e-57	1.59833347465095e-53
ENSRNOG00000018580	-1.38273581350263	0.00290061860320784	0.022243980525058
ENSRNOG00000048111	-1.38146052974531	2.72081189219479e-09	1.08753088603404e-07
ENSRNOG00000000640	-1.38034813966054	0.000142340925289407	0.00178447204923966
ENSRNOG00000019447	-1.37697686998904	3.20506947368699e-06	6.21585481325473e-05
ENSRNOG00000010791	-1.374030555002	0.00238636906456905	0.0189763564295467
ENSRNOG00000010063	-1.37398784930976	1.38684623084215e-11	7.65508639287928e-10
ENSRNOG00000013380	-1.37291056046546	3.14681339499592e-16	3.05931168059313e-14
ENSRNOG00000047312	-1.37213588859812	0.000511192577368967	0.00536431820917337
ENSRNOG00000023532	-1.37077403659785	0.00027231846884633	0.00310640954356196
ENSRNOG00000003777	-1.36800994480711	2.63256696465802e-08	8.53121539579175e-07
ENSRNOG00000023214	-1.36743079118104	8.37123735009207e-09	3.01064858301998e-07
ENSRNOG00000001251	-1.36197774655624	0.00113198987625825	0.0104521785817007
ENSRNOG00000007250	-1.35697439444976	5.85913690925716e-08	1.75181218423802e-06
ENSRNOG00000002773	-1.35227139127271	1.00437963179877e-20	1.78058784371479e-18
ENSRNOG00000013170	-1.35207480727262	4.40153646111882e-08	1.35360720270611e-06
ENSRNOG00000009153	-1.34824877467042	0.00557390410181251	0.0372475214679436
ENSRNOG00000004869	-1.33954930082537	1.03253827483164e-06	2.26152896270901e-05
ENSRNOG00000024310	-1.33826078401741	5.50734950430389e-09	2.06443407165063e-07
ENSRNOG00000021943	-1.33820642770471	0.000109054539334206	0.00141520375466561
ENSRNOG00000011435	-1.33730843161007	1.44627288211177e-10	7.03028582598139e-09
ENSRNOG00000024346	-1.33717198763517	1.43855251772978e-21	2.89033971862267e-19
ENSRNOG00000011548	-1.33451571787848	6.24195719719172e-05	0.00088153751644313
ENSRNOG00000007374	-1.32931286091488	2.60148060436685e-05	0.000406235349504705
ENSRNOG00000012761	-1.32736005170719	1.12363200589025e-06	2.41885867096574e-05
ENSRNOG00000011989	-1.32584017936704	6.66546411485077e-31	2.9541729043143e-28
ENSRNOG00000018644	-1.32448148164017	1.21338611871999e-12	7.68256950545865e-11
ENSRNOG00000032329	-1.32046971535989	9.42934227928465e-07	2.09264740510369e-05
ENSRNOG00000028996	-1.31161968355789	5.00645565389445e-05	0.000717273918111587
ENSRNOG00000003031	-1.31134122962098	1.95799361147062e-06	3.99796825626704e-05
ENSRNOG00000010392	-1.30664409573103	1.77161921157445e-07	4.68360173670444e-06
ENSRNOG00000008539	-1.30228420956911	0.00067653381384353	0.00680553273752213
ENSRNOG00000027400	-1.30047773726248	0.000765054334938862	0.00753503514587825
ENSRNOG00000030246	-1.29695669180267	0.00705248135132997	0.0449154088591124
ENSRNOG00000024975	-1.29480540667056	7.33308344680393e-06	0.000132021785495685
ENSRNOG00000000897	-1.29265054976233	0.000387466721831957	0.00423403628084537
ENSRNOG00000033389	-1.28321429141934	2.07534973313353e-11	1.10898741590742e-09
ENSRNOG00000023561	-1.28229548723186	5.00491360425926e-20	8.10957452715944e-18
ENSRNOG00000016854	-1.27736396211889	0.000861413219381013	0.00833160192737644
ENSRNOG00000033162	-1.2731771853174	5.08998150350892e-10	2.2827658117969e-08
ENSRNOG00000022337	-1.27250008966377	6.60038952527196e-08	1.95405245100831e-06
ENSRNOG00000049583	-1.27239917100975	0.00265890396941576	0.0206957768156643
ENSRNOG00000022691	-1.27145820077556	2.29687616585057e-09	9.30420079118339e-08
ENSRNOG00000011130	-1.26943014688897	0.000699246527476527	0.00700129297178989
ENSRNOG00000010694	-1.26658193463818	4.06333513374608e-22	8.62399959583375e-20
ENSRNOG00000025365	-1.26628588766825	0.00129558644396229	0.0117045516331342
ENSRNOG00000019244	-1.26525659286065	1.19699128105778e-14	1.0020812007922e-12
ENSRNOG00000013027	-1.26485897396068	1.1745154778793e-07	3.20050157977634e-06
ENSRNOG00000010634	-1.26471650852997	4.13561149737169e-41	6.23195296538941e-38
ENSRNOG00000008401	-1.26194250125142	2.17669752626319e-05	0.000348572316931562
ENSRNOG00000029514	-1.25972139744147	0.000145731749939337	0.00182092184065993
ENSRNOG00000012747	-1.25439724690041	1.3253086820556e-18	1.7991960837744e-16
ENSRNOG00000012817	-1.23970549341412	8.5060471576373e-09	3.05184820520087e-07
ENSRNOG00000005747	-1.23769888893397	1.93231370150182e-16	1.96743480864398e-14
ENSRNOG00000006782	-1.23594206279797	0.0012284783013091	0.0112057745293141
ENSRNOG00000020193	-1.23527171444729	3.97596240009084e-07	9.78983290963543e-06
ENSRNOG00000004754	-1.22989950203377	1.25224102619433e-15	1.15061097705624e-13
ENSRNOG00000047322	-1.22330432011111	0.00151578439475186	0.0132864793822196
ENSRNOG00000005930	-1.22029487845321	0.00180094096493986	0.0152462805621791
ENSRNOG00000009771	-1.21840978290001	1.78090786475684e-28	6.3896430033383e-26
ENSRNOG00000014104	-1.21797084951575	8.76391451378644e-27	2.69517199608669e-24
ENSRNOG00000045684	-1.21424425755385	6.94175082120985e-05	0.000964341588040028
ENSRNOG00000022919	-1.20599242849745	7.11334563515735e-11	3.54937103894656e-09
ENSRNOG00000008798	-1.20539681691982	3.79843857470989e-08	1.18017878107842e-06
ENSRNOG00000024457	-1.20294204518954	4.93191586342403e-14	3.75348687605741e-12
ENSRNOG00000008137	-1.20044342001119	2.33117260166846e-17	2.70218768727247e-15
ENSRNOG00000019129	-1.19562319943341	4.69077286410678e-13	3.11388794225661e-11
ENSRNOG00000015259	-1.18920001816964	0.00114694578573161	0.010570841617853
ENSRNOG00000009450	-1.184064496407	0.000134876030910254	0.00170650454222218
ENSRNOG00000005342	-1.18318849675025	2.1705196327117e-10	1.02531537132704e-08
ENSRNOG00000011316	-1.18185127781667	7.00861478716936e-05	0.000972493703755572
ENSRNOG00000007189	-1.18112830779772	6.65653056775488e-10	2.92440988704077e-08
ENSRNOG00000019184	-1.17830339131244	1.79533993587481e-18	2.41553370479443e-16
ENSRNOG00000006595	-1.17711315672283	2.85719597163172e-11	1.49496826724022e-09
ENSRNOG00000002579	-1.17475408328698	1.29533415863015e-09	5.46761636873888e-08
ENSRNOG00000019004	-1.16922375831382	0.00197035173753569	0.0162424673593683
ENSRNOG00000009446	-1.16892264688098	1.46228603103216e-11	8.01279570968132e-10
ENSRNOG00000011033	-1.16843694511434	3.07344349308767e-06	5.97596387062428e-05
ENSRNOG00000011954	-1.16623925675064	1.44313663606124e-07	3.88332606585837e-06
ENSRNOG00000016845	-1.16124624538818	3.05804600283391e-25	8.69465947484985e-23
ENSRNOG00000007455	-1.1601149060627	3.3028080645203e-18	4.21779785798783e-16
ENSRNOG00000003205	-1.1597219889541	1.69398834070234e-15	1.528545527308e-13
ENSRNOG00000007467	-1.15657695122208	4.07968533288337e-07	9.97999647422394e-06
ENSRNOG00000032827	-1.15586870875323	0.00299619527983696	0.0228721715662934
ENSRNOG00000028670	-1.1551307064853	2.01847754935735e-08	6.6266749872039e-07
ENSRNOG00000019120	-1.1518789782789	0.000102293187460246	0.00134159149801775
ENSRNOG00000006119	-1.14883851710002	0.00581796936819216	0.0385536413409357
ENSRNOG00000018570	-1.14861836956031	0.00496569571200093	0.034121326349358
ENSRNOG00000005729	-1.14741513485343	1.31072485328081e-15	1.19704926145991e-13
ENSRNOG00000019592	-1.14480938926318	9.45695699376032e-05	0.00126223990202812
ENSRNOG00000017602	-1.13944845015218	7.26494120521022e-21	1.33726606399586e-18
ENSRNOG00000027024	-1.13558832656047	4.06989430446741e-07	9.97999647422394e-06
ENSRNOG00000047957	-1.13337780004337	2.21053785188559e-07	5.75312519690223e-06
ENSRNOG00000022071	-1.1307118323737	1.77019033839298e-10	8.49522235963178e-09
ENSRNOG00000014357	-1.12426862174062	9.1676116599404e-06	0.00016063574430656
ENSRNOG00000018557	-1.1224055927726	6.30830351266565e-10	2.78767817103691e-08
ENSRNOG00000050720	-1.12147347304797	0.00110126317724896	0.0102501141556298
ENSRNOG00000001925	-1.11812285374686	0.00811335839474856	0.0499224980197901
ENSRNOG00000014393	-1.11621869214086	0.00167111356110634	0.0143681965538707
ENSRNOG00000007420	-1.11419167658171	9.54209269227752e-17	9.98540241527291e-15
ENSRNOG00000016689	-1.11159613091441	1.3274295924623e-08	4.5983992020263e-07
ENSRNOG00000028036	-1.11155301626056	0.00596173897451757	0.0392132014871258
ENSRNOG00000011855	-1.11075194779858	0.00454091715432243	0.0317674468888044
ENSRNOG00000046261	-1.11016611911062	3.79413122419486e-11	1.95800559648604e-09
ENSRNOG00000006860	-1.10299244393174	0.00214857968789176	0.0174721094201598
ENSRNOG00000017114	-1.10078191588433	3.01341726022885e-05	0.000462415322753448
ENSRNOG00000019213	-1.09985762418232	6.73276063131311e-14	5.02257276996323e-12
ENSRNOG00000005302	-1.0979700482577	1.01027818684888e-05	0.000175188515507776
ENSRNOG00000007551	-1.09403525704336	3.87371604060857e-13	2.65331940981503e-11
ENSRNOG00000004624	-1.09184501123221	1.45124477560267e-23	3.41700117555573e-21
ENSRNOG00000009522	-1.08756011846001	2.76899903144299e-09	1.10386366150303e-07
ENSRNOG00000018856	-1.08395817613924	0.00164261233535555	0.014152387239264
ENSRNOG00000019751	-1.08265817615361	5.25662768013049e-08	1.58741728480734e-06
ENSRNOG00000039325	-1.08262604950948	0.00481380325966005	0.0333557426790251
ENSRNOG00000013791	-1.07941263035064	0.00116751209232734	0.0107275851946833
ENSRNOG00000005964	-1.07813750774772	5.80518503997157e-18	7.2898611139443e-16
ENSRNOG00000004155	-1.07557663130008	5.40726110395246e-14	4.07410087877298e-12
ENSRNOG00000039350	-1.07348855273362	3.61486086015548e-10	1.66582074317073e-08
ENSRNOG00000014237	-1.07022850742308	4.07057832406155e-09	1.58910737733895e-07
ENSRNOG00000008470	-1.06957334169784	1.17471458084363e-08	4.09763287470663e-07
ENSRNOG00000037203	-1.06956584101101	2.42904102611937e-05	0.000383743994974704
ENSRNOG00000003059	-1.0688239354222	0.00552664139985756	0.037013759668646
ENSRNOG00000016842	-1.06323947971787	7.9815434374588e-09	2.87736550380542e-07
ENSRNOG00000028242	-1.0630306751027	0.000450117689604726	0.0047867490929101
ENSRNOG00000001684	-1.06104068371828	0.00157773234900418	0.0137268179948868
ENSRNOG00000029814	-1.05568368531492	1.19177505071875e-05	0.000203615172780961
ENSRNOG00000026310	-1.05378124260871	6.97483210541479e-12	4.01159332047693e-10
ENSRNOG00000024990	-1.0529505488237	8.78576673644447e-05	0.00117976429917294
ENSRNOG00000015750	-1.05189946380998	2.15594557693386e-06	4.34330800786314e-05
ENSRNOG00000019518	-1.04654043049772	0.00179514325778365	0.0152356145096532
ENSRNOG00000016437	-1.04570027368173	0.000208394150805544	0.00246490695328787
ENSRNOG00000010600	-1.04481595155698	0.000185283385999622	0.00224620703429469
ENSRNOG00000003546	-1.0432099981031	2.82660059292216e-05	0.000436414388675656
ENSRNOG00000012721	-1.04308717077509	2.57634422038801e-06	5.12175871464735e-05
ENSRNOG00000015655	-1.03868988217081	7.36700167301175e-26	2.17673231785518e-23
ENSRNOG00000017438	-1.03832424273649	8.13496568052919e-19	1.13505368370273e-16
ENSRNOG00000020578	-1.03815017700492	5.30894301880466e-12	3.12501806056123e-10
ENSRNOG00000006549	-1.03809553008681	0.000123894148754194	0.00157981410591461
ENSRNOG00000019648	-1.03616350096331	0.000869245963324446	0.00838046540072686
ENSRNOG00000002873	-1.03480130221097	3.58040806027937e-09	1.40869893107963e-07
ENSRNOG00000019719	-1.02813848858544	1.55420537193816e-09	6.46970186456799e-08
ENSRNOG00000017676	-1.02593089158455	0.0019641992019416	0.0162298110186206
ENSRNOG00000027940	-1.02592169365774	7.61436421647995e-20	1.18289540596017e-17
ENSRNOG00000001860	-1.02501945806375	0.000952957789433822	0.00902017646292605
ENSRNOG00000015419	-1.02404248157362	0.000432266551346814	0.00462629592489001
ENSRNOG00000003878	-1.01634546144683	9.52593045858894e-08	2.66319566012016e-06
ENSRNOG00000015675	-1.01464093984781	4.90552098963761e-10	2.2132124488877e-08
ENSRNOG00000004713	-1.01114959620609	1.5683406085559e-07	4.19030578551929e-06
ENSRNOG00000039496	-1.00865514812361	1.10352256680983e-07	3.02345119259224e-06
ENSRNOG00000003654	-1.00729072872376	1.72780552971e-05	0.000285173072587075
ENSRNOG00000006807	-1.00584462517533	0.00416692854671139	0.0296886270782005
ENSRNOG00000013042	-1.00475460481156	0.00020472015878641	0.00243290857472587
ENSRNOG00000004834	-1.00401795305647	0.00485670428825573	0.0335714114310668
ENSRNOG00000004640	-1.0031610138123	7.74800083889065e-18	9.5700512001019e-16
ENSRNOG00000002800	-1.00106681831859	6.86071880366089e-08	2.00745964373526e-06
ENSRNOG00000018505	-1.00002507466054	0.00628574991736452	0.0409317745087204
ENSRNOG00000009465	-0.99657696874473	5.44293891943987e-07	1.27505373316197e-05
ENSRNOG00000032517	-0.994361448525733	4.72739800502507e-11	2.41481900127874e-09
ENSRNOG00000030034	-0.991702228812074	0.000139078108196361	0.00175085046985043
ENSRNOG00000016483	-0.990155106992936	1.66288567814353e-11	9.04621815304866e-10
ENSRNOG00000009735	-0.988393008949006	1.63900295314957e-14	1.34962489076562e-12
ENSRNOG00000007731	-0.984329379521409	3.63193837293795e-14	2.85050413238552e-12
ENSRNOG00000023712	-0.980595507494959	0.00194617142354885	0.0161313845882605
ENSRNOG00000024623	-0.979105289366505	0.00141775181143118	0.0125893353249596
ENSRNOG00000020307	-0.97752731153733	0.000111356186091351	0.0014428429649274
ENSRNOG00000030264	-0.977361542589063	1.49769629118751e-15	1.35956538625931e-13
ENSRNOG00000014882	-0.972075923226973	6.08322451200033e-07	1.40165306072375e-05
ENSRNOG00000008257	-0.971234962067037	0.00275878452215215	0.0213628591800158
ENSRNOG00000042495	-0.970124129507852	0.000767266087774329	0.00755188287176444
ENSRNOG00000002196	-0.967963981816903	2.3993313090717e-10	1.12403316832823e-08
ENSRNOG00000012347	-0.967717805126428	2.48871099343774e-07	6.39972456657223e-06
ENSRNOG00000000017	-0.96420133876619	0.00562303438576835	0.0374761190442916
ENSRNOG00000012008	-0.964019170545834	1.20565894895174e-07	3.27943586674256e-06
ENSRNOG00000014739	-0.96091042175844	4.52558022718269e-07	1.09288410967013e-05
ENSRNOG00000015253	-0.957240108731704	0.00137372679389746	0.0122489284362372
ENSRNOG00000026050	-0.955394665588483	1.02952368433927e-05	0.000178320602290902
ENSRNOG00000001796	-0.952475689984686	3.43143831897048e-17	3.83024770581972e-15
ENSRNOG00000020573	-0.942777030239808	4.28376855072726e-23	9.63464302849388e-21
ENSRNOG00000000525	-0.942660169445489	9.74985469485638e-11	4.8013255031631e-09
ENSRNOG00000028649	-0.941756315791509	3.29378509935778e-18	4.21779785798783e-16
ENSRNOG00000016768	-0.938255549030561	5.77901710734838e-13	3.81947406976459e-11
ENSRNOG00000023496	-0.934299833297286	3.14149088409158e-07	7.91624182815653e-06
ENSRNOG00000016479	-0.933785737912974	0.00727309134348744	0.0460303290445243
ENSRNOG00000017628	-0.929059001337218	7.80622322725283e-05	0.00106261949242523
ENSRNOG00000042499	-0.928906135969276	9.60264743933774e-07	2.12173451999092e-05
ENSRNOG00000024264	-0.928756232647075	2.49384328373255e-27	7.99568605160973e-25
ENSRNOG00000001514	-0.92815562082699	0.00157072975131771	0.0136975269806751
ENSRNOG00000016640	-0.926429268616079	9.14700869513841e-35	6.56363209652575e-32
ENSRNOG00000008585	-0.924337380972228	0.0043065082688976	0.0305100014593409
ENSRNOG00000007600	-0.923416946587624	2.31406822107816e-08	7.54776926914e-07
ENSRNOG00000018094	-0.921980666967572	0.001599383095149	0.013859174158022
ENSRNOG00000000321	-0.921978766842516	1.99448057020614e-05	0.000322982760338094
ENSRNOG00000047783	-0.921415097950527	1.92185318486361e-11	1.03430020152535e-09
ENSRNOG00000048413	-0.921184544310392	2.98774427878854e-06	5.82436203584276e-05
ENSRNOG00000019615	-0.918526738750869	7.1762926598983e-08	2.08361375899822e-06
ENSRNOG00000018952	-0.915154106904396	1.42931995208159e-07	3.85302725544141e-06
ENSRNOG00000020254	-0.914969759028375	1.6481068738448e-05	0.000273818329459397
ENSRNOG00000012040	-0.91482282426349	1.31868018262648e-05	0.000223774680990973
ENSRNOG00000003073	-0.905493072243225	5.03817915474582e-06	9.39607941619613e-05
ENSRNOG00000014751	-0.901584945143615	9.32581666692965e-08	2.62674264213015e-06
ENSRNOG00000016758	-0.898413435172089	3.50919837494389e-06	6.7708207825902e-05
ENSRNOG00000013981	-0.89744464871953	3.80735580486253e-28	1.24724010051029e-25
ENSRNOG00000018715	-0.896296763348562	0.00236476317215157	0.0188443237658128
ENSRNOG00000000138	-0.896130501810243	0.00445628479889535	0.0313353969363294
ENSRNOG00000023895	-0.893771094934812	3.22063855754504e-08	1.02604233453798e-06
ENSRNOG00000018827	-0.893067668409174	9.72683807526478e-08	2.70931096037274e-06
ENSRNOG00000004417	-0.892338245576027	7.4632316810944e-20	1.17149414794179e-17
ENSRNOG00000002208	-0.892251252612722	6.49010843812865e-07	1.48631373942493e-05
ENSRNOG00000027767	-0.891797956780152	0.00219604915288152	0.0178011106426959
ENSRNOG00000031643	-0.891460853821171	4.23406685155724e-13	2.87401591829351e-11
ENSRNOG00000030869	-0.889537179289261	3.43864028556114e-05	0.000517537011751111
ENSRNOG00000010824	-0.888307411975621	3.2449180257502e-08	1.03159640780654e-06
ENSRNOG00000049213	-0.885533718997964	1.59080172784176e-17	1.8875426170746e-15
ENSRNOG00000008215	-0.883834449951968	7.74641084379618e-07	1.74485298961382e-05
ENSRNOG00000015318	-0.883653648938507	9.22071680049955e-07	2.04936550835882e-05
ENSRNOG00000003800	-0.882362061897243	2.37204381083172e-08	7.72015727546936e-07
ENSRNOG00000000288	-0.880828677432527	0.00131262168328463	0.0117948098660799
ENSRNOG00000007314	-0.87773913173639	0.00093319573227627	0.00888333953864252
ENSRNOG00000021463	-0.875878936207007	0.000182248328070528	0.00221833607083585
ENSRNOG00000005874	-0.872283962929321	5.33059545413864e-09	2.00316067078342e-07
ENSRNOG00000010617	-0.871596892728737	0.000323796874777848	0.00361697190958295
ENSRNOG00000012512	-0.868456923800895	0.00259002643269039	0.0202708664822305
ENSRNOG00000027430	-0.867354638495026	0.00193892715050087	0.0161045664942368
ENSRNOG00000003098	-0.866923625570905	9.93678492866144e-16	9.2430501290123e-14
ENSRNOG00000009872	-0.865404408703886	7.06845437540149e-10	3.09635287741061e-08
ENSRNOG00000022724	-0.863241857907103	6.09914377483234e-33	3.40399990899809e-30
ENSRNOG00000011251	-0.862807679201403	3.14568266547909e-05	0.000477845686351859
ENSRNOG00000020524	-0.862687850704555	5.03073627902654e-14	3.80945552706789e-12
ENSRNOG00000011883	-0.86207596065084	4.89211245888605e-05	0.000704772874215621
ENSRNOG00000017456	-0.860112645284467	2.09432735149666e-11	1.11517381129693e-09
ENSRNOG00000011518	-0.859859435114429	5.59944326516673e-16	5.30679311715708e-14
ENSRNOG00000027374	-0.857227406295888	0.00167147445477041	0.0143681965538707
ENSRNOG00000004133	-0.856940325682329	4.3050686493529e-05	0.000631061084407577
ENSRNOG00000012036	-0.856488766481569	1.46546228946949e-10	7.07790103846657e-09
ENSRNOG00000011927	-0.856200714591458	4.84806783492866e-08	1.47586937786949e-06
ENSRNOG00000047255	-0.854380601727614	4.00416773756936e-05	0.000591040233476323
ENSRNOG00000027799	-0.854243913389081	2.03068494265462e-06	4.12404196777122e-05
ENSRNOG00000005853	-0.852697470727627	4.83386233680045e-08	1.47452371565275e-06
ENSRNOG00000025948	-0.8516560638668	0.00439276689467804	0.0309609936089351
ENSRNOG00000005652	-0.851346632013197	9.58552236976227e-11	4.73587660950648e-09
ENSRNOG00000009897	-0.850604217577716	0.00103253982470043	0.00968825816837529
ENSRNOG00000018997	-0.849779741639173	0.00033450228899327	0.00372826552724822
ENSRNOG00000023316	-0.849223933993706	1.22079177836575e-09	5.19664161248402e-08
ENSRNOG00000009867	-0.847344808673671	1.83260158241521e-06	3.75720724427413e-05
ENSRNOG00000005531	-0.846167311743613	1.81711333710324e-11	9.8143659056662e-10
ENSRNOG00000047741	-0.845379887911597	0.00472098641985843	0.0328290467747331
ENSRNOG00000009881	-0.844575506177922	4.88579094692069e-07	1.15943281541965e-05
ENSRNOG00000015860	-0.844166064457682	0.00564450876492276	0.0375748291765809
ENSRNOG00000050151	-0.844057405411501	0.00057558130294736	0.00593258184275907
ENSRNOG00000002653	-0.843123725620526	2.20894225178764e-17	2.58035277458822e-15
ENSRNOG00000029147	-0.841944798713665	2.70751986650759e-06	5.35428042892427e-05
ENSRNOG00000014819	-0.841891903184634	8.23925652651588e-13	5.30586994008837e-11
ENSRNOG00000019977	-0.840459675000302	2.97326780185248e-06	5.80364928835687e-05
ENSRNOG00000002461	-0.838775807514118	0.00383750861824396	0.0278275480743159
ENSRNOG00000010325	-0.838613109205967	5.29302990912935e-07	1.24626043282297e-05
ENSRNOG00000006231	-0.836694738170555	3.32749676306056e-32	1.61748544266321e-29
ENSRNOG00000016242	-0.836588090687583	1.19144673441106e-05	0.000203615172780961
ENSRNOG00000011459	-0.836425661399835	0.000865769367978415	0.00836299910645304
ENSRNOG00000001416	-0.834799071798476	1.41985293416759e-05	0.000237730709610794
ENSRNOG00000008534	-0.833872682157524	8.9410708893793e-09	3.18517723952853e-07
ENSRNOG00000007647	-0.832261911014737	0.000792406890851686	0.00777394494677347
ENSRNOG00000010510	-0.826437874995295	1.86099961992153e-05	0.000303500035417723
ENSRNOG00000028832	-0.824999748429893	0.00694862234826344	0.0444434593234218
ENSRNOG00000018384	-0.822653177376486	0.00768297370385696	0.04792000444678
ENSRNOG00000008683	-0.821966939015994	7.36196343216981e-05	0.00101312718684353
ENSRNOG00000017679	-0.81934088123302	1.1283259502039e-05	0.000194084591295236
ENSRNOG00000033772	-0.819114445383184	6.79476107452406e-09	2.49092824105911e-07
ENSRNOG00000007509	-0.818611008493341	2.25345627799858e-07	5.854712526407e-06
ENSRNOG00000007338	-0.817746938793674	0.00190711567602532	0.0159162696744731
ENSRNOG00000020481	-0.816406291520649	1.3493975161431e-14	1.12342934645085e-12
ENSRNOG00000008026	-0.81509241889135	1.07217579148625e-13	7.88127658629577e-12
ENSRNOG00000038600	-0.814280441244276	6.55099083014709e-07	1.49344751617983e-05
ENSRNOG00000013681	-0.812136646176894	0.00080009606599446	0.00782391149803409
ENSRNOG00000014761	-0.811131174257413	1.97086094623342e-07	5.18305472928297e-06
ENSRNOG00000027341	-0.81094599956163	4.46202271537983e-08	1.36941385535761e-06
ENSRNOG00000016351	-0.809608871277912	0.000924516358845345	0.00882822029890521
ENSRNOG00000014650	-0.808046739316134	2.82275520763015e-14	2.2746576590256e-12
ENSRNOG00000050233	-0.807913605269061	3.78404329128291e-07	9.37857703229313e-06
ENSRNOG00000004205	-0.806486909657368	7.67919362247365e-07	1.73230192660263e-05
ENSRNOG00000008146	-0.804776881668577	2.59244938585076e-05	0.000406087523860551
ENSRNOG00000031533	-0.803783857977675	2.43454055849269e-05	0.000383960682981517
ENSRNOG00000004873	-0.803103925679519	9.89646455354131e-05	0.00130586536214811
ENSRNOG00000033881	-0.80223172664612	1.29541245969495e-07	3.51721988380958e-06
ENSRNOG00000016890	-0.799081102838202	2.73524961250485e-06	5.39520380055332e-05
ENSRNOG00000027606	-0.794779840269646	0.000182571479432087	0.00221872135200797
ENSRNOG00000006877	-0.792750211528276	1.99557421837192e-10	9.50699245873773e-09
ENSRNOG00000027309	-0.790927383121805	0.00685643441438525	0.0439284056931851
ENSRNOG00000015911	-0.785889144488567	1.44691894789827e-07	3.88656356967541e-06
ENSRNOG00000004516	-0.785612597557488	3.42709847297953e-08	1.08039637843784e-06
ENSRNOG00000017146	-0.785239361739086	0.000195583270667252	0.00235027456593685
ENSRNOG00000033097	-0.784532130620806	0.00450594720334841	0.0316052322212719
ENSRNOG00000030771	-0.783482774901985	5.89994857129154e-11	2.96354416735974e-09
ENSRNOG00000002238	-0.783181149928584	0.00255157599958641	0.0200309661129938
ENSRNOG00000010544	-0.777438518811755	3.26259173553842e-17	3.66895484050958e-15
ENSRNOG00000045846	-0.776882836907241	2.10159389225608e-09	8.60568433761057e-08
ENSRNOG00000018992	-0.776697156261301	8.44665302654245e-05	0.00114052521914846
ENSRNOG00000009032	-0.775651685466929	2.15747295311758e-05	0.00034622960522395
ENSRNOG00000028844	-0.773996921712748	6.83458384008365e-09	2.49371292702713e-07
ENSRNOG00000030163	-0.773296767654837	4.85682785802402e-09	1.8481701765799e-07
ENSRNOG00000020636	-0.772809431497416	2.81797161059871e-21	5.44410438462974e-19
ENSRNOG00000020482	-0.772367301098746	0.00320897508279806	0.0240936948294389
ENSRNOG00000013017	-0.772030323434904	4.99309652649508e-08	1.51695507172892e-06
ENSRNOG00000006503	-0.771919444295391	1.90287637819841e-06	3.89598425856955e-05
ENSRNOG00000015421	-0.7713396845453	1.39084743984414e-08	4.77418680433061e-07
ENSRNOG00000018666	-0.770520352447271	6.75618582244022e-08	1.99234763519279e-06
ENSRNOG00000007019	-0.770471595121836	3.39791737031963e-13	2.34877141529112e-11
ENSRNOG00000011300	-0.769838344830512	8.28732117853243e-06	0.000147266088253898
ENSRNOG00000047080	-0.769332911813424	0.00224558372499473	0.0180955621133399
ENSRNOG00000017783	-0.764218546390913	2.42943640059637e-05	0.000383743994974704
ENSRNOG00000010107	-0.762343530787296	4.81096443935442e-05	0.00069441018330107
ENSRNOG00000019316	-0.759446146314989	5.84632265753122e-07	1.35327551653361e-05
ENSRNOG00000002188	-0.759119815452495	3.21926437173164e-06	6.23535923105709e-05
ENSRNOG00000001168	-0.75885805943898	0.00591852203391601	0.0390311634700571
ENSRNOG00000025298	-0.758741034256619	0.0013400130999017	0.0120051470882394
ENSRNOG00000012950	-0.758506425801103	1.23222270055735e-10	6.02868956970738e-09
ENSRNOG00000011409	-0.757846018014908	1.37177839481789e-06	2.9114547368325e-05
ENSRNOG00000032788	-0.757647580647757	0.00497226528319795	0.0341353373815535
ENSRNOG00000018159	-0.757614752868075	0.00290643385246633	0.0222772389231003
ENSRNOG00000009792	-0.755986918429401	7.94185829363814e-07	1.78620690487811e-05
ENSRNOG00000027230	-0.754867940046488	1.44117076637386e-06	3.05014076945051e-05
ENSRNOG00000017193	-0.753696595888236	1.39971577189741e-14	1.15891851465506e-12
ENSRNOG00000017178	-0.753412712373682	0.00429609280370766	0.0304505279675779
ENSRNOG00000037456	-0.752012865208549	0.0071675498347517	0.0454985173282508
ENSRNOG00000021442	-0.751906771717128	2.80620044041175e-15	2.50216771813992e-13
ENSRNOG00000017766	-0.751900715670894	2.57539942271817e-20	4.41007885237955e-18
ENSRNOG00000028627	-0.750468603219602	0.00492829318809683	0.0338952305118353
ENSRNOG00000020698	-0.748010908448583	4.1643238799749e-09	1.62150378675302e-07
ENSRNOG00000017511	-0.747127342221079	3.5843134545699e-05	0.00053636563502397
ENSRNOG00000027213	-0.745687919891269	4.9588590506696e-07	1.17492212318459e-05
ENSRNOG00000005574	-0.745670487306536	0.00714051442020459	0.0453627368457263
ENSRNOG00000021166	-0.742940683217261	0.00156690536465264	0.0136720885581648
ENSRNOG00000025874	-0.742398759036437	5.9002966399524e-05	0.000836421167144334
ENSRNOG00000002418	-0.741856724154898	2.79730478430074e-16	2.75507096696914e-14
ENSRNOG00000021526	-0.740255453530603	0.00031138495390005	0.0035049004620291
ENSRNOG00000016977	-0.739973616944226	5.63686605411102e-05	0.000802853823907363
ENSRNOG00000026472	-0.739026077808997	0.00101820841619696	0.00956569989006983
ENSRNOG00000008785	-0.738147645867209	9.63335065993133e-05	0.00128011429536601
ENSRNOG00000018254	-0.737530838624872	8.50434564070947e-05	0.00114626104168024
ENSRNOG00000010165	-0.737495336154265	7.5698105140594e-08	2.17275189783545e-06
ENSRNOG00000006649	-0.735844668569805	1.32955890376113e-05	0.000225366964238206
ENSRNOG00000037835	-0.735499248275259	0.00236650264579146	0.018848217954245
ENSRNOG00000008082	-0.734984580496906	1.69317453876477e-05	0.000280686987069816
ENSRNOG00000032579	-0.733268098571139	2.33126058753238e-06	4.66530754230085e-05
ENSRNOG00000020519	-0.732903829284552	8.06450360776884e-07	1.80839292954567e-05
ENSRNOG00000016846	-0.732392353073321	2.68325847108372e-05	0.000416845586605779
ENSRNOG00000045728	-0.732029856484791	0.00379839548877032	0.0276245278090154
ENSRNOG00000004029	-0.730175986032171	0.00420013875174515	0.0298969725319073
ENSRNOG00000017093	-0.727909104958568	1.57638427847925e-13	1.12580733139354e-11
ENSRNOG00000040166	-0.72766461377311	1.57934758891458e-09	6.53823868608623e-08
ENSRNOG00000002176	-0.725819908071387	7.06881113130211e-12	4.05018687975633e-10
ENSRNOG00000008749	-0.722412089479393	0.00790133659238902	0.0488974296142547
ENSRNOG00000011994	-0.721633299503249	6.67404475837285e-14	5.00354131661296e-12
ENSRNOG00000047711	-0.720864536927348	0.000590599843090454	0.00607491401742666
ENSRNOG00000042729	-0.718879656763395	4.9670535677718e-07	1.17501617288467e-05
ENSRNOG00000017369	-0.718185863254124	0.000253783221110912	0.00292151211529438
ENSRNOG00000007037	-0.715624781770423	0.00145805460349717	0.0128789125557438
ENSRNOG00000013589	-0.715514556675344	4.85905150223358e-06	9.09578224685191e-05
ENSRNOG00000004276	-0.715466133618312	3.44131717947185e-05	0.000517537011751111
ENSRNOG00000023257	-0.71523533256133	0.000807646766648871	0.0078875107755229
ENSRNOG00000026589	-0.714097104309081	9.23713939384099e-36	7.32602386977841e-33
ENSRNOG00000016248	-0.71237664497303	0.000149035393917251	0.00185911784018133
ENSRNOG00000004757	-0.710977215417072	4.14803612070145e-10	1.8941441303894e-08
ENSRNOG00000014322	-0.70608536679444	1.58467604496657e-06	3.32583333169934e-05
ENSRNOG00000014008	-0.70590845000553	3.62889043953603e-06	6.95722010602652e-05
ENSRNOG00000001687	-0.705394760205896	3.32036594007898e-07	8.27018088447111e-06
ENSRNOG00000009870	-0.704731910884221	6.91507799682458e-05	0.000962193156933224
ENSRNOG00000022975	-0.704233599571765	5.05192089519089e-10	2.27245958118303e-08
ENSRNOG00000009892	-0.703514688003527	0.000433853848962643	0.00463998839603837
ENSRNOG00000020455	-0.703283462678229	8.65074656752771e-06	0.000152823094989537
ENSRNOG00000031478	-0.701589403934867	2.90439163131867e-06	5.6987340484819e-05
ENSRNOG00000007443	-0.701000545086676	9.60569326140911e-06	0.000167338950007137
ENSRNOG00000006857	-0.699994141401152	8.41783380901924e-07	1.88202281406693e-05
ENSRNOG00000033646	-0.699867653488515	9.07887134132269e-18	1.1033025180838e-15
ENSRNOG00000020684	-0.696722142927364	5.88091175153265e-05	0.000834458184405325
ENSRNOG00000001575	-0.69524434819069	2.05574777916967e-05	0.000331316184858906
ENSRNOG00000022704	-0.694917606282541	0.000378405037662592	0.00414704400911826
ENSRNOG00000014152	-0.693885676193701	1.40311902080216e-09	5.85695305386918e-08
ENSRNOG00000017202	-0.693551319306549	0.000291183850497765	0.00330161733871393
ENSRNOG00000031494	-0.693032768577428	0.000891997120188346	0.00854513960846675
ENSRNOG00000020505	-0.691843642211272	0.00413229539725906	0.0294697393948399
ENSRNOG00000030877	-0.691172720506438	0.00510074075781706	0.0347325180657683
ENSRNOG00000009539	-0.688764916257987	6.37233393750263e-09	2.35354657118204e-07
ENSRNOG00000017445	-0.688763865301731	0.000579853895862199	0.00597253476196
ENSRNOG00000008526	-0.688735197573057	8.91484482003753e-15	7.5049048376059e-13
ENSRNOG00000014840	-0.688099698717943	3.85031410131271e-05	0.000570505242799225
ENSRNOG00000000007	-0.687797517115014	1.40668564501036e-10	6.85998251930779e-09
ENSRNOG00000021916	-0.687787813452796	0.00321072186623352	0.0240948046824068
ENSRNOG00000022697	-0.687610857515908	0.00186509276831824	0.0156574278138093
ENSRNOG00000016117	-0.685304161292723	2.17302724078287e-05	0.000348354760546352
ENSRNOG00000009001	-0.678875181343994	3.32340866113908e-19	4.86217913734998e-17
ENSRNOG00000017003	-0.678375070452661	4.03896788231035e-05	0.000595530401355525
ENSRNOG00000003682	-0.67660110974455	1.42963875426869e-11	7.86249138250911e-10
ENSRNOG00000023851	-0.672592415255969	7.33726942972579e-10	3.19552927851266e-08
ENSRNOG00000006454	-0.670500157502514	0.000107791454550265	0.00140026674880858
ENSRNOG00000013663	-0.670453659572751	6.53364282640709e-07	1.49174945077467e-05
ENSRNOG00000013280	-0.669636986071358	0.000251701901520009	0.00289976754893349
ENSRNOG00000005041	-0.668320846471167	7.42955974189314e-08	2.13925985824149e-06
ENSRNOG00000017122	-0.668266528716975	3.68289737390156e-13	2.53413609713802e-11
ENSRNOG00000046132	-0.66777104327328	7.77421191118141e-06	0.000139630034910122
ENSRNOG00000001679	-0.66740094489096	3.20432896441797e-05	0.000486264180914546
ENSRNOG00000005037	-0.666822533848411	0.000597214815794431	0.00613458081745486
ENSRNOG00000047736	-0.663834792389686	5.27149262355654e-11	2.68365278190451e-09
ENSRNOG00000019651	-0.660053665633094	1.29426801119779e-09	5.46761636873888e-08
ENSRNOG00000018951	-0.65989469260386	0.00155026706143183	0.0135504491581881
ENSRNOG00000019474	-0.659324117531723	1.73634327458624e-09	7.14889530184156e-08
ENSRNOG00000016983	-0.656970299011943	0.00066973364022652	0.00675516480895142
ENSRNOG00000032472	-0.656824688161862	0.000112005190100191	0.0014500053347249
ENSRNOG00000016260	-0.656450825542068	6.61567254849008e-09	2.43150169837066e-07
ENSRNOG00000026974	-0.653962367128124	7.79564648535449e-13	5.06347400378478e-11
ENSRNOG00000037274	-0.65363592953411	3.26622763808862e-09	1.29183160835584e-07
ENSRNOG00000018251	-0.653303424959404	0.00143433365840733	0.0127066278063139
ENSRNOG00000018808	-0.649116877929585	1.64514947417034e-06	3.42887377956747e-05
ENSRNOG00000002976	-0.648849491272178	5.84282602217398e-05	0.000829835488483881
ENSRNOG00000002345	-0.647379643358353	0.00445431881223806	0.0313353969363294
ENSRNOG00000008351	-0.645436282843957	0.000441892866116399	0.00470925289922774
ENSRNOG00000000142	-0.64389130717448	6.61926839631676e-11	3.31381247389027e-09
ENSRNOG00000007329	-0.641718860998133	3.70458959740142e-08	1.15578593464269e-06
ENSRNOG00000004018	-0.640495521735096	7.77462080648128e-05	0.00106079108751177
ENSRNOG00000000886	-0.639029495169076	0.000176526431679098	0.00215390833924885
ENSRNOG00000011901	-0.636149850322154	0.0030091736194089	0.0229596138080368
ENSRNOG00000023937	-0.635378125414061	0.000152882959810983	0.00190396142263777
ENSRNOG00000020424	-0.634499778202654	6.82627516270898e-08	2.00745964373526e-06
ENSRNOG00000020706	-0.631293290362836	6.34373255898255e-08	1.88176586478953e-06
ENSRNOG00000007281	-0.630372646793361	0.000167113064534907	0.00204733883697277
ENSRNOG00000007060	-0.63001944188302	2.97274806892911e-06	5.80364928835687e-05
ENSRNOG00000010517	-0.629045974844889	7.44622556595638e-10	3.2336361110489e-08
ENSRNOG00000029071	-0.628179044677055	0.00308022286974152	0.0233727318920009
ENSRNOG00000005233	-0.627435427295285	0.000105379860178968	0.00137764848080397
ENSRNOG00000024711	-0.627069470871261	0.00289318376040535	0.0221982617543524
ENSRNOG00000032660	-0.626992836992014	0.000311438165681662	0.0035049004620291
ENSRNOG00000002272	-0.626709999569423	3.09308950898535e-15	2.72571729888305e-13
ENSRNOG00000030568	-0.625193131135659	6.89761644217415e-08	2.0143446156419e-06
ENSRNOG00000015441	-0.625035218424619	9.03937717962104e-05	0.00120864573841801
ENSRNOG00000016448	-0.624217043344309	1.09540906624754e-08	3.83877191146144e-07
ENSRNOG00000034124	-0.623991069837589	5.2650382909679e-06	9.77079581362012e-05
ENSRNOG00000012362	-0.623500027062171	7.88762785903326e-09	2.85032767884346e-07
ENSRNOG00000048431	-0.623196129169747	1.03810261163324e-05	0.000179600094772689
ENSRNOG00000023683	-0.623189632950328	0.000512957511513472	0.00537909306958699
ENSRNOG00000018778	-0.622901636366779	6.89748924158713e-26	2.07876530762953e-23
ENSRNOG00000032590	-0.622451908360222	0.000227790146402134	0.00267334090041569
ENSRNOG00000025042	-0.621479005735776	0.00333505246318895	0.0248668508499724
ENSRNOG00000031452	-0.619850500575014	0.00185411318912271	0.0156087327636258
ENSRNOG00000031834	-0.619834563384846	1.19605330955292e-06	2.56742554439501e-05
ENSRNOG00000021812	-0.617734107994154	0.0078336949851373	0.0486185954411178
ENSRNOG00000049194	-0.617471391274482	0.000141676209434621	0.00177909899997526
ENSRNOG00000046667	-0.617231958184361	1.04105633576601e-06	2.27687633144528e-05
ENSRNOG00000010489	-0.617045514661026	0.00484575087909512	0.0335418557634747
ENSRNOG00000027017	-0.616157267603611	2.51898618390401e-05	0.000396641617609713
ENSRNOG00000009113	-0.614710121710774	2.44800383515624e-10	1.14207336817243e-08
ENSRNOG00000010514	-0.613325963348331	3.6427634866512e-08	1.14122251518393e-06
ENSRNOG00000004346	-0.611070837366107	0.00132877674736894	0.0119186528607753
ENSRNOG00000005632	-0.610065398875984	4.49757575172292e-09	1.73334959086222e-07
ENSRNOG00000009354	-0.6100098317349	9.64526253468382e-07	2.12803017767424e-05
ENSRNOG00000002979	-0.609746417297137	0.000321181391566761	0.00359575214674556
ENSRNOG00000006403	-0.608720316144082	0.00555693360148153	0.0371848962747601
ENSRNOG00000022581	-0.608615906935927	0.000312724992338978	0.00351675590265378
ENSRNOG00000013661	-0.608520709632328	0.00541810821883721	0.0364442703582859
ENSRNOG00000003915	-0.606935330759131	3.38079455091613e-11	1.75673079612949e-09
ENSRNOG00000008445	-0.606533765886402	6.58079837244367e-06	0.000119333394313302
ENSRNOG00000012181	-0.605683299712115	0.00387631017435848	0.0280557723426551
ENSRNOG00000031939	-0.605405960743072	3.78512011925453e-05	0.00056361635451627
ENSRNOG00000005093	-0.60525443040071	0.00656386340394	0.0424510118600738
ENSRNOG00000024677	-0.605214275175139	8.4591599094797e-05	0.00114119141160206
ENSRNOG00000005108	-0.604864437364368	2.47240439120302e-07	6.36866013180142e-06
ENSRNOG00000045821	-0.603912458833896	0.000725635824510052	0.00721233657911053
ENSRNOG00000001528	-0.603766923662528	4.06502205130845e-07	9.97999647422394e-06
ENSRNOG00000013694	-0.603737567276069	9.45904680244693e-07	2.09448340552171e-05
ENSRNOG00000012475	-0.601788929600471	0.00233359412632958	0.0186500713242416
ENSRNOG00000000708	-0.601105890459287	2.03026391566421e-05	0.000327559389134303
ENSRNOG00000011323	-0.600589920890279	3.06607730502879e-14	2.44458830208883e-12
ENSRNOG00000014424	-0.600232188573259	3.53598464037513e-05	0.00052965956804983
ENSRNOG00000012782	-0.599568942710252	2.13593107538594e-16	2.1601574077175e-14
ENSRNOG00000033837	-0.598644546539716	4.18447899416387e-09	1.62515242172823e-07
ENSRNOG00000039976	-0.596830814319072	4.61693582442739e-05	0.000671550250369655
ENSRNOG00000017857	-0.595540815218683	1.05673287136673e-07	2.91113485166824e-06
ENSRNOG00000000029	-0.595538034947715	6.15901222122595e-05	0.00087145685597797
ENSRNOG00000010867	-0.59362005491424	0.00101697070286016	0.00956003214061123
ENSRNOG00000016246	-0.593141660549718	1.4891878101768e-06	3.14293713046977e-05
ENSRNOG00000015347	-0.590496394344588	7.48812294824728e-05	0.0010286100702565
ENSRNOG00000024291	-0.590336093536853	0.000109129123559721	0.00141520375466561
ENSRNOG00000011201	-0.589921470368519	0.00558168839070829	0.0372664875319376
ENSRNOG00000014963	-0.588621930982246	1.42544705552545e-06	3.02110572147862e-05
ENSRNOG00000009815	-0.5884040915518	1.52636492918905e-17	1.82545977126586e-15
ENSRNOG00000013408	-0.588121509038884	6.29875308989468e-05	0.000887894390192917
ENSRNOG00000023129	-0.587739918240239	2.52018176457254e-16	2.51500788147971e-14
ENSRNOG00000012840	-0.58651269341039	0.00375958414995138	0.0274400222369551
ENSRNOG00000016099	-0.58378959144202	7.02650352315984e-09	2.55754544904579e-07
ENSRNOG00000048172	-0.583550198212661	4.14662206188854e-08	1.28043950513521e-06
ENSRNOG00000046660	-0.580597885067959	0.00787123666837099	0.0487669302816165
ENSRNOG00000007939	-0.580486311192337	8.0988607179668e-08	2.31578239390971e-06
ENSRNOG00000014592	-0.579965081826737	0.000135418812133493	0.00171193463090571
ENSRNOG00000018445	-0.57988665647268	3.25331170184532e-05	0.000493200744819991
ENSRNOG00000004641	-0.579254721005226	0.000411312060985792	0.00443987209670121
ENSRNOG00000004275	-0.579169015096012	1.50893186529828e-06	3.17571149136589e-05
ENSRNOG00000011321	-0.578052285697131	0.000659767936484588	0.00665910451097539
ENSRNOG00000002126	-0.577351297828771	6.67127124914915e-06	0.000120683537158978
ENSRNOG00000019321	-0.576567059126229	0.000557438017105854	0.00577787416619181
ENSRNOG00000008976	-0.575806567335536	0.00340697120519408	0.0252780153082568
ENSRNOG00000010146	-0.575553646177027	2.30621846943714e-09	9.31699895869928e-08
ENSRNOG00000025130	-0.574880514826864	0.00545404452115369	0.0366415501066719
ENSRNOG00000008713	-0.573201342831537	9.54381546902312e-08	2.66325472782795e-06
ENSRNOG00000011587	-0.573133873661098	1.93775809583727e-06	3.96201855443307e-05
ENSRNOG00000004890	-0.569735851236082	0.00793299148052167	0.0490530359540341
ENSRNOG00000022237	-0.569568968912747	2.1522059154952e-07	5.62445273367159e-06
ENSRNOG00000010291	-0.568569705545433	1.27745037389389e-13	9.16661889724142e-12
ENSRNOG00000021966	-0.567323879056787	0.00257222819055963	0.0201569714011768
ENSRNOG00000014137	-0.566831682929774	0.000206997421690128	0.00245030962093365
ENSRNOG00000014046	-0.566510851672697	1.86270345906625e-10	8.91081854751406e-09
ENSRNOG00000026136	-0.566181104716552	1.36572468661607e-05	0.000230718669311856
ENSRNOG00000019942	-0.565697798929818	0.003077571927736	0.0233727318920009
ENSRNOG00000008691	-0.565633935390524	8.17962270511354e-08	2.3332645358613e-06
ENSRNOG00000037462	-0.564952812954982	0.00068276948531245	0.00685910224944887
ENSRNOG00000024494	-0.564665818201888	0.00191646898882313	0.0159818877656755
ENSRNOG00000047908	-0.564145390817625	0.00018720334123956	0.00226583706758147
ENSRNOG00000012022	-0.564102563088768	0.0025216525661448	0.0198571024178872
ENSRNOG00000008901	-0.562650433190394	6.57065822903217e-06	0.000119302222285137
ENSRNOG00000016508	-0.561416786677078	2.25912826732632e-07	5.85934661967992e-06
ENSRNOG00000010473	-0.556642060910875	0.000885357599126487	0.00850858014109505
ENSRNOG00000004149	-0.556191545678103	2.52492486732721e-05	0.00039716172051935
ENSRNOG00000017209	-0.55595125815785	2.32518896441803e-06	4.65934474798075e-05
ENSRNOG00000021303	-0.553378926073079	5.44778613016418e-10	2.42877778684746e-08
ENSRNOG00000024961	-0.553148559962591	0.00117413468168157	0.010773327971059
ENSRNOG00000021441	-0.552017459480279	9.82297279152052e-05	0.00129844190346862
ENSRNOG00000017206	-0.5510920733397	0.00165443685276401	0.0142379834005145
ENSRNOG00000013387	-0.547212228689748	0.00178136024644018	0.0151485990708844
ENSRNOG00000004888	-0.546951005674718	0.000235319302476046	0.00274036056337831
ENSRNOG00000037165	-0.546534635132941	0.00189779542714432	0.0158612752588118
ENSRNOG00000020185	-0.545744247264606	4.65321809583756e-11	2.38501168320327e-09
ENSRNOG00000016588	-0.544705577093959	1.54614853410344e-08	5.23571062031567e-07
ENSRNOG00000014667	-0.54343143170593	2.30980614283831e-08	7.54776926914e-07
ENSRNOG00000025920	-0.541680929102462	2.81314340453724e-06	5.52689152059604e-05
ENSRNOG00000020444	-0.541371217220605	0.000896007621896936	0.00857810600658509
ENSRNOG00000014629	-0.540995737914594	1.63419745224618e-06	3.41076473793598e-05
ENSRNOG00000009715	-0.540942186665307	2.05235566681716e-11	1.10060311541878e-09
ENSRNOG00000003927	-0.540128327348475	0.000799415724633881	0.00782391149803409
ENSRNOG00000009313	-0.5395498491858	1.83009111480762e-05	0.000298782697822708
ENSRNOG00000011803	-0.53777740387432	5.96557725935605e-09	2.21423393053178e-07
ENSRNOG00000027257	-0.537615233019638	5.48629939621383e-10	2.43873290860018e-08
ENSRNOG00000019041	-0.536815391028497	0.0013009734125915	0.0117321755993315
ENSRNOG00000015625	-0.536390767991294	5.60457275773196e-09	2.09566518328196e-07
ENSRNOG00000042086	-0.534783887762455	5.48083110585899e-19	7.79157018247067e-17
ENSRNOG00000000542	-0.53366418563825	0.00329487597698572	0.0245916226335799
ENSRNOG00000029500	-0.532972919567456	0.00262929775065904	0.0205289574117518
ENSRNOG00000022268	-0.532559586893136	0.00201371460200494	0.016518598441814
ENSRNOG00000007456	-0.531758111097633	1.4844144147467e-16	1.53836195327358e-14
ENSRNOG00000025518	-0.530541667269132	0.000238095460866697	0.00276627640693929
ENSRNOG00000027249	-0.528852805799328	8.87497658248399e-07	1.975436072695e-05
ENSRNOG00000020813	-0.528077280801477	0.000296861595897055	0.00336093718149716
ENSRNOG00000020205	-0.526661612551294	0.00101329491045324	0.00953685823123126
ENSRNOG00000019080	-0.526614751783438	2.39999132168263e-07	6.20333948995464e-06
ENSRNOG00000047406	-0.526080136899529	0.000439435487411669	0.00468969784688841
ENSRNOG00000021098	-0.525573909924585	0.000211068942072784	0.002492631573742
ENSRNOG00000024904	-0.52264790809263	0.000654727126587764	0.00661709126126829
ENSRNOG00000004282	-0.521718657465508	8.09606391853033e-07	1.81277246936603e-05
ENSRNOG00000010121	-0.517233859355359	0.0080281661304593	0.0495320351469336
ENSRNOG00000016697	-0.517134271377046	4.77470919882206e-06	8.94901653197134e-05
ENSRNOG00000023423	-0.516926232883712	0.0026897251980232	0.0209032846874737
ENSRNOG00000023906	-0.516504326249513	0.00490918463433711	0.0338255616162899
ENSRNOG00000000955	-0.516321046532699	7.47840401377652e-07	1.69207312437835e-05
ENSRNOG00000026466	-0.514192429215444	1.24001089422636e-08	4.30546639748778e-07
ENSRNOG00000017197	-0.514065868199194	3.0970518900597e-05	0.000473321246767846
ENSRNOG00000023935	-0.513959061038618	0.00190754416564459	0.0159162696744731
ENSRNOG00000034303	-0.513756570562107	2.29523130566437e-09	9.30420079118339e-08
ENSRNOG00000023554	-0.512436415916268	0.00158915923261014	0.0137943781544943
ENSRNOG00000015415	-0.51239542151315	7.22657762810687e-10	3.15644342834616e-08
ENSRNOG00000009673	-0.512208977410823	0.00246706386384617	0.0195150579340147
ENSRNOG00000005857	-0.510475054297982	8.61627803133428e-06	0.000152392832927437
ENSRNOG00000006060	-0.508511969544282	8.72842723044979e-07	1.94569038366343e-05
ENSRNOG00000004290	-0.507173575099009	1.53440276436275e-10	7.3871933725822e-09
ENSRNOG00000011349	-0.506450794210217	2.74130793947678e-06	5.39983912940858e-05
ENSRNOG00000018092	-0.506138250256204	0.00330391570604374	0.0246468840467194
ENSRNOG00000022419	-0.505585540297939	0.00349866047524853	0.0258311194029986
ENSRNOG00000014793	-0.505198909394493	0.00250670106335455	0.0197872104611729
ENSRNOG00000031709	-0.504342695486806	1.57672610842715e-09	6.53823868608623e-08
ENSRNOG00000000573	-0.504199943307339	3.33042780544876e-05	0.000503877676709913
ENSRNOG00000013654	-0.503096313410415	5.00744682363388e-05	0.000717273918111587
ENSRNOG00000006970	-0.49937252922479	0.00450934031957891	0.0316052322212719
ENSRNOG00000011628	-0.499314552276745	0.00380425812085803	0.0276429559058594
ENSRNOG00000022623	-0.498556108956763	2.3728101930222e-06	4.74215872661161e-05
ENSRNOG00000018895	-0.497478080457108	0.0079779421892323	0.0492905333536456
ENSRNOG00000008645	-0.497226522264538	7.77545606156981e-05	0.00106079108751177
ENSRNOG00000016885	-0.497108169578524	4.27248072214666e-10	1.93921722897675e-08
ENSRNOG00000024905	-0.496792735476653	3.84555210941816e-09	1.50515908407331e-07
ENSRNOG00000049203	-0.494990791833632	0.00533344914724012	0.036007950358316
ENSRNOG00000019271	-0.49492861289378	3.29148320219119e-09	1.29841257523086e-07
ENSRNOG00000025235	-0.494681212119039	7.91360204839323e-05	0.00107518714995391
ENSRNOG00000019741	-0.494382050623218	7.30075044819415e-09	2.65096406033344e-07
ENSRNOG00000025764	-0.494253541798759	0.000337455115090091	0.00375008195375559
ENSRNOG00000027245	-0.49389127606796	9.9491189380588e-10	4.27131832699738e-08
ENSRNOG00000039388	-0.493409875301709	0.000939729443652979	0.00892861474552758
ENSRNOG00000012495	-0.492979919623173	1.94182544603151e-08	6.40292508670651e-07
ENSRNOG00000018070	-0.491798571024196	1.74025447945273e-07	4.61688287867485e-06
ENSRNOG00000018943	-0.490656076448505	0.00668547233291261	0.0431042874042581
ENSRNOG00000050137	-0.488821085946419	3.13511775599956e-14	2.48647839290302e-12
ENSRNOG00000027891	-0.488431830804271	0.000449756185813197	0.00478628246046545
ENSRNOG00000008596	-0.488182111375581	0.00410590184397967	0.029309253854538
ENSRNOG00000016374	-0.487040306537248	2.5412866537131e-07	6.51269533755148e-06
ENSRNOG00000006999	-0.486905254877997	2.26967126959422e-10	1.06880238629736e-08
ENSRNOG00000002810	-0.48655700722069	0.000122237051256702	0.00156233259150742
ENSRNOG00000015477	-0.486526431954883	8.55918287348474e-05	0.00115262132904863
ENSRNOG00000003840	-0.485682905270116	3.98010611071115e-14	3.10757611307287e-12
ENSRNOG00000028892	-0.484832856616193	0.00121401622060536	0.0111007344831931
ENSRNOG00000045738	-0.484177634818554	3.17898898931368e-16	3.07078109486974e-14
ENSRNOG00000018726	-0.483581846664683	5.62826418545289e-06	0.000103936658101213
ENSRNOG00000012196	-0.482895123152839	0.000344975971783302	0.00381957598736413
ENSRNOG00000001304	-0.482631494800415	0.000599173974804745	0.00614214464376374
ENSRNOG00000030101	-0.482018905266473	1.31773569663833e-11	7.38176922403085e-10
ENSRNOG00000011285	-0.48177929619088	1.9893945274734e-06	4.05110623439145e-05
ENSRNOG00000037661	-0.48177787945963	0.00136892683113219	0.0122133560795328
ENSRNOG00000025167	-0.481594200012651	0.000158241079354581	0.00195453674163458
ENSRNOG00000003833	-0.478978623280656	6.27688597913281e-05	0.000885640400932138
ENSRNOG00000026309	-0.478511792703112	2.97518284842927e-05	0.000457479901458987
ENSRNOG00000019504	-0.476588254770432	1.93288851620177e-05	0.000314543164693785
ENSRNOG00000050205	-0.474185603798522	0.00286157707027661	0.022011794217457
ENSRNOG00000013850	-0.473899300270626	0.00485081899872646	0.033546118169715
ENSRNOG00000018903	-0.473764952383614	0.00281822683292777	0.0217121835347221
ENSRNOG00000020415	-0.47366735001579	5.5626897359679e-08	1.67313715830939e-06
ENSRNOG00000002592	-0.472762485020625	0.000387396690533723	0.00423403628084537
ENSRNOG00000008157	-0.472143278954285	2.91915232019966e-06	5.72024789507004e-05
ENSRNOG00000016810	-0.471400919776079	0.0014700231197793	0.0129694252880295
ENSRNOG00000013323	-0.471252951461491	3.30770932434282e-07	8.25229665704006e-06
ENSRNOG00000004033	-0.471012401439817	0.00518382628235742	0.0351591447295697
ENSRNOG00000004072	-0.469188649113246	0.00125757610438369	0.0114159122391312
ENSRNOG00000021245	-0.468618774505548	0.00064928536320193	0.00656649740811402
ENSRNOG00000015370	-0.468537269739301	0.000137285195976832	0.00173407428178951
ENSRNOG00000011058	-0.468245717606723	0.00130097985443513	0.0117321755993315
ENSRNOG00000008990	-0.465422802565845	0.000929430601457878	0.00885869053344008
ENSRNOG00000018009	-0.465403295559525	1.74704848105758e-13	1.23597528455665e-11
ENSRNOG00000042731	-0.464920904810713	0.00529951812864625	0.0358431053323924
ENSRNOG00000012037	-0.464345238854363	4.2171245315791e-07	1.02496531558654e-05
ENSRNOG00000020713	-0.463843909547834	6.28919633489595e-06	0.000114597218344071
ENSRNOG00000020389	-0.462871878769256	0.000687793919767166	0.00689965120225779
ENSRNOG00000043182	-0.462544526668267	0.00174409819478733	0.0148848173422876
ENSRNOG00000017052	-0.461611336437781	3.58804830879698e-05	0.000536391864734739
ENSRNOG00000000436	-0.459444188076324	0.002799651535131	0.0216126787822177
ENSRNOG00000047466	-0.45860538123848	0.00516806291686638	0.0351040416838186
ENSRNOG00000004482	-0.458572183524826	0.00577821814259327	0.0383239301015572
ENSRNOG00000002844	-0.45796527607251	3.0634938407487e-06	5.96431378375221e-05
ENSRNOG00000004603	-0.457554811427486	0.000929395551418211	0.00885869053344008
ENSRNOG00000004870	-0.454383117005945	1.02318228088106e-07	2.83425253503615e-06
ENSRNOG00000001297	-0.452129931383423	1.79095943183515e-06	3.68688083037212e-05
ENSRNOG00000018390	-0.452008455207877	2.83991706822966e-07	7.20449668369575e-06
ENSRNOG00000007970	-0.451864772034578	6.05434644060526e-06	0.000111387104109262
ENSRNOG00000049771	-0.451370249890674	0.00348130874171831	0.0257408446658259
ENSRNOG00000013178	-0.451039656002834	0.0018514866169901	0.0155953336117517
ENSRNOG00000049939	-0.45068205927421	4.72380252723464e-05	0.000685110493579391
ENSRNOG00000047448	-0.450571187851949	0.000525303593857354	0.00548565478574946
ENSRNOG00000030530	-0.449996551243202	1.05970786528096e-05	0.000182708670731336
ENSRNOG00000017311	-0.44990897023771	6.75173472808177e-12	3.89815672863847e-10
ENSRNOG00000001506	-0.44887965716813	8.8174533434059e-08	2.49287437958318e-06
ENSRNOG00000050924	-0.448219570763812	9.63282534455782e-05	0.00128011429536601
ENSRNOG00000002141	-0.448110586557731	1.00075700888191e-09	4.28420663830726e-08
ENSRNOG00000006784	-0.447341173727739	1.5432120026035e-06	3.24332798706167e-05
ENSRNOG00000013798	-0.447254485443119	0.00326395171589168	0.0243970676620892
ENSRNOG00000029535	-0.446942656923698	0.000117920968683733	0.00151746462604199
ENSRNOG00000045948	-0.446567492098973	3.13910689975522e-05	0.000477327970458238
ENSRNOG00000026036	-0.446491678158692	3.25383241673397e-07	8.13134339763916e-06
ENSRNOG00000001174	-0.445268740445692	0.000738117613275955	0.0073031479412051
ENSRNOG00000005758	-0.444536543380466	0.00268006448448717	0.020838953414209
ENSRNOG00000007334	-0.444468349070475	1.69218738513813e-08	5.65400703029854e-07
ENSRNOG00000004117	-0.444401137310236	4.97947375745078e-05	0.000715989408883833
ENSRNOG00000007925	-0.443931219797714	0.000183461231315461	0.00222770128500619
ENSRNOG00000010736	-0.443028428004875	3.8297021426759e-05	0.000568272852768161
ENSRNOG00000028991	-0.443011126518368	0.000601652967633092	0.00616336408515504
ENSRNOG00000017097	-0.441716699036297	3.43649067361841e-05	0.000517537011751111
ENSRNOG00000002229	-0.439716062004468	4.54938494282761e-07	1.09687490725551e-05
ENSRNOG00000005438	-0.439683167011677	5.30890493881797e-10	2.37388393243466e-08
ENSRNOG00000049983	-0.439417920959508	0.000419210399929265	0.00451220108323864
ENSRNOG00000014686	-0.439215168423548	0.000912631044731184	0.00873170616701855
ENSRNOG00000000536	-0.438621457074873	0.00558915500593458	0.0372998125706059
ENSRNOG00000019704	-0.438067259963087	0.000528433636534556	0.00551083538317679
ENSRNOG00000006494	-0.4374058341619	1.37548378492917e-08	4.73222948746523e-07
ENSRNOG00000000216	-0.437151053080676	2.73537441344664e-06	5.39520380055332e-05
ENSRNOG00000047247	-0.436449555031382	5.00687557084355e-05	0.000717273918111587
ENSRNOG00000008612	-0.434790782144782	5.51066926249971e-07	1.28744612583888e-05
ENSRNOG00000015172	-0.43474782897592	0.00310463649350815	0.0235094308144092
ENSRNOG00000020594	-0.43435340508067	6.44783763020039e-05	0.000907212560686179
ENSRNOG00000007038	-0.434156691494666	0.00355711263399347	0.0261473806251939
ENSRNOG00000018340	-0.433012487065451	8.06682932279943e-06	0.000144027311688702
ENSRNOG00000020850	-0.432998533713205	0.00327795541289063	0.0244895935135592
ENSRNOG00000014795	-0.432121756263531	5.06013348533574e-08	1.53422840021176e-06
ENSRNOG00000015439	-0.431782697198634	0.000167386100374113	0.00204901799068847
ENSRNOG00000008919	-0.431088178631395	2.77609943261853e-05	0.000429938770299369
ENSRNOG00000043102	-0.429397313317798	0.00379422700997372	0.0276075358828074
ENSRNOG00000011231	-0.428986962145943	0.00085837487573684	0.00831137935758457
ENSRNOG00000048961	-0.428755520495229	6.55905655320222e-05	0.000920283270020524
ENSRNOG00000036668	-0.427896793007788	0.00161923955679263	0.0139829919090591
ENSRNOG00000010254	-0.427594737162433	0.000203966597500271	0.00242778251005655
ENSRNOG00000002488	-0.427389942474496	0.00669850631307186	0.043148921055429
ENSRNOG00000014387	-0.427278199429967	1.37131054395335e-06	2.9114547368325e-05
ENSRNOG00000032639	-0.42665081703493	9.76764347859426e-05	0.00129339736009611
ENSRNOG00000001720	-0.424833099938533	0.00192839011356407	0.0160369263914443
[truncated: 450 more rows]
