# Supplementary material for: RNA sequencing reveals region-specific molecular mechanisms associated with epileptogenesis in a model of classical hippocampal sclerosis
Source: Sci Rep. 2016 Mar 3;6:22416. doi: 10.1038/srep22416 (PMC4776103; doi:10.1038/srep22416)
Supplement: Supplementary Table S6 [file srep22416-s8.xls]

## Sheet: Sheet1
gene	log2FoldChange	pvalue	padj
ENSRNOG00000028900	3.63938481755424	3.10903274748612e-17	3.69145821551519e-15
ENSRNOG00000010262	3.58021991135312	2.04838030135386e-16	2.20358978861752e-14
ENSRNOG00000008048	3.43086804496435	6.40796915457561e-17	7.38944874666852e-15
ENSRNOG00000008353	2.68571042105512	6.00166147812505e-19	8.29315791662641e-17
ENSRNOG00000002930	2.62876080364728	1.80713254107318e-27	6.89679226210999e-25
ENSRNOG00000029939	2.46742839482726	2.61456633809897e-10	1.24611714550956e-08
ENSRNOG00000007476	2.36104645930463	1.40111647868302e-33	9.76456349426528e-31
ENSRNOG00000045829	2.27655192947592	2.08411844210709e-07	5.5863435633001e-06
ENSRNOG00000045551	2.23864215960385	4.30368094837622e-10	1.98800293721967e-08
ENSRNOG00000025946	2.2252562338849	1.37825743348354e-05	0.000249910502277235
ENSRNOG00000004229	2.17380972170064	8.56372699577929e-22	1.73756936728286e-19
ENSRNOG00000030016	2.13269650568859	5.9439368550779e-10	2.69139445904078e-08
ENSRNOG00000020009	2.10505482419572	1.54528319137763e-06	3.51837276627728e-05
ENSRNOG00000009448	2.09335920923462	2.39762309304221e-05	0.000406682545591255
ENSRNOG00000020729	2.05372806572064	3.67437585274195e-11	1.9697849680134e-09
ENSRNOG00000017712	2.03751906645216	2.06939785776813e-07	5.55984869688321e-06
ENSRNOG00000013937	2.02598422108627	4.99556784226107e-32	2.85978417655724e-29
ENSRNOG00000008252	2.02363480378041	0.00232111361995186	0.0214846355198572
ENSRNOG00000013838	1.99107725867968	8.26570604695705e-14	6.49465697189582e-12
ENSRNOG00000042026	1.95413828701633	2.56574864574516e-13	1.90399930753005e-11
ENSRNOG00000003105	1.94958337701417	3.12374678858438e-07	8.16846185664272e-06
ENSRNOG00000009577	1.88530573641102	0.000840734383941176	0.00903195307924685
ENSRNOG00000009438	1.8790525487874	1.79814958103784e-12	1.22129405230744e-10
ENSRNOG00000014166	1.85737406783983	0.0019242316619909	0.0183374014923021
ENSRNOG00000033581	1.85437199760703	1.96097344973565e-19	3.05169353648667e-17
ENSRNOG00000013948	1.84259817131701	1.54851733805898e-08	5.34939319218693e-07
ENSRNOG00000011503	1.84222807130641	4.59398161075586e-24	1.18769243933557e-21
ENSRNOG00000020478	1.82252565339632	1.7823991743367e-14	1.54432845218611e-12
ENSRNOG00000016500	1.81318176464739	2.55642195389393e-25	8.36263010182977e-23
ENSRNOG00000049915	1.80704975907157	1.42133089285134e-10	7.0100039635428e-09
ENSRNOG00000016179	1.79739830944825	0.000511517502622618	0.00591140162187306
ENSRNOG00000005404	1.7714549181023	3.20877113949856e-45	4.2861160495852e-42
ENSRNOG00000003880	1.76172497487129	9.23116716691693e-12	5.42001386514694e-10
ENSRNOG00000022021	1.75133788667229	0.00559740594725462	0.0438518181468936
ENSRNOG00000004660	1.74582786855444	1.22076050043981e-07	3.40412839611603e-06
ENSRNOG00000014837	1.7404776718561	5.06408416511605e-14	4.07900528053494e-12
ENSRNOG00000002831	1.67945552248348	0.000478100797742993	0.0055978653667074
ENSRNOG00000031732	1.67212704301898	0.0001257762587072	0.00179365449361007
ENSRNOG00000028311	1.65873051331349	4.423672971086e-09	1.6644848369375e-07
ENSRNOG00000004398	1.65601078327131	0.00313564362455388	0.0273753985065219
ENSRNOG00000006146	1.55114120822495	0.00426082878572978	0.0351686189670999
ENSRNOG00000010974	1.53821152537527	1.22478756876218e-09	5.1799788759074e-08
ENSRNOG00000007871	1.52920861999878	1.73957778714899e-36	1.32779487381958e-33
ENSRNOG00000002917	1.51953942235282	5.38423582981544e-11	2.8203894155592e-09
ENSRNOG00000027724	1.51538697307103	3.39182952850258e-15	3.21701985280283e-13
ENSRNOG00000050947	1.51104769490867	1.33557372281645e-08	4.65389373978803e-07
ENSRNOG00000036942	1.5039180989719	0.000513101312313127	0.0059169071475303
ENSRNOG00000011071	1.50363206832098	3.21486075129948e-08	1.01639059137238e-06
ENSRNOG00000017072	1.48545107892806	2.67170068533308e-31	1.42748967617347e-28
ENSRNOG00000016928	1.46116530617975	0.00242966661995336	0.0223548296180098
ENSRNOG00000028650	1.45095003485015	2.60290542002133e-23	6.22715984739133e-21
ENSRNOG00000046231	1.44880164746246	0.000496629042810356	0.00578102173362905
ENSRNOG00000002013	1.44818176089075	3.73687522776976e-19	5.54614565054829e-17
ENSRNOG00000005660	1.44174322193654	0.00117880920961194	0.0120658574845912
ENSRNOG00000006950	1.43629568286245	0.000158069074429002	0.00217999774911056
ENSRNOG00000011824	1.42156708647536	5.43756752964015e-05	0.000842113719155575
ENSRNOG00000017969	1.39749483221221	9.9227039728403e-30	4.81972793880779e-27
ENSRNOG00000011646	1.37223865036565	1.02700713966628e-16	1.15118163928048e-14
ENSRNOG00000014867	1.35592270376772	1.66791176854796e-06	3.76019096175179e-05
ENSRNOG00000026060	1.34997791786475	2.11404636407702e-11	1.19317074541516e-09
ENSRNOG00000010177	1.34422294584299	2.73350791265289e-08	8.86951383237108e-07
ENSRNOG00000027971	1.3404344127027	4.68068372667863e-05	0.000735555680930704
ENSRNOG00000006570	1.32482035074215	1.82792394738388e-08	6.14251424583148e-07
ENSRNOG00000006641	1.32217772945738	5.52718742115579e-10	2.52408225566114e-08
ENSRNOG00000015155	1.3107455241427	0.000269757373446809	0.00345087066159529
ENSRNOG00000002881	1.30069481203048	8.0773443177564e-10	3.58647512657389e-08
ENSRNOG00000014705	1.29793059110909	1.8193321352167e-06	4.07291547421626e-05
ENSRNOG00000003349	1.28705741282542	1.64301933680515e-09	6.82278677452064e-08
ENSRNOG00000038055	1.28480505663404	0.00015170175430672	0.00211445862589775
ENSRNOG00000010402	1.28316464807073	6.84090449704078e-16	6.94005431538397e-14
ENSRNOG00000018811	1.27590248508922	3.07304481978141e-05	0.000504174364547352
ENSRNOG00000017659	1.26428269306669	8.38706492172456e-07	1.99164835007886e-05
ENSRNOG00000009542	1.25302719709167	1.20096641891205e-08	4.23083312719588e-07
ENSRNOG00000027233	1.25275320315931	5.69369351260167e-25	1.72196628893381e-22
ENSRNOG00000029333	1.24025608395704	8.30603233980889e-13	5.89103506083171e-11
ENSRNOG00000023492	1.23706511970846	2.05376436911528e-08	6.80213195282779e-07
ENSRNOG00000001360	1.2335891938106	0.0050703350789291	0.0404944698456176
ENSRNOG00000006931	1.21956872703801	9.19917062205586e-19	1.26028637522165e-16
ENSRNOG00000027212	1.21739610402274	0.000514834932207766	0.00593263057394556
ENSRNOG00000020557	1.21111797699975	2.10873978463637e-05	0.000363061117163656
ENSRNOG00000007687	1.20761139970581	1.11647914338796e-23	2.75323756759471e-21
ENSRNOG00000048967	1.20258424738871	0.000336772111725406	0.00415559675045922
ENSRNOG00000026053	1.20113386639627	0.000780492683329645	0.00849899267737152
ENSRNOG00000005278	1.18635396479823	1.0302896623749e-12	7.18022304269884e-11
ENSRNOG00000011568	1.18603248504384	9.03545803388887e-20	1.47785057984903e-17
ENSRNOG00000027463	1.18190815360421	6.8179324750251e-09	2.478109742453e-07
ENSRNOG00000025502	1.1482865391254	5.86052054720867e-11	3.04994428088337e-09
ENSRNOG00000011502	1.14441979577866	4.89385354251591e-11	2.58889697798639e-09
ENSRNOG00000014367	1.13418553986279	1.99826850639492e-06	4.44247515797561e-05
ENSRNOG00000009431	1.13082045891804	1.80129506154954e-11	1.02386377807012e-09
ENSRNOG00000005177	1.12962503300213	1.29780462009579e-11	7.53714139692585e-10
ENSRNOG00000016182	1.12533752900525	4.89240385415596e-09	1.83225096678191e-07
ENSRNOG00000023688	1.12152282230884	1.96734126857584e-09	8.00758935036118e-08
ENSRNOG00000002041	1.11321926220537	4.34277587260543e-17	5.11840841632297e-15
ENSRNOG00000008758	1.10492024067895	1.16950392666335e-08	4.1381850862002e-07
ENSRNOG00000011631	1.09784911964769	1.30349028075226e-07	3.60857438863176e-06
ENSRNOG00000010047	1.09509910503782	1.3756127418422e-06	3.15898232650267e-05
ENSRNOG00000000711	1.08942579354998	3.46969710275616e-07	8.98477784492383e-06
ENSRNOG00000007104	1.08417563489237	1.42712142233451e-21	2.82411472575308e-19
ENSRNOG00000020229	1.08300963671815	9.98041664355448e-26	3.47774126912032e-23
ENSRNOG00000006397	1.0824592180384	0.00277149761638224	0.0247351532811753
ENSRNOG00000007581	1.05696022397796	2.05823920596378e-06	4.55055396308876e-05
ENSRNOG00000000406	1.05378477807893	6.67451697395918e-07	1.62592450722784e-05
ENSRNOG00000033026	1.05375780158822	2.46272376684482e-08	8.02337383308042e-07
ENSRNOG00000046852	1.05356612695259	1.24804457259915e-14	1.10524345050783e-12
ENSRNOG00000009571	1.05314337441302	2.83502269693256e-08	9.12501582512689e-07
ENSRNOG00000019745	1.04155979630352	1.17326969051588e-05	0.000216662901719805
ENSRNOG00000015283	1.03522922093748	5.12989751723081e-07	1.27880446817562e-05
ENSRNOG00000024707	1.03063648943859	0.00467557171448521	0.0380046431585236
ENSRNOG00000036699	1.02551915527554	3.50474620205526e-12	2.24710307490975e-10
ENSRNOG00000023536	1.02413748912423	0.000232914369317211	0.00305015067466142
ENSRNOG00000003616	1.02273757212172	1.57528584720198e-32	9.71163724800018e-30
ENSRNOG00000042867	1.01679719159828	1.16727601198083e-05	0.000216053893718715
ENSRNOG00000003442	1.01169697863358	1.2157388617565e-19	1.9487078215095e-17
ENSRNOG00000039191	1.00855429839462	1.08334451478421e-09	4.65547700468527e-08
ENSRNOG00000027179	1.00732977530408	8.1531460127458e-12	4.84025101623342e-10
ENSRNOG00000012061	1.00176847357293	4.51958129794943e-16	4.64386978364303e-14
ENSRNOG00000005478	0.998572579343818	4.04161846867826e-28	1.66110519062677e-25
ENSRNOG00000031700	0.994583458453361	1.13522025131323e-15	1.13727783801873e-13
ENSRNOG00000003018	0.990161096441722	1.10571035696358e-05	0.000206807833276187
ENSRNOG00000009204	0.990012139987044	6.14945141750341e-05	0.000943249347092461
ENSRNOG00000047046	0.989182103881276	0.00168262002142547	0.0163826699284678
ENSRNOG00000005615	0.983724469644607	1.1430949621626e-07	3.22718591363548e-06
ENSRNOG00000003189	0.973903820948355	3.10685383544569e-10	1.46040352282578e-08
ENSRNOG00000013036	0.970893621044522	1.81854484104846e-08	6.12383513806002e-07
ENSRNOG00000032569	0.946998434573505	1.33048711652516e-08	4.64626971476726e-07
ENSRNOG00000006979	0.942374986652059	2.10587302136412e-20	3.70934490763138e-18
ENSRNOG00000006565	0.940000081070395	3.81914919307051e-06	7.90919152657973e-05
ENSRNOG00000011101	0.933360647148196	1.83495062818579e-09	7.5416470818436e-08
ENSRNOG00000016567	0.931611262742681	2.27413905769085e-06	4.97980532182058e-05
ENSRNOG00000025787	0.924164859544577	3.12100858661855e-13	2.30537542096353e-11
ENSRNOG00000025527	0.914070109119629	7.88852117947172e-09	2.82874957462533e-07
ENSRNOG00000010259	0.913791793669333	0.00243087329366717	0.0223548296180098
ENSRNOG00000004110	0.912283371753674	1.19076520303043e-10	5.98331518475698e-09
ENSRNOG00000019478	0.908309678333747	0.00484093063246514	0.0390514731292318
ENSRNOG00000029862	0.903350659279653	9.9222790468369e-10	4.31014121522354e-08
ENSRNOG00000022921	0.893336609294696	4.1106403066811e-07	1.04586434088558e-05
ENSRNOG00000047450	0.891948467207608	5.18159832242921e-14	4.15279197551089e-12
ENSRNOG00000005888	0.890998277092321	3.02180751766676e-08	9.64871567742641e-07
ENSRNOG00000043324	0.89019517016373	1.63437132697973e-10	7.9627167173733e-09
ENSRNOG00000027259	0.884486152188201	6.16022317867488e-06	0.000121603715924852
ENSRNOG00000011427	0.883553693703519	5.08613728670641e-08	1.54404724561775e-06
ENSRNOG00000003033	0.880031556253073	1.25797222565043e-11	7.33237701998209e-10
ENSRNOG00000009370	0.879879710507874	3.75610258539407e-07	9.648488516231e-06
ENSRNOG00000010643	0.877329087375549	1.19720466646854e-07	3.34903902248241e-06
ENSRNOG00000018498	0.873596069089635	1.46117095703701e-07	4.00360842228141e-06
ENSRNOG00000006723	0.872994460369056	0.000595928045254142	0.00674396931741165
ENSRNOG00000012481	0.862365295989591	0.00342666104610911	0.0293878811707238
ENSRNOG00000027456	0.861720652705966	1.39882743158851e-11	8.06539744637851e-10
ENSRNOG00000004330	0.857637359117584	1.8735183358605e-09	7.68046685562864e-08
ENSRNOG00000043113	0.857082566303883	0.000560122230685203	0.00638109398411735
ENSRNOG00000008086	0.85009121551644	1.86387318436286e-17	2.24631753925957e-15
ENSRNOG00000015615	0.848723832836022	0.000450298682870425	0.00532288907649709
ENSRNOG00000008467	0.845788840781651	0.00318759608140458	0.0277684660808881
ENSRNOG00000011141	0.843027480098109	0.000329727901606185	0.00408803894922118
ENSRNOG00000004756	0.841542067763564	0.000764318933507659	0.00835693600627166
ENSRNOG00000047002	0.837741088546371	1.31931493158407e-14	1.16193950760226e-12
ENSRNOG00000010483	0.83659807123814	7.28891379959707e-12	4.35947758558737e-10
ENSRNOG00000040122	0.830225102421909	0.00321739823386662	0.0279672864916747
ENSRNOG00000002210	0.828674624164297	1.76865153673477e-16	1.91552131637308e-14
ENSRNOG00000050727	0.828623974977146	2.48218694548684e-06	5.3621259500281e-05
ENSRNOG00000002919	0.8268579097781	5.83563357475162e-07	1.4368566907787e-05
ENSRNOG00000007261	0.825654802926139	8.58842989677164e-05	0.00127940467300514
ENSRNOG00000017477	0.823786494089036	5.3731489771625e-08	1.62502273499883e-06
ENSRNOG00000027742	0.822587689523225	2.58064521681529e-05	0.000431336414810555
ENSRNOG00000032219	0.819840904337741	0.00109394266101904	0.0113273946469472
ENSRNOG00000030180	0.818316649606696	1.0408303392524e-10	5.24637405908075e-09
ENSRNOG00000012818	0.808260623124299	9.3804003399042e-05	0.00137943520227821
ENSRNOG00000020864	0.807746590931791	0.000444937856200939	0.00527118174208785
ENSRNOG00000037418	0.806571943255902	0.000105656134110047	0.0015396019760454
ENSRNOG00000018382	0.806548676085097	1.3548172007272e-17	1.6965910086294e-15
ENSRNOG00000000151	0.805108405249994	1.3091541995989e-06	3.0150046933004e-05
ENSRNOG00000024657	0.803024982401367	1.29541356056769e-05	0.000236763785203415
ENSRNOG00000016257	0.802995776621765	3.62486074604687e-11	1.94976150665722e-09
ENSRNOG00000021565	0.800428561848037	2.31416391943077e-28	1.00253333687989e-25
ENSRNOG00000026128	0.7988172012617	0.00013496000608921	0.00190094370615461
ENSRNOG00000010011	0.798186869876464	1.82797607665496e-05	0.000320926928069028
ENSRNOG00000022242	0.797158666274076	0.00456870299715434	0.0373060317582205
ENSRNOG00000019780	0.795753618101041	0.00110146566120748	0.01138323216215
ENSRNOG00000005049	0.795556033812746	1.78254481858393e-06	4.00173822087981e-05
ENSRNOG00000004744	0.786843531000815	3.4309139192073e-05	0.000554935612623348
ENSRNOG00000033733	0.786632461393159	0.00211454618339753	0.0199142542736069
ENSRNOG00000013312	0.779227485057011	4.9471677417123e-08	1.50470876151625e-06
ENSRNOG00000001492	0.778184336781616	2.85018706666766e-09	1.11974628655921e-07
ENSRNOG00000016123	0.775439013839206	1.81138084532078e-09	7.46391351404803e-08
ENSRNOG00000028417	0.770447460488141	3.2353282802648e-07	8.4050367916312e-06
ENSRNOG00000007843	0.769607997880354	0.000611090508013331	0.0068834643379801
ENSRNOG00000008966	0.76853962782759	8.2269345425512e-05	0.00123357842640368
ENSRNOG00000016544	0.761393304095889	1.73584462190127e-06	3.90236373695027e-05
ENSRNOG00000006110	0.75955097952078	2.03215566314186e-06	4.49909159178188e-05
ENSRNOG00000050869	0.75836081813459	8.50702266791019e-13	6.00700732792654e-11
ENSRNOG00000001854	0.758269768186667	0.000175251615356059	0.00238869740012098
ENSRNOG00000003312	0.755494784871458	0.000282756538704325	0.00358284945366927
ENSRNOG00000001843	0.753780627712211	2.31949698430244e-08	7.61869204126718e-07
ENSRNOG00000027286	0.747632833485418	3.16694149448741e-09	1.23210934988201e-07
ENSRNOG00000004198	0.746127282555112	3.76798250553365e-14	3.09728161954866e-12
ENSRNOG00000008276	0.739763525306292	4.5354714663175e-06	9.26102829727429e-05
ENSRNOG00000029292	0.739421807720713	6.67439359229231e-05	0.00101695679554043
ENSRNOG00000042254	0.738143561961313	0.00272403413420989	0.0244476725292555
ENSRNOG00000006526	0.735169405986614	4.62963607433464e-06	9.40537853428516e-05
ENSRNOG00000043465	0.732251876093604	0.00608267751080627	0.0466606426726802
ENSRNOG00000005592	0.731915984936737	1.53973727157532e-13	1.17525946314671e-11
ENSRNOG00000016769	0.731696207324057	0.00212169373173431	0.0199581155081979
ENSRNOG00000045553	0.72984913309696	0.000233577441896882	0.00305633699278785
ENSRNOG00000007302	0.729020391051994	4.20622715865817e-07	1.06511240325643e-05
ENSRNOG00000003480	0.726044582872829	0.000999947607189703	0.0104690791610998
ENSRNOG00000029141	0.725917924034978	0.000126748489623059	0.00180591248014934
ENSRNOG00000033883	0.72547774353438	3.24915056647627e-09	1.26103231065492e-07
ENSRNOG00000031536	0.722910876389812	6.26426249263736e-12	3.78905145262205e-10
ENSRNOG00000002793	0.722125442068793	5.99777240235876e-13	4.29188811774145e-11
ENSRNOG00000005673	0.720769668197957	2.43526673737602e-05	0.000411326559888306
ENSRNOG00000000407	0.717059931229353	0.000220986969818797	0.00292019797133181
ENSRNOG00000000906	0.716002197810773	0.00186582082421527	0.0178764148184976
ENSRNOG00000011861	0.714894962955838	3.02787473811983e-05	0.000498293677385244
ENSRNOG00000017619	0.713905648902313	0.00125276133092726	0.0127699564190817
ENSRNOG00000017882	0.71305252169841	3.40730067232088e-06	7.15801080951919e-05
ENSRNOG00000006591	0.71047806802326	7.99234765370098e-07	1.90923011238708e-05
ENSRNOG00000027770	0.70969533362557	4.48743492819036e-08	1.37531729376603e-06
ENSRNOG00000019009	0.709093364669833	4.43570370926824e-19	6.33102044980876e-17
ENSRNOG00000000777	0.705621123413622	0.00306659179884829	0.026875013637911
ENSRNOG00000030840	0.705096926291249	1.49097382163586e-10	7.33092619233165e-09
ENSRNOG00000011133	0.703154988116352	1.42801542804206e-15	1.39571093268819e-13
ENSRNOG00000031126	0.701242026749369	0.000365709567413653	0.00445437587847526
ENSRNOG00000006238	0.700079900288362	2.34822584638789e-22	5.3013679002467e-20
ENSRNOG00000001368	0.699483077145366	1.02862564266628e-07	2.96011497779134e-06
ENSRNOG00000002024	0.698058514074245	2.35300802870137e-06	5.14547963056676e-05
ENSRNOG00000032328	0.696287368411603	3.75028619988836e-08	1.17179995122828e-06
ENSRNOG00000005114	0.696287320921759	5.24422861178267e-09	1.94582732449686e-07
ENSRNOG00000005705	0.695150714544876	3.31012516157997e-08	1.04035286696011e-06
ENSRNOG00000000664	0.695150379641839	4.59350816478528e-17	5.37440455279878e-15
ENSRNOG00000014971	0.693296277591216	1.31999448559614e-07	3.64796407062422e-06
ENSRNOG00000028353	0.69021204343298	0.00178728582152286	0.0172788929030096
ENSRNOG00000030238	0.689877254718815	7.31449971693876e-14	5.83304059516475e-12
ENSRNOG00000003936	0.689637158492457	3.89376601937817e-13	2.82412558934899e-11
ENSRNOG00000015139	0.686881897978862	1.60900670030209e-09	6.7163459372766e-08
ENSRNOG00000001494	0.686717907815931	3.9394685188728e-09	1.51428635225449e-07
ENSRNOG00000020770	0.686395817814299	0.000279446253788734	0.00354370569776868
ENSRNOG00000017918	0.684946540899612	1.65010965898719e-12	1.13032511640623e-10
ENSRNOG00000031638	0.680026022793762	4.36873197972591e-08	1.34150200963653e-06
ENSRNOG00000009582	0.676741140018101	0.00037335541430233	0.00452344212838401
ENSRNOG00000033433	0.672731423573704	0.000995347175927092	0.0104277254136832
ENSRNOG00000010942	0.671071149854808	0.00537156080512694	0.0424769354441933
ENSRNOG00000007393	0.6689985366957	1.3902403173794e-10	6.89912137686515e-09
ENSRNOG00000001115	0.666646367683509	3.97327267600864e-05	0.000633077412760859
ENSRNOG00000003935	0.66224462583941	2.07938925051047e-13	1.55025722308987e-11
ENSRNOG00000016873	0.660773157701998	1.80831086985996e-12	1.22301328831162e-10
ENSRNOG00000002004	0.65406529642146	7.62231016003009e-05	0.00115171780987465
ENSRNOG00000008480	0.652743245596307	2.38453968966638e-08	7.80036462972704e-07
ENSRNOG00000004917	0.652126069207795	8.05032731885901e-05	0.00121049433953087
ENSRNOG00000027264	0.650944224318936	3.72388557580145e-09	1.44179135010921e-07
ENSRNOG00000004208	0.649542722730629	0.00145121105834446	0.0144570926377896
ENSRNOG00000001726	0.647186231227357	0.00605687941492	0.0465009425176218
ENSRNOG00000030213	0.64476556340811	0.00131044050968434	0.013235696868135
ENSRNOG00000000158	0.644645912028615	1.12070987271934e-09	4.79036227995155e-08
ENSRNOG00000016879	0.644454632402917	5.4627967772219e-08	1.64592423951297e-06
ENSRNOG00000017172	0.644029749379504	1.31000682103995e-08	4.58473784594963e-07
ENSRNOG00000007030	0.643585110804034	4.05706028934911e-09	1.55204342190876e-07
ENSRNOG00000025448	0.643292773534751	1.89731546640583e-19	2.98157545206069e-17
ENSRNOG00000013306	0.642908959873192	2.1759428273343e-16	2.31990379846007e-14
ENSRNOG00000021128	0.642598511971662	1.15792967224909e-05	0.000214571730826366
ENSRNOG00000018485	0.641392398403361	2.59615557812363e-12	1.68476833043496e-10
ENSRNOG00000003108	0.641368019336298	4.70105207293517e-14	3.82503368919177e-12
ENSRNOG00000012363	0.640442479496771	0.00064335161130728	0.00717625816119999
ENSRNOG00000019229	0.638417263016998	3.12755923051152e-39	2.78509149477051e-36
ENSRNOG00000013397	0.635781762135669	4.2169265153844e-07	1.06613746238323e-05
ENSRNOG00000001658	0.633509698165458	2.02233818712666e-05	0.000349310978463937
ENSRNOG00000013783	0.631687554922682	2.40142161983861e-09	9.52781860009729e-08
ENSRNOG00000011407	0.631007139783373	1.57763645246929e-05	0.00028066520196038
ENSRNOG00000003888	0.630407717809418	0.000273314934596889	0.00348525464332024
ENSRNOG00000020325	0.629038065754711	3.38089894593405e-11	1.83069379439467e-09
ENSRNOG00000014363	0.627845822513779	5.74609404705679e-07	1.41698679200421e-05
ENSRNOG00000005393	0.627033245655302	1.5696062672131e-05	0.000279857829334358
ENSRNOG00000010598	0.623934308058047	0.000316735907046941	0.00396327857459439
ENSRNOG00000008154	0.623800799705919	0.000863141559075544	0.00923584516049526
ENSRNOG00000032946	0.62333708922215	0.00664774092920214	0.0499796619860137
ENSRNOG00000003348	0.623329756750416	2.45329577879207e-05	0.000413935558297453
ENSRNOG00000012160	0.621685445127398	0.00145968449691351	0.0145234530111897
ENSRNOG00000007779	0.621549336743228	0.00534905244026973	0.0423198230824696
ENSRNOG00000012799	0.621167738030906	3.63734946551352e-16	3.76148868275589e-14
ENSRNOG00000004708	0.617380435327043	0.00368658849640267	0.0312162319116948
ENSRNOG00000025648	0.61558339876882	0.000216392309067361	0.00287194139980989
ENSRNOG00000011161	0.61456980472137	0.00258025672624504	0.0234559261073123
ENSRNOG00000029826	0.614540423658405	0.000779309712734296	0.00849765672477417
ENSRNOG00000011332	0.614496145678155	0.000973604124219355	0.0102468158287013
ENSRNOG00000015518	0.609221804706419	2.61289363680493e-05	0.000436271584420273
ENSRNOG00000013674	0.608048306000073	0.00497409840135642	0.039864911637671
ENSRNOG00000014204	0.607997352654972	3.49105471936761e-10	1.63143195617328e-08
ENSRNOG00000008400	0.607060733967295	0.00493187016207522	0.0396255372570946
ENSRNOG00000024374	0.602282005746827	1.93403486606705e-07	5.21019241482164e-06
ENSRNOG00000012561	0.600002255931136	2.47442783735132e-06	5.35257811132313e-05
ENSRNOG00000028404	0.597609944942046	3.05328727724338e-05	0.000501960428378811
ENSRNOG00000018999	0.597327206328751	0.00111525475574575	0.0115034867952694
ENSRNOG00000012338	0.595995758148039	0.00492743752193608	0.0396097773516115
ENSRNOG00000026965	0.595410562337389	0.00122929360622287	0.012558538696078
ENSRNOG00000009946	0.594077306471023	9.89209805907494e-05	0.00144804054601746
ENSRNOG00000016380	0.593652628032652	2.44561843874324e-07	6.47947404208518e-06
ENSRNOG00000015913	0.593278081720708	1.95969789642387e-12	1.31983183116715e-10
ENSRNOG00000009972	0.591308183263986	5.81153994376851e-05	0.000896565676214296
ENSRNOG00000003338	0.59040748556736	2.92380056015637e-09	1.1458581706295e-07
ENSRNOG00000037518	0.587308316863148	0.00217782643566059	0.020382921637888
ENSRNOG00000020797	0.584637272548322	0.00610366648104594	0.0467442283921096
ENSRNOG00000010929	0.582762320661623	4.58946627329451e-08	1.40390371936331e-06
ENSRNOG00000008619	0.582296877264725	1.80654926182113e-10	8.74839218058335e-09
ENSRNOG00000007237	0.580833088580338	1.12672761701944e-05	0.00020951643820423
ENSRNOG00000028266	0.580528584934394	0.000380216902424621	0.00459615137930939
ENSRNOG00000003214	0.58039457442058	9.9713239068217e-07	2.35390796616267e-05
ENSRNOG00000007755	0.580355191350617	2.75706857854383e-06	5.92400164148513e-05
ENSRNOG00000005971	0.579819230293008	8.28878812013354e-12	4.90261936448784e-10
ENSRNOG00000016571	0.579282182829412	7.90459465603344e-06	0.00015210413894545
ENSRNOG00000015493	0.577847696565651	9.2295288938219e-05	0.00136224786960471
ENSRNOG00000033893	0.576089117989051	0.000966573604180521	0.0101929001982958
ENSRNOG00000004100	0.574348105686263	0.000150103274925505	0.00209399947239419
ENSRNOG00000019744	0.573387741818964	0.00197883543791953	0.0188018691371738
ENSRNOG00000007907	0.572827536919342	1.21229217348331e-10	6.07244726523876e-09
ENSRNOG00000014080	0.570601017826567	0.00312351056986838	0.0272843329288393
ENSRNOG00000029644	0.569401726787	6.06654386543399e-08	1.81758189942134e-06
ENSRNOG00000028753	0.56899139284459	9.65439824939803e-05	0.00141583119432389
ENSRNOG00000013196	0.568373826388022	3.54117982431964e-06	7.4198132554274e-05
ENSRNOG00000013610	0.568191793723683	0.00015351208045976	0.00213597668202213
ENSRNOG00000008859	0.563472105620433	5.67432285965921e-07	1.40144408501506e-05
ENSRNOG00000049327	0.561132634905509	0.000300016059684092	0.00378360143247546
ENSRNOG00000015746	0.559597795167926	0.00362859305954652	0.0307739249478683
ENSRNOG00000034007	0.559120681554745	4.37274013590743e-09	1.64919180325789e-07
ENSRNOG00000012662	0.557962097453936	0.000114440464585625	0.00164664830057718
ENSRNOG00000013090	0.557220512786497	6.08995288125814e-09	2.23889575077263e-07
ENSRNOG00000000815	0.554428729271945	5.16672017782256e-07	1.28598381568817e-05
ENSRNOG00000013813	0.554132156929832	6.99321756166811e-09	2.536069780452e-07
ENSRNOG00000010381	0.551779814561596	9.45671259882171e-08	2.73120083327051e-06
ENSRNOG00000004328	0.551360008475793	1.53356038585577e-05	0.000273735405622296
ENSRNOG00000031364	0.550632797166909	0.0005599332285454	0.00638109398411735
ENSRNOG00000008142	0.548539752561959	1.1574642835681e-09	4.92121883323955e-08
ENSRNOG00000010610	0.544828705705161	0.000529852158922911	0.00608381107118577
ENSRNOG00000017914	0.542167758958473	3.72424338021972e-08	1.16593549104574e-06
ENSRNOG00000007989	0.539542349172921	0.000721335186414992	0.00795205068985276
ENSRNOG00000013476	0.538971723068496	5.36547177518289e-05	0.000834982010528219
ENSRNOG00000027833	0.53817177252453	0.00320721841300558	0.0279242281054136
ENSRNOG00000038365	0.53789973196773	0.00239843446270564	0.0220818529596259
ENSRNOG00000003313	0.537616664948017	0.00308379622107586	0.0269962695945522
ENSRNOG00000002232	0.5367083688243	0.00107152213133455	0.011123982022773
ENSRNOG00000008519	0.536653209986802	0.000229377454558201	0.00301368132714213
ENSRNOG00000008259	0.535560114771405	8.02090086571389e-08	2.34611350322131e-06
ENSRNOG00000014215	0.534858423591347	5.79080471886349e-06	0.00011588115959883
ENSRNOG00000007262	0.53299046577404	0.000461513105428851	0.00543141965265716
ENSRNOG00000001647	0.532097600727828	6.2335389883961e-09	2.28121909691783e-07
ENSRNOG00000001911	0.531415181019504	1.77256667911918e-14	1.54415604889138e-12
ENSRNOG00000019027	0.531316280537283	1.08817468215018e-08	3.8674838093537e-07
ENSRNOG00000017752	0.530743699661154	2.42683150337478e-14	2.04735169303128e-12
ENSRNOG00000010594	0.530595694353113	0.000168791969691843	0.00230653579044378
ENSRNOG00000022893	0.529815864347867	0.000166621901320053	0.00228272004808473
ENSRNOG00000004423	0.529074930343753	1.85047262266198e-13	1.39254580603985e-11
ENSRNOG00000011044	0.528944939977626	0.00421704092474848	0.0348607266543545
ENSRNOG00000007587	0.526980456489008	8.37004932333161e-07	1.99164835007886e-05
ENSRNOG00000013818	0.526707924430819	0.0015199172532419	0.0150429812238345
ENSRNOG00000018366	0.523220057809498	0.00316000581727479	0.0275580703183338
ENSRNOG00000018214	0.522595448444811	1.58547902942609e-07	4.32941113503762e-06
ENSRNOG00000017037	0.522340491222318	0.00292667559851376	0.0258466573931554
ENSRNOG00000002093	0.520887180970863	0.00369461667451005	0.0312676930706028
ENSRNOG00000004461	0.520653852266265	1.38821894826288e-05	0.000251432333578595
ENSRNOG00000002192	0.518604267804835	0.000124980504400478	0.00178389359308572
ENSRNOG00000000606	0.518393257292291	0.00495515062013867	0.0397727137156749
ENSRNOG00000003494	0.515094511453957	2.77107220441064e-05	0.00045980865801758
ENSRNOG00000021256	0.51478590338264	0.00332241179129664	0.0286779421662325
ENSRNOG00000014232	0.513468244242018	0.00147927872126604	0.0146910524307146
ENSRNOG00000048915	0.51092538842618	1.92155405507123e-09	7.85729335426956e-08
ENSRNOG00000013794	0.510732216012034	0.000590162711994907	0.00669004109658158
ENSRNOG00000022402	0.510382216489504	5.1701582834556e-25	1.59370129087519e-22
ENSRNOG00000007478	0.509234394132449	7.08626424992571e-07	1.71320859218792e-05
ENSRNOG00000004812	0.509206812155293	1.64801542470535e-06	3.72056890740875e-05
ENSRNOG00000004677	0.508685476005322	2.53544224704446e-11	1.39658432226377e-09
ENSRNOG00000005371	0.508162169586031	2.36807986584344e-05	0.0004020969509492
ENSRNOG00000010748	0.507096923166558	0.000254397362188121	0.0032832007395438
ENSRNOG00000008051	0.505306841170931	1.2623114193834e-05	0.000231505603447329
ENSRNOG00000042650	0.503667911921518	6.19475061770383e-08	1.85253092632789e-06
ENSRNOG00000007743	0.503239035738496	5.17844874983821e-06	0.000104409251586361
ENSRNOG00000006738	0.50304148852523	0.00349720453418886	0.0298969021218737
ENSRNOG00000010248	0.502644170551115	7.24414493860298e-12	4.3489288097703e-10
ENSRNOG00000014666	0.502309217192558	0.000512315799956052	0.00591636164084694
ENSRNOG00000019716	0.499505126297684	7.2511671239184e-10	3.23757542699967e-08
ENSRNOG00000000705	0.498559761556058	0.000918885645291059	0.00975418411150356
ENSRNOG00000005206	0.496207094055762	0.00190063972962789	0.0181449399798722
ENSRNOG00000029529	0.494348925400454	0.00426086830333196	0.0351686189670999
ENSRNOG00000006952	0.494171632754831	3.32839665544989e-06	7.02910013046197e-05
ENSRNOG00000006308	0.492057105016612	0.000364377677941142	0.00445168429856598
ENSRNOG00000017737	0.491976276502369	4.53486884444577e-06	9.26102829727429e-05
ENSRNOG00000043366	0.490962789914863	2.35107855392336e-05	0.000400198065139934
ENSRNOG00000001065	0.48850196228847	1.43964746582807e-17	1.77508532536601e-15
ENSRNOG00000023951	0.487974047958409	6.25103121244055e-09	2.28240955134874e-07
ENSRNOG00000028992	0.4870298019351	0.00548490993712553	0.0431391665270781
ENSRNOG00000001309	0.484861435307333	4.22747667789993e-06	8.68746457308435e-05
ENSRNOG00000003613	0.484583488745836	0.000274021148332029	0.00349134213949564
ENSRNOG00000005271	0.484116751397527	2.51089192178608e-11	1.3924627639796e-09
ENSRNOG00000004508	0.483732118241714	0.00341715526449258	0.0293377513307722
ENSRNOG00000009899	0.483097544853732	0.000320184388001034	0.00399395763055921
ENSRNOG00000037522	0.482854986258745	0.00257877379615626	0.0234559261073123
ENSRNOG00000005589	0.481615356841536	3.15048521818172e-06	6.70639144252785e-05
ENSRNOG00000010688	0.481397418028799	1.96863335593019e-05	0.000341137557429244
ENSRNOG00000010557	0.478669759636766	1.674050594533e-11	9.54923735934855e-10
ENSRNOG00000005569	0.478078954591504	0.000671690070298739	0.00747156151063045
ENSRNOG00000008169	0.476630523898902	0.000317087368322333	0.00396458145619242
ENSRNOG00000010124	0.475032804120221	0.000305407793064216	0.00383951491374613
ENSRNOG00000014660	0.471936553509801	1.56764132819978e-08	5.40381136552994e-07
ENSRNOG00000001190	0.471766814096767	1.37597807330275e-11	7.96229333464614e-10
ENSRNOG00000010357	0.467853267287976	3.21537135530501e-05	0.000523772230225447
ENSRNOG00000030983	0.467296523805402	1.45419533744799e-08	5.04530239479521e-07
ENSRNOG00000013322	0.466834473661214	1.41337760317059e-07	3.87928589062009e-06
ENSRNOG00000039471	0.464902442100409	4.25126969524375e-05	0.000672691035982844
ENSRNOG00000012055	0.464306007149609	0.000100838712138562	0.00147207988785885
ENSRNOG00000030091	0.46402821797686	8.30958090216171e-22	1.70761887539423e-19
ENSRNOG00000011107	0.463121983593139	2.3054463728362e-09	9.21546132423725e-08
ENSRNOG00000001086	0.462461675153266	6.97411747478413e-07	1.68864243207424e-05
ENSRNOG00000011796	0.462402455697272	0.00353846493921462	0.0301531390274701
ENSRNOG00000008989	0.461616920115738	1.49863064527825e-06	3.42187330671866e-05
ENSRNOG00000018938	0.460607256460288	1.52365955880939e-05	0.00027227133855246
ENSRNOG00000022386	0.45684250080249	0.00665093805208437	0.0499802559947775
ENSRNOG00000016467	0.455598432651094	2.02031193733497e-05	0.000349310978463937
ENSRNOG00000004500	0.453725375451917	0.00282925150302233	0.0251525636949223
ENSRNOG00000004005	0.452942761155236	0.000128367916586513	0.00182412175085569
ENSRNOG00000003746	0.452039732425944	0.00624700749478996	0.0475692556456001
ENSRNOG00000007923	0.451654994972558	2.82937655081303e-06	6.06311186269813e-05
ENSRNOG00000045941	0.451124638493537	0.00180807365864597	0.0174168345399256
ENSRNOG00000015124	0.450507055473493	0.000252025827783841	0.00326310338735637
ENSRNOG00000047598	0.450285419382904	0.000846439667501479	0.00908137980614538
ENSRNOG00000013290	0.449803453407832	4.25872819344918e-09	1.61761028940277e-07
ENSRNOG00000022247	0.449498771894515	3.74574508702606e-12	2.38256142856908e-10
ENSRNOG00000014654	0.446163773998361	1.85607024233108e-06	4.14358633904246e-05
ENSRNOG00000017939	0.445202944135266	6.52569220401342e-10	2.94648789684876e-08
ENSRNOG00000011105	0.443767528887122	2.51927257816511e-11	1.3924627639796e-09
ENSRNOG00000017975	0.443623092339899	0.000299061108934446	0.00377452796465373
ENSRNOG00000016267	0.441029104323872	2.79634804964768e-06	6.0003564776175e-05
ENSRNOG00000050106	0.440866850267245	0.00011132681730108	0.00160906903022454
ENSRNOG00000004180	0.440715702933991	0.000284981919940656	0.00360534743072516
ENSRNOG00000015177	0.440063866937029	0.00132841339922177	0.0133583051293136
ENSRNOG00000011439	0.439399674690239	8.61496245862017e-05	0.00128216558262974
ENSRNOG00000004964	0.439036795521941	0.00529011928416259	0.0418742330893048
ENSRNOG00000037850	0.438789416134481	1.66970688037142e-05	0.000295079730821097
ENSRNOG00000013862	0.437763287878337	0.000424522356266401	0.0050554746274845
ENSRNOG00000000529	0.437421179828035	0.00571100345984302	0.0444592882262379
ENSRNOG00000000130	0.437069584176082	6.61624984489414e-07	1.61418369503513e-05
ENSRNOG00000011815	0.435890382606905	8.90426983912199e-06	0.000169110352531509
ENSRNOG00000017644	0.435737694849768	6.73337862100926e-06	0.000131141343762038
ENSRNOG00000014416	0.434908285096307	4.69609093657211e-10	2.15683786883422e-08
ENSRNOG00000043350	0.434683334467821	1.87948022531267e-08	6.28939217777386e-07
ENSRNOG00000029610	0.433992479340041	1.75672696905408e-08	5.94463018728119e-07
ENSRNOG00000028742	0.433781187181348	2.81070605581035e-05	0.000465902868341098
ENSRNOG00000020468	0.433724923850615	0.00224944723222596	0.0209386699682636
ENSRNOG00000020703	0.43314409377151	0.00501100280551327	0.0401005311880041
ENSRNOG00000029598	0.432562653300253	1.46865158138995e-05	0.000264135177997922
ENSRNOG00000016388	0.432407441804381	1.99241912243151e-05	0.000344886459108582
ENSRNOG00000008332	0.431792515828602	0.000386020192952227	0.00465576950551637
ENSRNOG00000028526	0.430824720810272	0.00331252724082582	0.0286080275556018
ENSRNOG00000006068	0.429219824038679	0.00345032191143176	0.0295591715223622
ENSRNOG00000047356	0.428287267748279	3.17326320128948e-05	0.000517965741888687
ENSRNOG00000046515	0.428110974720099	0.000799674036357813	0.0086491060248174
ENSRNOG00000043304	0.427922459407443	0.000801830918189713	0.00866074648764347
ENSRNOG00000006118	0.427902877247476	0.000666674420025234	0.00742091963790588
ENSRNOG00000005882	0.426954853644574	1.09695204686748e-05	0.000205409396720081
ENSRNOG00000011116	0.426527305843907	9.53159075964938e-11	4.85021804083873e-09
ENSRNOG00000028436	0.426349716194309	3.73862734079452e-06	7.7826568370903e-05
ENSRNOG00000042289	0.425162497115891	0.0015623027092651	0.0153910221769425
ENSRNOG00000029134	0.424821767073296	0.00300717496352426	0.0264265391942601
ENSRNOG00000004152	0.42455251013515	8.64031001021302e-11	4.42477728925573e-09
ENSRNOG00000047922	0.423364724001606	0.00159315129135628	0.0156187290820488
ENSRNOG00000032136	0.423342897493962	6.09097989593187e-06	0.000120533724385052
ENSRNOG00000014816	0.423247328934127	2.15447534070301e-15	2.06790929557656e-13
ENSRNOG00000018359	0.423015167678131	0.00443844989317557	0.036409372230149
ENSRNOG00000039025	0.422204452815173	7.15959807067086e-06	0.000138768074334683
ENSRNOG00000047097	0.421040231178118	0.00276003013105489	0.0246740228503507
ENSRNOG00000018991	0.420822987717428	0.000942937962713561	0.00996988958069635
ENSRNOG00000020905	0.419893767337236	7.39147526239173e-05	0.00111877202059374
ENSRNOG00000026432	0.418336612753971	0.00172806474873732	0.0167771955527017
ENSRNOG00000026023	0.417109775567812	0.00025964071130752	0.00333476038585596
ENSRNOG00000001825	0.414372985927628	8.15883811169243e-06	0.000156620378553674
ENSRNOG00000016050	0.414168205423223	0.000507804156587751	0.00588120868926667
ENSRNOG00000023077	0.41395900151244	0.00128152358050299	0.0130009756151155
ENSRNOG00000002342	0.413892680039858	6.17342686299257e-13	4.39794929719590e-11
ENSRNOG00000011799	0.41362014050512	0.000340406750948666	0.00419721523919706
ENSRNOG00000005450	0.412450556288567	9.43977419475546e-05	0.00138689404736696
ENSRNOG00000025619	0.410918144220536	0.000274991011630774	0.00349827851224577
ENSRNOG00000001525	0.410579967364302	0.000132627668486932	0.00187633618550488
ENSRNOG00000011593	0.41047448008324	1.14357826373757e-07	3.22718591363548e-06
ENSRNOG00000007049	0.409946542014796	0.000395838131651727	0.00475985702344
ENSRNOG00000018886	0.40940405580586	0.00191470736885389	0.018268359771047
ENSRNOG00000012438	0.408706236212475	2.07944006401289e-09	8.41700625910671e-08
ENSRNOG00000029501	0.408685087753706	0.00076501272897811	0.00835882006325162
ENSRNOG00000033330	0.407404644460501	0.000213605281759687	0.00284375337319437
ENSRNOG00000026483	0.406790257413063	0.0017849356756651	0.0172665865692431
ENSRNOG00000006611	0.405756011108211	0.00417898242826568	0.0346428642813225
ENSRNOG00000011398	0.404808398200921	7.19877554133417e-07	1.73517553612098e-05
ENSRNOG00000021102	0.403588894040812	0.000128720474138098	0.00182751149686411
ENSRNOG00000008712	0.403020519173435	0.00193827859671086	0.0184602897365885
ENSRNOG00000025604	0.402540658025907	0.00309271668549865	0.0270448203774456
ENSRNOG00000023809	0.401554089007194	1.00149159807027e-07	2.88721381753027e-06
ENSRNOG00000001427	0.401390289283421	2.8482974792436e-08	9.14937080056026e-07
ENSRNOG00000002185	0.400767545899838	0.000190253842946203	0.0025778350368425
ENSRNOG00000048800	0.400702871692377	6.90018876192264e-07	1.67326967722932e-05
ENSRNOG00000006327	0.400604958667116	0.000970941523107394	0.0102269412401846
ENSRNOG00000020901	0.399471981807866	0.000106225699963859	0.00154611568714206
ENSRNOG00000050671	0.398809972730923	7.83981999523386e-05	0.00118105709307898
ENSRNOG00000007036	0.398808401004968	0.000543376978921514	0.0062301785372911
ENSRNOG00000010775	0.396662479455914	0.00251008192292717	0.0229574717845667
ENSRNOG00000005609	0.395672165715891	4.45667922177054e-05	0.000703111331159055
ENSRNOG00000033479	0.394201170885501	0.00178947827001253	0.0172896607534846
ENSRNOG00000021262	0.392915018202367	8.92505372149292e-08	2.59166098010525e-06
ENSRNOG00000005932	0.39251072884587	9.50214488851668e-05	0.00139477912470727
ENSRNOG00000000257	0.391773965384814	2.27802233725389e-05	0.00038927953138425
ENSRNOG00000010633	0.389392884319291	1.47427832381262e-09	6.20241660167782e-08
ENSRNOG00000046168	0.38825543084909	0.000367963986734776	0.00447503394792999
ENSRNOG00000013451	0.386849094358137	6.08118145183222e-06	0.000120488575391123
ENSRNOG00000005519	0.385087716559515	0.000497196974958959	0.00578343273702261
ENSRNOG00000017155	0.384526389368011	0.00208598183066134	0.019668354566865
ENSRNOG00000015491	0.384081256815701	8.47558321123459e-05	0.00126730525459775
ENSRNOG00000008194	0.382860656257791	0.00617401455402301	0.0471478224327941
ENSRNOG00000001928	0.37897383242727	8.69634656685571e-05	0.00129307735732959
ENSRNOG00000034071	0.378818637400365	4.55977399541286e-05	0.000717962842558672
ENSRNOG00000009882	0.378736975224997	1.11653455249753e-05	0.000208588955034766
ENSRNOG00000014096	0.378127336734068	1.05005231010819e-07	3.01096394968232e-06
ENSRNOG00000009482	0.376902098263291	0.000139965447884365	0.00196454129959588
ENSRNOG00000043007	0.374764567733396	0.00355009957868834	0.0302207604577905
ENSRNOG00000014259	0.374752920011424	0.000213284723776268	0.00284184608263491
ENSRNOG00000009149	0.374538083351184	0.000218094911438295	0.00289151640648836
ENSRNOG00000001377	0.374275919362212	0.00561449397315891	0.0439538570030515
ENSRNOG00000011550	0.374123597567668	0.00314843260623987	0.0274720883208595
ENSRNOG00000004926	0.374059280703215	0.000454144126014705	0.0053604390249556
ENSRNOG00000046305	0.373740023494181	0.00322018963833118	0.0279763792481358
ENSRNOG00000007285	0.373368510639021	0.00191594108446277	0.0182692561825423
ENSRNOG00000019857	0.372886359430283	0.000168160453146362	0.00230183083132624
ENSRNOG00000003050	0.370852221550983	1.11668450903178e-07	3.16242685428807e-06
ENSRNOG00000030452	0.369459434942512	0.000241656341985024	0.00314663647902352
ENSRNOG00000004936	0.369314530465498	0.000876792545991987	0.00936316303777852
ENSRNOG00000046585	0.368995682685633	3.27919597541433e-05	0.000533626723755495
ENSRNOG00000036798	0.368558654162772	9.20528222117189e-08	2.66820015774257e-06
ENSRNOG00000017866	0.36834302531179	2.36604829106872e-05	0.0004020969509492
ENSRNOG00000003256	0.368049305080771	7.86223173078634e-08	2.30390699109276e-06
ENSRNOG00000028584	0.366698904042736	0.000200695736497522	0.00269426462338257
ENSRNOG00000001979	0.365941333838665	1.07117375545474e-13	8.33487578940969e-12
ENSRNOG00000033894	0.36572935313583	0.00428955608415767	0.0353507940735029
ENSRNOG00000039470	0.365382822584317	0.00179679093133131	0.0173289782420635
ENSRNOG00000001349	0.36524673620114	0.000395395885377251	0.00475985702344
ENSRNOG00000006778	0.365227945005866	0.00592786372750041	0.0457171100647801
ENSRNOG00000003063	0.365099387539516	8.52399929740363e-09	3.04301079594839e-07
ENSRNOG00000011751	0.364739216960346	0.00440531350123866	0.0361931164076651
ENSRNOG00000018564	0.364634314729942	1.57924265798526e-08	5.43212029288536e-07
ENSRNOG00000048169	0.36374394224412	0.000245656170153822	0.00318864432063752
ENSRNOG00000013045	0.362942250726913	0.000639221200470775	0.00714865928220657
ENSRNOG00000033653	0.361356166550216	0.000144102832400049	0.00201731379959859
ENSRNOG00000002247	0.360829834622414	0.00042698924601622	0.0050810769297654
ENSRNOG00000003177	0.360564427637221	1.03784645569047e-07	2.98129764126568e-06
ENSRNOG00000014265	0.360486893375834	0.000783860495892057	0.00852890241026831
ENSRNOG00000034031	0.360285396875236	0.00286243048745487	0.0253771561302069
ENSRNOG00000001267	0.359194976223803	0.00500648330937866	0.0400843761069083
ENSRNOG00000000981	0.359028607674216	8.87115813193681e-06	0.000168878614841823
ENSRNOG00000017418	0.358453350364709	0.000329095808062744	0.00408803894922118
ENSRNOG00000000921	0.35771326709348	5.3833747643163e-08	1.62504922970294e-06
ENSRNOG00000021007	0.357301985489701	1.07752506496573e-07	3.07324720041559e-06
ENSRNOG00000014556	0.356564478871014	0.00552599039726626	0.0434292933889982
ENSRNOG00000006003	0.356508560713911	2.9332946679073e-22	6.53024725442862e-20
ENSRNOG00000007944	0.355037566130568	0.00253646292493703	0.0231399910209537
ENSRNOG00000033123	0.354939608599979	0.00204389931792494	0.0193322145042001
ENSRNOG00000008234	0.354049817439346	0.000191338924314299	0.00258380085748433
ENSRNOG00000010029	0.353528559349737	0.000106681379667922	0.00155031354006992
ENSRNOG00000003835	0.352789939906297	0.00230527618766204	0.0213714702209571
ENSRNOG00000002827	0.352571264012168	4.60199519685755e-05	0.000723899715509614
ENSRNOG00000014872	0.352040119872516	0.000607280758272318	0.00685017823669738
ENSRNOG00000007442	0.351607761352881	0.00263621871720789	0.0238734179763419
ENSRNOG00000011826	0.35026736032291	0.00266890827938812	0.0240742435623591
ENSRNOG00000000989	0.349043083469644	6.21234769149251e-08	1.85433372713098e-06
ENSRNOG00000011781	0.348876226679978	0.000692619116521423	0.00767242005440351
ENSRNOG00000016519	0.348876010486928	3.79156425090329e-05	0.000607142691086202
ENSRNOG00000004810	0.348815311190633	0.000214766430326507	0.00285683909684944
ENSRNOG00000001052	0.348478558006173	3.64373080295323e-06	7.61477979668023e-05
ENSRNOG00000028703	0.348021414622088	4.20358801668154e-07	1.06511240325643e-05
ENSRNOG00000049088	0.347843040897086	0.00245239939929923	0.0225398566349584
ENSRNOG00000001191	0.347334864624842	1.09355409114236e-06	2.5626576793744e-05
ENSRNOG00000014712	0.346161390030375	0.00216774020773504	0.020307836230149
ENSRNOG00000007732	0.345494143759874	1.01931294128196e-06	2.39920222258568e-05
ENSRNOG00000009360	0.3453302288466	0.00612319081156543	0.0468713588913955
ENSRNOG00000011241	0.345029871954459	0.00160233914116332	0.0156896115416658
ENSRNOG00000000105	0.344594760058874	8.49574733153277e-05	0.00126913638375712
ENSRNOG00000004710	0.344539775512742	0.000361577743582104	0.00442084641638257
ENSRNOG00000045779	0.344464224736853	0.000171065160036979	0.00233560770888648
ENSRNOG00000012771	0.344371637632978	3.70995018691109e-05	0.000595859634729438
ENSRNOG00000028274	0.34417699601061	0.000489643141831689	0.00570799266939647
ENSRNOG00000018602	0.344002310908936	0.000168714714100412	0.00230653579044378
ENSRNOG00000008937	0.343518826956496	0.00326361790801159	0.0282617673946611
ENSRNOG00000024040	0.343026697372933	2.53250358676584e-05	0.000425062827144185
ENSRNOG00000045816	0.342963158474817	0.000220108496875783	0.00291098935348344
ENSRNOG00000019014	0.342197268866592	0.00650763614787223	0.0491105931328832
ENSRNOG00000025808	0.342072612534246	0.00402543291145904	0.0335885810191447
ENSRNOG00000014528	0.341799384392722	0.000916160602223672	0.00973170198346139
ENSRNOG00000029456	0.341725861916541	0.00325475785539361	0.0282307974372858
ENSRNOG00000019913	0.341066728314844	1.70445684849428e-08	5.81292315415208e-07
ENSRNOG00000002129	0.340274840962362	0.000145233931134279	0.0020313740681949
ENSRNOG00000039862	0.339864848155494	0.00035688234710148	0.00437010476828849
ENSRNOG00000026238	0.338329254239847	0.0013847903761938	0.0138643378763338
ENSRNOG00000039469	0.33811566107186	0.000116876968540196	0.00167568956058211
ENSRNOG00000030445	0.337329894865308	3.95025232929779e-11	2.11061981954381e-09
ENSRNOG00000021687	0.337082435279501	0.00520138094402846	0.0413115497598716
ENSRNOG00000040281	0.336808811736516	2.49009116355258e-05	0.000418821314381787
ENSRNOG00000025796	0.336154832852089	0.000312704358243064	0.00391588918615474
ENSRNOG00000039472	0.334292914592497	0.00270302808171917	0.0242999647346476
ENSRNOG00000017512	0.333913712401661	0.0011033541731948	0.0113954020890074
ENSRNOG00000005034	0.333805854277581	0.00119909524755224	0.0122578429355962
ENSRNOG00000003402	0.333065818618284	4.57302173715026e-20	7.71589109734542e-18
ENSRNOG00000004307	0.33206208025846	0.00452868895992838	0.0370358955809653
ENSRNOG00000027756	0.331716435321827	0.00464610107213618	0.0378211559690285
ENSRNOG00000012371	0.331681800703514	0.000554883434104479	0.00634218409603703
ENSRNOG00000008362	0.331171904438512	3.29603589604889e-05	0.000535280236856816
ENSRNOG00000025624	0.331073192414038	9.47708535634511e-06	0.000178926032010431
ENSRNOG00000021839	0.330625698849931	0.000251329942855123	0.00325935894338573
ENSRNOG00000000967	0.330492309073563	0.000319313867435524	0.00398930785746221
ENSRNOG00000000435	0.330446212560195	0.00142872004540044	0.0142507489780483
ENSRNOG00000003699	0.329503641196282	0.00246776123578397	0.0226550657779961
ENSRNOG00000000327	0.329281697692929	8.0250906225297e-07	1.91419907125786e-05
ENSRNOG00000014647	0.32893811255376	0.00254075902054172	0.0231528290734868
ENSRNOG00000043103	0.328451077312097	0.00580364506864927	0.0449524835954896
ENSRNOG00000005196	0.328430599619335	0.00127071327441071	0.012899469965503
ENSRNOG00000000581	0.328340679983768	3.65773757993479e-07	9.41089497091089e-06
ENSRNOG00000016751	0.328255865143558	1.85314720566188e-05	0.000324634935077097
ENSRNOG00000016177	0.326851810428983	0.00297030986182672	0.0262031352642931
ENSRNOG00000018712	0.326691201742204	0.000237719248475119	0.00310293308941993
ENSRNOG00000043390	0.326203584868591	0.0021602836339521	0.0202498165898352
ENSRNOG00000022173	0.326148331672226	8.18990010151633e-05	0.00122926747430278
ENSRNOG00000021183	0.323779526884135	0.00284622632400589	0.0252754358711858
ENSRNOG00000015268	0.323229326431578	2.73773649208537e-05	0.000455219691199548
ENSRNOG00000017508	0.322801959468173	0.00258133717969298	0.0234559261073123
ENSRNOG00000010789	0.322767819775957	0.000107429784305006	0.00155977537375448
ENSRNOG00000018639	0.321344554061548	0.000201617523390551	0.00270437429491812
ENSRNOG00000007849	0.320898961114912	0.0019503478691158	0.0185642078349509
ENSRNOG00000003849	0.319419630740777	8.81490435774294e-06	0.000168007255588896
ENSRNOG00000010636	0.319253455540832	0.000155652534076171	0.00216200560546529
ENSRNOG00000017075	0.319121718095113	0.00041069044539381	0.00490899116272735
ENSRNOG00000020374	0.318302795833863	0.00171561145068611	0.0166663854200288
ENSRNOG00000009702	0.317330472874335	1.50923454692849e-05	0.000270296319024769
ENSRNOG00000014508	0.316256730356476	0.000123228568483246	0.00176045519092509
ENSRNOG00000014713	0.315847391667171	6.78192707467663e-05	0.00103040292966817
ENSRNOG00000021680	0.3156484258922	0.000569978152911516	0.00647496797520815
ENSRNOG00000002163	0.314944443830803	0.000205004483284355	0.0027429189169991
ENSRNOG00000013368	0.314262802341343	0.000988027698412045	0.0103781756080253
ENSRNOG00000024056	0.313829271585243	0.000631760401204825	0.00707651116066537
ENSRNOG00000005281	0.31373173391335	9.01476149096692e-05	0.00133423464394006
ENSRNOG00000018677	0.313257844127087	0.00218571974237228	0.0204404327599098
ENSRNOG00000019738	0.312838635093204	3.21322031833217e-07	8.36115397443935e-06
ENSRNOG00000001278	0.312022021005759	3.57878754629072e-07	9.22257002885756e-06
ENSRNOG00000047456	0.311937107352579	2.10383919307358e-05	0.000362606864793294
ENSRNOG00000000042	0.311606585479894	0.00170293505364348	0.0165532722709832
ENSRNOG00000012204	0.311321027704288	0.00339478201232603	0.0291769227214874
ENSRNOG00000020485	0.310797842266891	5.23163173949778e-05	0.000817625449071157
ENSRNOG00000023919	0.310794890392281	0.000975624423187695	0.0102613411281336
ENSRNOG00000003917	0.310466836101141	0.00278886217364581	0.0248624425925298
ENSRNOG00000021209	0.310333140807262	0.000531482484222653	0.00609816230465633
ENSRNOG00000002153	0.309735293510578	0.00384316412742906	0.0322862042969394
ENSRNOG00000006961	0.309426102740493	2.66273893421456e-05	0.000444131554386318
ENSRNOG00000028837	0.308362801829526	0.00179144377776536	0.0172982242854223
ENSRNOG00000013585	0.308185391433592	0.00246632144384377	0.022654823165256
ENSRNOG00000014289	0.307224108766714	2.13602274870193e-05	0.000366970081875062
ENSRNOG00000033134	0.306308638294894	0.000723245856421108	0.00796216197292166
ENSRNOG00000049975	0.306203812286466	8.19051508238422e-05	0.00122926747430278
ENSRNOG00000001060	0.306195824725364	0.00213764065694853	0.0200845498770387
ENSRNOG00000012163	0.305860411954646	0.00152704006102336	0.0150812847431567
ENSRNOG00000014571	0.304799815848516	1.55751373756859e-06	3.54118974460807e-05
ENSRNOG00000011369	0.303699228913037	4.56891308619124e-06	9.30560455636079e-05
ENSRNOG00000029879	0.30237479295366	8.47334209013778e-05	0.00126730525459775
ENSRNOG00000026866	0.302256381133341	0.00163861650901603	0.0160252495564478
ENSRNOG00000017741	0.302056055137585	0.00343377478973417	0.0294331423019513
ENSRNOG00000043201	0.301853164041481	6.08827994246161e-05	0.000935657135165073
ENSRNOG00000008637	0.300826360381491	2.42615999451764e-05	0.000410220659832524
ENSRNOG00000007822	0.300387303433961	6.47205914197721e-05	0.000988947912171141
ENSRNOG00000042627	0.30012295713256	0.00471927678965061	0.0382433203545549
ENSRNOG00000007881	0.299401098826166	2.40280043899575e-06	5.22584643645359e-05
ENSRNOG00000001608	0.298942675508403	2.29209240486171e-05	0.000391266764190931
ENSRNOG00000000663	0.298646556445665	0.00327170487451731	0.028316499694189
ENSRNOG00000030285	0.298585360566529	4.16710802889874e-05	0.000660678284819169
ENSRNOG00000016932	0.298142272097013	0.00055207686200584	0.00631637403361286
ENSRNOG00000008806	0.297040177454865	1.86147855379295e-05	0.000325738425095493
ENSRNOG00000020280	0.296913604518479	0.00325231489142817	0.0282307974372858
ENSRNOG00000017204	0.296902518219485	0.00448610315458471	0.0367626520781382
ENSRNOG00000002935	0.295904560800914	7.80462992480265e-06	0.000150542013314876
ENSRNOG00000012513	0.294943513230672	0.000476589509638145	0.00558833449157997
ENSRNOG00000016528	0.293929673658853	0.000156947734553004	0.00217434333375117
ENSRNOG00000007887	0.293618533805807	0.00102189800702951	0.0106710118271504
ENSRNOG00000018102	0.293515707569423	6.90577018441162e-05	0.00104822528679862
ENSRNOG00000001274	0.293196560338012	3.82212395406748e-05	0.000611425397801873
ENSRNOG00000026745	0.292725315527147	0.000205780065997433	0.00275099973133682
ENSRNOG00000009700	0.292457510115676	2.29769702327441e-09	9.20744639651639e-08
ENSRNOG00000006824	0.292181493352264	1.12083911673279e-05	0.000208906165140812
ENSRNOG00000048929	0.291995423009278	0.00542908411727644	0.0427652603966493
ENSRNOG00000013286	0.291750251578755	1.85991442096975e-06	4.14639335934967e-05
ENSRNOG00000020027	0.291076002515892	0.000555124105480064	0.00634218409603703
ENSRNOG00000001833	0.290865185650199	0.000785899860251188	0.00852890241026831
ENSRNOG00000009832	0.29075205786832	0.000191051412121144	0.00258209366348214
ENSRNOG00000008628	0.290473240236103	0.000364997286474416	0.00445437587847526
ENSRNOG00000010915	0.290434523937703	6.62314571468303e-05	0.00101010849344105
ENSRNOG00000017116	0.287933463598401	1.13816672809299e-05	0.000211398313842439
ENSRNOG00000009217	0.28744585989401	0.000278811028059391	0.00353844969815042
ENSRNOG00000009613	0.287342527187678	0.00377850910132246	0.0318599276092044
ENSRNOG00000016974	0.286073450189777	2.01242129377078e-06	4.46774250939775e-05
ENSRNOG00000017017	0.285888343525862	0.00321446993434034	0.0279569932596534
ENSRNOG00000013972	0.28493032432984	0.000503423405388137	0.00583891010489613
ENSRNOG00000004035	0.284399235931187	0.0013074180807883	0.0132134958492785
ENSRNOG00000007340	0.28399357963147	3.69995873023861e-05	0.000594850937682996
ENSRNOG00000008022	0.283454920476138	0.000785595501504467	0.00852890241026831
ENSRNOG00000012021	0.283451760857381	9.27924271646629e-05	0.00136832549680072
ENSRNOG00000001500	0.28339867863271	0.000778419976963269	0.00849373302297089
ENSRNOG00000030880	0.281768777593811	0.000355784584602182	0.00435999320075563
ENSRNOG00000018018	0.281198042806655	0.000468418038877876	0.00550056611368021
ENSRNOG00000000231	0.280225132076359	0.00404058740609236	0.0336881085552843
ENSRNOG00000010280	0.279102971462552	0.00352964797055582	0.0300940038936379
ENSRNOG00000007102	0.27701260699869	0.00238118650607402	0.0219608967237402
ENSRNOG00000016541	0.276076141717715	9.26425845194351e-08	2.68044763043687e-06
ENSRNOG00000026994	0.276027891536583	0.00287796495803546	0.0255007740809012
ENSRNOG00000022373	0.275037750084148	0.00061713657708636	0.00693694403514535
ENSRNOG00000003300	0.274577756439063	8.00592819789526e-06	0.000153869332235088
ENSRNOG00000008797	0.271832550290648	0.00168197392727828	0.0163826699284678
ENSRNOG00000002463	0.271086560620249	0.000556262926426037	0.00635066841003059
ENSRNOG00000000996	0.27061497307036	0.00476693998730449	0.0385127424679958
ENSRNOG00000002454	0.270552549225678	1.3839099561397e-07	3.80492155865578e-06
ENSRNOG00000016585	0.270294246076715	0.00180035259954331	0.0173528874432229
ENSRNOG00000046353	0.270053148620437	0.00485675247957095	0.0390821014587202
ENSRNOG00000015033	0.267988640083301	0.000806118861984509	0.00870119814057218
ENSRNOG00000004367	0.266845449010174	0.00497302097162821	0.039864911637671
ENSRNOG00000002989	0.266843151385925	1.08151574314201e-07	3.0791502392226e-06
ENSRNOG00000006646	0.266507279516142	0.00185056549244824	0.0177674179706488
ENSRNOG00000005923	0.266333398026712	1.77431397519861e-05	0.000311847354259414
ENSRNOG00000001585	0.26594288623551	0.000312365009249282	0.00391469799316399
ENSRNOG00000006467	0.264587849112264	0.000269643093447522	0.00345087066159529
ENSRNOG00000018483	0.263588377944637	0.00061979203009328	0.00696150188685088
ENSRNOG00000014720	0.263260394415113	4.03341752972155e-06	8.30998066631193e-05
ENSRNOG00000013213	0.263232622289612	0.000274227946448625	0.00349134213949564
ENSRNOG00000000464	0.263230367847771	0.00518867358688942	0.0412750615008687
ENSRNOG00000011093	0.263018825165471	0.00175711558422651	0.017018009486143
ENSRNOG00000019475	0.262979961770779	0.000458743571601775	0.00541074371538252
ENSRNOG00000014758	0.262288021382599	0.00633906704209672	0.0480715897708692
ENSRNOG00000008484	0.262184242541071	0.00180936388686587	0.0174187950405844
ENSRNOG00000048441	0.261721898476162	8.65123444668355e-06	0.000165478087047602
ENSRNOG00000018385	0.260804874271989	0.00283645034547146	0.0252025845829058
ENSRNOG00000045920	0.260296953795284	1.48450788267837e-05	0.000266463346600801
ENSRNOG00000000306	0.260110961648237	0.00273601983394283	0.0245277751220748
ENSRNOG00000002790	0.260089430692594	0.000596182202431362	0.00674396931741165
ENSRNOG00000005009	0.259660483344198	0.000133145283313908	0.00188199801255611
ENSRNOG00000003645	0.25941157881062	0.000112464554424801	0.00161967146709356
ENSRNOG00000019394	0.258766408633151	0.00349145863506807	0.0298637088908784
ENSRNOG00000018343	0.257807805597	5.89044263549413e-05	0.000906992363154038
ENSRNOG00000021380	0.256338749602463	0.00276226274661169	0.024680217149074
ENSRNOG00000012709	0.255687507955047	2.40469213973007e-05	0.000407450426085976
ENSRNOG00000018829	0.255009559227957	0.00542174329725888	0.0427652603966493
ENSRNOG00000048859	0.253562515435902	6.05588220863383e-07	1.48879963070846e-05
ENSRNOG00000014828	0.253468330160151	0.000761493220064381	0.00833172342963274
ENSRNOG00000014155	0.253163562695792	0.00212502190402787	0.0199776985921776
ENSRNOG00000016728	0.251835623365702	1.23217054864561e-07	3.42295697127219e-06
ENSRNOG00000006400	0.251822071870067	8.89087968768247e-05	0.00131711562397285
ENSRNOG00000020551	0.2517836024432	0.000499575754067571	0.00580268098691964
ENSRNOG00000011140	0.251210098078616	0.00247234327142942	0.0226711614975642
ENSRNOG00000012060	0.251035958212488	7.00957384508551e-06	0.000136189647470152
ENSRNOG00000047229	0.250673678057069	0.00579857258753913	0.0449445454572847
ENSRNOG00000007485	0.249516659126472	0.00111841061632037	0.0115286197871378
ENSRNOG00000018367	0.248998839183327	0.00561591485072365	0.0439538570030515
ENSRNOG00000010480	0.248870306058578	0.000731391116553471	0.00803527635862617
ENSRNOG00000002890	0.248701396594256	0.000202893161862213	0.00271693775395941
ENSRNOG00000013035	0.247843690268006	3.42417782949271e-05	0.000554405519484229
ENSRNOG00000005272	0.246866759903013	0.000111961530975131	0.00161532977497783
ENSRNOG00000047028	0.246550760385718	0.000105558133360046	0.00153957353924311
ENSRNOG00000001139	0.243866580017521	6.55826110183701e-06	0.000128668748104462
ENSRNOG00000003131	0.243438973101597	0.00305229798413747	0.0267790281268415
ENSRNOG00000043099	0.243100624516202	0.000243816953255656	0.00316962039232353
ENSRNOG00000006370	0.242779689177995	0.000693400663476127	0.00767577295225058
ENSRNOG00000030667	0.241718119461563	0.000216439279491568	0.00287194139980989
ENSRNOG00000011425	0.241029849478013	0.00292381685549719	0.0258410750795386
ENSRNOG00000002734	0.240277637958835	0.00268796983498622	0.0242189255115201
ENSRNOG00000018227	0.239943855127445	0.000330218205946242	0.00408803894922118
ENSRNOG00000021817	0.239270326778423	0.00182367713260456	0.0175355253500411
ENSRNOG00000008098	0.23919375417113	0.00515046293360426	0.0410321920291962
ENSRNOG00000000582	0.2384243269905	0.000971077707128391	0.0102269412401846
ENSRNOG00000000381	0.238337749679323	0.00410326869745893	0.0340960569992583
ENSRNOG00000045898	0.2382224431879	6.48348890116623e-06	0.000127513918523673
ENSRNOG00000013504	0.236575902032983	0.000512774476565988	0.0059169071475303
ENSRNOG00000024144	0.235861672626148	0.00179375262810065	0.017310090834332
ENSRNOG00000019318	0.235357187781298	0.006396282038199	0.0484069899859735
ENSRNOG00000007026	0.235232538440989	0.000895219395454733	0.00953625233114481
ENSRNOG00000007948	0.235179537932842	0.0063858570639845	0.048350922474543
ENSRNOG00000004789	0.235146836635269	0.000785577143146647	0.00852890241026831
ENSRNOG00000025462	0.234574942358589	0.000847332316798349	0.00908487605749882
ENSRNOG00000016611	0.233375583397894	0.000219905925653241	0.00291071187637968
ENSRNOG00000016029	0.232446186666112	0.00168334003195374	0.0163826699284678
ENSRNOG00000006235	0.232421174928142	0.00583881487320201	0.0451473051628341
ENSRNOG00000009449	0.232119922729271	2.2030605732268e-06	4.83958413275784e-05
ENSRNOG00000005509	0.232093001649176	0.000154517182602662	0.00214809706846319
ENSRNOG00000023593	0.231820407218145	0.00130548310197926	0.0132081983506577
ENSRNOG00000007713	0.231133057030899	0.000701145172360867	0.00775079721915333
ENSRNOG00000047984	0.230279911648096	0.00605739397197544	0.0465009425176218
ENSRNOG00000008224	0.230214138246662	0.00144718857034335	0.0144259860659412
ENSRNOG00000002186	0.230122971278262	2.2201305579608e-05	0.000380603986241216
ENSRNOG00000026316	0.229676779825892	0.000245678191776613	0.00318864432063752
ENSRNOG00000003792	0.228278646953103	0.000115900196405479	0.00166466330482386
ENSRNOG00000050445	0.226457336479053	0.00563787477221652	0.0441041945943673
ENSRNOG00000018586	0.22587625482461	0.00298994325313643	0.026332857365123
ENSRNOG00000014633	0.225227918444427	0.00454618540042977	0.037141083477823
ENSRNOG00000005577	0.224878681354659	0.000229760768657524	0.00301624517674976
ENSRNOG00000017018	0.224473731166188	0.00188818119736944	0.0180582675493048
ENSRNOG00000001599	0.223959230168732	0.000963649820939881	0.0101687577220838
ENSRNOG00000007924	0.222326509976076	0.00102188832522612	0.0106710118271504
ENSRNOG00000048733	0.222291968897468	2.7575419542713e-05	0.000458037720051966
ENSRNOG00000002523	0.222243724465288	0.00282294385666701	0.025110414582972
ENSRNOG00000007890	0.221367603378018	0.00151434323073967	0.0150021060849977
ENSRNOG00000015143	0.220931740247153	0.000675179053507937	0.0074947680392512
ENSRNOG00000017991	0.220877739373262	0.00027689193018143	0.00351687856487966
ENSRNOG00000021938	0.220753731756299	0.0037065022660643	0.0313351924170594
ENSRNOG00000000098	0.220117515480891	2.92758519670015e-05	0.000484275161175508
ENSRNOG00000009094	0.219569792668824	0.00110748461953241	0.0114306960505377
ENSRNOG00000021773	0.218994643982245	0.00138162439893934	0.0138521630197735
ENSRNOG00000015030	0.218833629736628	0.00655629238432175	0.0494385491069908
ENSRNOG00000000657	0.218433490970704	0.000793864321998426	0.00860120280590317
ENSRNOG00000004420	0.218369882222242	0.00146223744533785	0.014537030883225
ENSRNOG00000004697	0.218246507501631	0.0010597186829308	0.0110228622768967
ENSRNOG00000003328	0.217573023127621	0.00443007036430309	0.0363778677609704
ENSRNOG00000013828	0.216891113498394	0.00426952860535966	0.0352219629517807
ENSRNOG00000009034	0.215961798552582	0.00125867070080212	0.012804589732671
ENSRNOG00000012421	0.214005901079846	0.00528598739970786	0.0418621996195243
ENSRNOG00000019219	0.212359152280036	0.000253132972778823	0.00326951524631084
ENSRNOG00000047134	0.2123511350087	0.00043085279416615	0.00511945102867992
ENSRNOG00000020946	0.212350924702485	0.00165720701229819	0.0161873072517537
ENSRNOG00000046381	0.211601483098585	0.00540091929954825	0.0426249805280447
ENSRNOG00000004160	0.211509034927623	1.51184183735011e-05	0.000270461080478627
ENSRNOG00000006199	0.209761318084346	0.00506215955113559	0.040449329733376
ENSRNOG00000008393	0.20974428442666	0.00252184018158051	0.0230324842720411
ENSRNOG00000021017	0.2097406434864	0.00157705482848241	0.015498842333381
ENSRNOG00000024632	0.208435047303605	0.00618456735164853	0.0472059190855115
ENSRNOG00000017724	0.208369825631891	0.000258330051039278	0.00332325231790417
ENSRNOG00000018319	0.208119224245722	0.00238506487630406	0.0219840166200562
ENSRNOG00000017150	0.207651685883026	0.00214783153473514	0.0201566695961765
ENSRNOG00000018502	0.207118394658997	0.00520238886105778	0.0413115497598716
ENSRNOG00000010260	0.20665947203903	0.000568785044811708	0.00646599679665735
ENSRNOG00000022472	0.204612552236436	0.00164840394376988	0.0161111383016387
ENSRNOG00000014801	0.204515524362651	0.00029323563348149	0.00370391959737968
ENSRNOG00000028651	0.204211159265169	0.00335010970926498	0.0288736314379043
ENSRNOG00000008424	0.202629550557911	2.68271660178453e-05	0.000446998590540585
ENSRNOG00000016955	0.202314990748189	0.00574641341152898	0.0446482116206486
ENSRNOG00000021168	0.202152733267682	0.000841269321062795	0.00903195307924685
ENSRNOG00000002336	0.200938100375285	0.000428178709880683	0.00509145143967171
ENSRNOG00000001350	0.20028541207753	0.000400950044496438	0.00480865820381689
ENSRNOG00000023816	0.199435859469985	0.00623016457965428	0.0474861189002751
ENSRNOG00000021120	0.199232810901389	0.00391471662997214	0.0327670981001689
ENSRNOG00000018119	0.199056230783129	1.30459924686513e-05	0.000237900128873733
ENSRNOG00000011274	0.198331771318722	0.00231172222664726	0.0214188413704792
ENSRNOG00000010902	0.196073309213522	0.00252182585838063	0.0230324842720411
ENSRNOG00000020361	0.195753309390018	0.00208517104946592	0.019668354566865
ENSRNOG00000010103	0.194853780972411	1.06551828929642e-07	3.04441936882929e-06
ENSRNOG00000007088	0.19481780913049	0.000424055125219953	0.0050536651317105
ENSRNOG00000015173	0.192885222508962	1.39858278185655e-05	0.000253023514789827
ENSRNOG00000003084	0.192842955817675	0.00087843389032654	0.00937444529164055
ENSRNOG00000020336	0.192679828488036	0.00581192011248855	0.044982746249676
ENSRNOG00000000302	0.191844729800634	0.0065572621748994	0.0494385491069908
ENSRNOG00000019773	0.191686396090645	0.00596702972779518	0.045933006928986
ENSRNOG00000036839	0.189912485689869	0.00570974693881358	0.0444592882262379
ENSRNOG00000007249	0.188915782021731	0.00117171982397532	0.0120317085576556
ENSRNOG00000036683	0.187949300972673	0.00292443135531118	0.0258410750795386
ENSRNOG00000021113	0.186118679067538	0.00140754813811491	0.0140746033099463
ENSRNOG00000002214	0.185617740441326	7.86265681948344e-06	0.000151478997787861
ENSRNOG00000005979	0.184514938808437	0.00546604591907033	0.0430119047799599
ENSRNOG00000011414	0.184326386835044	0.00328252368396172	0.0283794887433777
ENSRNOG00000001549	0.184251336755373	0.00420333548525961	0.034783306398155
ENSRNOG00000007744	0.183979801782611	0.00337412352938853	0.0290305024436762
ENSRNOG00000017849	0.181342601095152	0.0028962145875186	0.0256483003443844
ENSRNOG00000001616	0.180303911537477	0.00640060240223592	0.0484168267604717
ENSRNOG00000001269	0.179609180158208	0.000780483636167018	0.00849899267737152
ENSRNOG00000008562	0.179359538612223	0.00117819614640587	0.0120658574845912
ENSRNOG00000026577	0.178396035891614	0.00623738301083249	0.0475185419584762
ENSRNOG00000012693	0.178207807000162	0.00429703985155784	0.035394271213063
ENSRNOG00000019550	0.17688977869897	6.43591451241623e-06	0.000126733751498181
ENSRNOG00000018848	0.174994731689163	0.00108848510206511	0.0112854642309196
ENSRNOG00000025509	0.173380684896817	0.00362560605358575	0.030764870001549
ENSRNOG00000050289	0.171981072594449	0.00025498519055689	0.00328813967774448
ENSRNOG00000011704	0.171835017676991	0.00393470863464982	0.032917246714406
ENSRNOG00000018859	0.171214352084403	0.000371466687664063	0.00451078752770248
ENSRNOG00000012015	0.170276784470416	0.00130202391268173	0.0131839174329598
ENSRNOG00000007518	0.166251209935705	0.00103712477483198	0.0107948526076505
ENSRNOG00000030124	0.166186107661197	0.00146286298675163	0.014537030883225
ENSRNOG00000010960	0.164997925267852	7.62351111283928e-05	0.00115171780987465
ENSRNOG00000017230	0.163628190599888	0.00335048689715528	0.0288736314379043
ENSRNOG00000011887	0.160886107798577	0.00355017106132756	0.0302207604577905
ENSRNOG00000014429	0.159863288495063	5.74068319459242e-05	0.00088734243901757
ENSRNOG00000020056	0.159304823818286	3.07892271585865e-05	0.000504622210761741
ENSRNOG00000026981	0.158208350552566	0.00420800335140718	0.0348039657996417
ENSRNOG00000020804	0.1581314609907	0.00496571410802968	0.0398375532720759
ENSRNOG00000047934	0.158086780352691	0.00613143775156087	0.0468871018880005
ENSRNOG00000032055	0.156438336114807	0.00198322920218146	0.0188324531290087
ENSRNOG00000005411	0.154573902769657	5.41057399556581e-05	0.000840943826681015
ENSRNOG00000017201	0.153184123944422	0.000794171823116644	0.00860120280590317
ENSRNOG00000009110	0.152644271427154	0.000796889309127301	0.00862480670898144
ENSRNOG00000027015	0.152609989750162	0.00382943898481428	0.0322215629856106
ENSRNOG00000013423	0.152348428439563	0.00275818248645779	0.024671265109058
ENSRNOG00000002478	0.149918186454223	0.00526666058833372	0.0417432475469164
ENSRNOG00000008049	0.144995763095273	0.00218756922560594	0.0204458000683601
ENSRNOG00000025418	0.143215245566525	0.00357722948673563	0.0304349317637396
ENSRNOG00000011142	0.142475168500835	0.0050413724824156	0.0403033214566781
ENSRNOG00000026754	0.141994787098885	0.00567958440356685	0.0443439154431432
ENSRNOG00000000408	0.13987363923919	0.000642961990976006	0.00717625816119999
ENSRNOG00000010008	0.139398080478581	0.00471611120679481	0.0382433203545549
ENSRNOG00000017583	0.137618211741852	0.000990290054721395	0.0103880613956809
ENSRNOG00000049281	0.136761178442865	0.00329354516493428	0.0284594261179146
ENSRNOG00000017297	0.132355964119852	0.00102494899642183	0.0106903141964106
ENSRNOG00000010117	0.130719641208702	0.00155279256171516	0.0153167458287583
ENSRNOG00000019649	0.125076043395833	0.00117669823364151	0.0120596521656264
ENSRNOG00000021824	0.124610239263677	0.00608693017833766	0.0466606426726802
ENSRNOG00000012157	0.118895900801606	0.0023731819959618	0.0219122892933593
ENSRNOG00000010712	0.118301330286091	0.0044357568770882	0.0364059124336133
ENSRNOG00000022877	0.105976900181135	0.000822969638145398	0.00885922117517299
ENSRNOG00000021289	0.105151987881512	0.00511419972395693	0.0407967530040243
ENSRNOG00000017852	0.089060921119706	0.00321008833630106	0.0279340423140986
ENSRNOG00000022922	0.0847222172148333	0.00576175096728088	0.0447010984163547
ENSRNOG00000013887	-5.20893372570446	1.37868960431749e-24	3.94625279778662e-22
ENSRNOG00000050420	-4.6469758497106	1.41684821342974e-10	7.00946296699548e-09
ENSRNOG00000016884	-4.54522537650986	1.42482129842489e-15	1.39571093268819e-13
ENSRNOG00000042246	-4.45090928296786	1.62909667796795e-24	4.50220528468075e-22
ENSRNOG00000011145	-3.94094271701533	9.18712736486159e-12	5.41398766659435e-10
ENSRNOG00000039357	-3.88206242730516	6.13735589315348e-40	6.14847985070982e-37
ENSRNOG00000031662	-3.82723124210109	1.06937357615011e-62	3.42819781042201e-59
ENSRNOG00000016737	-3.77095890761107	2.85132379963877e-77	1.523462306147e-73
ENSRNOG00000020259	-3.56345161396396	1.31599811365895e-25	4.48811356677431e-23
ENSRNOG00000032618	-3.27806200816683	2.58632269860936e-33	1.65824666144038e-30
ENSRNOG00000006653	-3.24271733273177	5.87193588337359e-08	1.76587730346333e-06
ENSRNOG00000021478	-3.24087685938975	1.96152278308704e-140	3.14412486901022e-136
ENSRNOG00000046007	-3.10708552888989	3.84959772029025e-05	0.000615206399387163
ENSRNOG00000019303	-2.96334267482686	1.8400560959005e-22	4.21346559445559e-20
ENSRNOG00000024190	-2.8697857313183	3.25545536406864e-13	2.38272575482449e-11
ENSRNOG00000025059	-2.80779075723742	3.11373586891496e-08	9.90123467816192e-07
ENSRNOG00000018580	-2.79474831282172	1.74294574371688e-05	0.000306771369424653
ENSRNOG00000008592	-2.73333102166476	2.06917869217888e-12	1.3762184753915e-10
ENSRNOG00000048145	-2.71799266163369	1.10698355538606e-38	9.33886284699113e-36
ENSRNOG00000020576	-2.7131646721699	2.16575518790056e-20	3.77335759857152e-18
ENSRNOG00000034087	-2.66133213885758	0.00016221664471213	0.00222808106091751
ENSRNOG00000014648	-2.62907436701413	4.91461691166874e-42	5.62688531979559e-39
ENSRNOG00000042101	-2.58750703334444	2.25285208875142e-12	1.48604798891344e-10
ENSRNOG00000047102	-2.57043160562218	2.36196523640926e-07	6.26892687065262e-06
ENSRNOG00000004535	-2.5552357365649	9.95765916309744e-06	0.000187557366304687
ENSRNOG00000008539	-2.54739922467168	5.73664448581255e-09	2.11385458535837e-07
ENSRNOG00000016533	-2.54706612803326	3.65502168994924e-10	1.69815485994772e-08
ENSRNOG00000002866	-2.51653126404129	3.29900088053948e-14	2.73988005772888e-12
ENSRNOG00000009967	-2.49765123980829	1.65967816273445e-14	1.45371482352298e-12
ENSRNOG00000050207	-2.49067243381111	0.000109204834933528	0.00158268019814604
ENSRNOG00000049580	-2.48084523719694	2.55377563647313e-23	6.20219237530724e-21
ENSRNOG00000017556	-2.45433168633203	5.66653502103961e-44	6.98683768094184e-41
ENSRNOG00000013237	-2.44288718999818	3.52687703017828e-15	3.30598315302501e-13
ENSRNOG00000001953	-2.42715878245004	1.27210956058743e-17	1.60556253123275e-15
ENSRNOG00000028708	-2.42275788958564	4.48070707048535e-19	6.33102044980876e-17
ENSRNOG00000011130	-2.35904804605381	2.01813477225925e-06	4.47422991210837e-05
ENSRNOG00000032018	-2.33038901978466	0.000660961244653679	0.00736243765848076
ENSRNOG00000008001	-2.31146246698607	8.77375362552711e-51	1.75793121079468e-47
ENSRNOG00000028805	-2.31087281682877	5.11121030327391e-08	1.54872570796177e-06
ENSRNOG00000008219	-2.30997777906518	3.39648829534694e-46	4.94930098964692e-43
ENSRNOG00000005048	-2.30330234292942	8.12761325580478e-54	2.17129188128825e-50
ENSRNOG00000010308	-2.3012222145857	2.26244491429764e-90	1.81323647656384e-86
ENSRNOG00000000010	-2.29341231025601	1.25327585353812e-07	3.47556378137759e-06
ENSRNOG00000013713	-2.29014531161037	1.19671128457513e-05	0.000220665339281616
ENSRNOG00000046293	-2.28736509160126	1.23134907419196e-36	9.86864715511149e-34
ENSRNOG00000001011	-2.28367956961441	1.68433248305606e-17	2.0609286542676e-15
ENSRNOG00000016654	-2.27585658261798	0.000624876860207352	0.0070043015330515
ENSRNOG00000015397	-2.25725190469941	1.70704328989083e-33	1.14009153723584e-30
ENSRNOG00000000825	-2.25037036320992	1.68023961163284e-09	6.95931801934441e-08
ENSRNOG00000010791	-2.23496236861254	7.67428937049044e-08	2.25295209376541e-06
ENSRNOG00000017893	-2.2346988281662	1.43859485224016e-17	1.77508532536601e-15
ENSRNOG00000011474	-2.22467882521725	2.26686640842987e-25	7.56991701265049e-23
ENSRNOG00000028456	-2.20676678037515	3.09417207988327e-09	1.20967034801095e-07
ENSRNOG00000023561	-2.17351143784979	4.57799345901233e-49	8.15340635050095e-46
ENSRNOG00000019607	-2.16920308390443	0.00236868623119807	0.0218833842074201
ENSRNOG00000050658	-2.11843827492811	8.55546985562182e-11	4.39537263832571e-09
ENSRNOG00000025848	-2.10702088007271	2.39968582767727e-06	5.22584643645359e-05
ENSRNOG00000002951	-2.10507837412739	0.000988916664220856	0.0103807106815954
ENSRNOG00000021217	-2.09889552206648	1.94229754512331e-08	6.48605986474616e-07
ENSRNOG00000005277	-2.07931887118189	4.49542648099549e-06	9.20270639385398e-05
ENSRNOG00000022844	-2.07845464610639	1.24718903079025e-19	1.97932603708286e-17
ENSRNOG00000027042	-2.07642498621584	2.36223833668612e-07	6.26892687065262e-06
ENSRNOG00000012697	-2.05897446693863	4.16363228496585e-07	1.05766817584338e-05
ENSRNOG00000021833	-2.04561147847847	0.00220752800767618	0.0206083089312996
ENSRNOG00000010158	-2.02955677572012	4.00619089005384e-07	1.02090991695823e-05
ENSRNOG00000016826	-2.02593665631918	1.19200318628903e-07	3.3461679637525e-06
ENSRNOG00000026371	-2.0258621848691	0.00473373703650744	0.0383075965883704
ENSRNOG00000015667	-2.01620231839435	8.56792271990548e-15	7.80313825439573e-13
ENSRNOG00000004712	-2.01316786764097	0.00130606989742295	0.0132081983506577
ENSRNOG00000049042	-2.00641429245224	0.0010680781735893	0.0110954148052254
ENSRNOG00000018003	-2.00237948937944	3.14097828382661e-20	5.41362805499534e-18
ENSRNOG00000028025	-2.00058726486823	1.09383744743765e-05	0.000205065736198574
ENSRNOG00000020614	-1.99778853886998	0.000699405012838873	0.00773689644637287
ENSRNOG00000015581	-1.99379661977361	0.000137285649769401	0.00193030849136292
ENSRNOG00000019412	-1.99348724567099	3.95686529860661e-05	0.000631090486282243
ENSRNOG00000009265	-1.99293941834825	1.07575854581843e-09	4.6353047663773e-08
ENSRNOG00000049495	-1.99134696113651	1.43966420168309e-24	4.04848727873302e-22
ENSRNOG00000010597	-1.98299965252972	3.987938267821e-22	8.63819763444633e-20
ENSRNOG00000015259	-1.98254837253582	1.60412520314198e-07	4.37287804101408e-06
ENSRNOG00000013829	-1.98144759947375	2.40989355121822e-06	5.23417123746298e-05
ENSRNOG00000023532	-1.95977490027393	5.87900173774955e-06	0.000117061514104829
ENSRNOG00000022691	-1.95445354491595	5.20987986169514e-19	7.26166646114013e-17
ENSRNOG00000004537	-1.94892214874491	2.09211430584925e-21	3.94523531864207e-19
ENSRNOG00000033545	-1.9421965389556	0.000446065482243037	0.00528063782486975
ENSRNOG00000005266	-1.9266579711709	1.95110644501673e-05	0.000338466290120921
ENSRNOG00000003031	-1.91808875486423	3.64459227921e-12	2.32745695790666e-10
ENSRNOG00000015248	-1.90663234052193	0.0054398315338117	0.0428266501254754
ENSRNOG00000007552	-1.9065366661884	0.000623253818423308	0.00699099751959917
ENSRNOG00000002571	-1.9020595883163	8.75622466352292e-09	3.11896722514686e-07
ENSRNOG00000043199	-1.89342161225567	0.00156320320070263	0.0153910221769425
ENSRNOG00000008113	-1.88774702117511	1.04815746293269e-20	1.86676844148313e-18
ENSRNOG00000018724	-1.8839464585249	2.61171787050335e-16	2.75415958857225e-14
ENSRNOG00000011151	-1.87790766437299	2.07620962193341e-15	2.00479301385366e-13
ENSRNOG00000048111	-1.87356446409106	1.2268397927944e-15	1.22142950550941e-13
ENSRNOG00000047982	-1.87148802043881	0.00333157649170789	0.0287415713593034
ENSRNOG00000022337	-1.83770157605888	2.58079649093454e-14	2.1658422488581e-12
ENSRNOG00000014534	-1.82411062852924	1.3824292712434e-07	3.80492155865578e-06
ENSRNOG00000005960	-1.81801892552813	9.44574845833793e-21	1.72052161407612e-18
ENSRNOG00000003407	-1.81118128294536	9.19385397258583e-10	4.01548461380322e-08
ENSRNOG00000005492	-1.81062091098016	7.08789813443656e-25	2.06567125812516e-22
ENSRNOG00000012817	-1.80895013653342	1.63556538726923e-16	1.79564915017387e-14
ENSRNOG00000001422	-1.80755948231908	0.00384054520607141	0.0322811217137487
ENSRNOG00000024172	-1.79103578152836	0.00117627146096527	0.0120596521656264
ENSRNOG00000017140	-1.79079775895383	2.84201947219467e-21	5.29706164183818e-19
ENSRNOG00000008095	-1.7890485166697	2.58045656599703e-05	0.000431336414810555
ENSRNOG00000014538	-1.78132107787718	0.000334293187217301	0.00413136892668167
ENSRNOG00000025587	-1.75955977248597	4.34381588664878e-15	4.04808283994729e-13
ENSRNOG00000008245	-1.75516303237241	6.41479170301009e-12	3.86551489502063e-10
ENSRNOG00000004594	-1.74977520273539	0.000676792577495597	0.00750747974026084
ENSRNOG00000024975	-1.74518553423158	4.36493850418373e-09	1.64919180325789e-07
ENSRNOG00000019447	-1.74257895746505	6.73354586191682e-10	3.02330550758164e-08
ENSRNOG00000017410	-1.72373726982164	4.9666150368508e-05	0.000778961569722911
ENSRNOG00000019528	-1.71624110071688	2.18064110513314e-06	4.80790870346342e-05
ENSRNOG00000003956	-1.71415147042021	1.03963233575229e-06	2.439863354286e-05
ENSRNOG00000003526	-1.71390032038494	0.00467559774836912	0.0380046431585236
ENSRNOG00000018721	-1.71336323455502	0.0014194436463751	0.0141847021245302
ENSRNOG00000025164	-1.71180805231189	1.21383723098494e-05	0.000223382284448423
ENSRNOG00000043203	-1.70517684085902	0.00312089309593609	0.0272763333886366
ENSRNOG00000001926	-1.70506300113462	0.00022924735236773	0.00301368132714213
ENSRNOG00000009286	-1.70290937723931	0.00249570466556489	0.0228461736632436
ENSRNOG00000002549	-1.70227806270881	7.36778430457039e-09	2.65986969860267e-07
ENSRNOG00000004610	-1.70057415024474	0.00136444585729949	0.0136948670298394
ENSRNOG00000004754	-1.69175395083944	1.467283807397e-26	5.46955631366664e-24
ENSRNOG00000008401	-1.67305454483087	2.4010811369517e-08	7.83847852224008e-07
ENSRNOG00000050720	-1.67194513157496	8.98549572749618e-10	3.93520521901738e-08
ENSRNOG00000007314	-1.6658973626009	4.72882522701339e-09	1.77513675793437e-07
ENSRNOG00000026961	-1.6628535737453	5.58977946381612e-06	0.000111998218781886
ENSRNOG00000021621	-1.64761483291043	0.00279617782174359	0.0249138045051295
ENSRNOG00000012789	-1.64538720022722	0.000544747436671303	0.00624142720686513
ENSRNOG00000002728	-1.64470789705985	0.00158215257771874	0.0155394140124103
ENSRNOG00000020410	-1.63200643752882	5.4209925400692e-05	0.000840943826681015
ENSRNOG00000011245	-1.63057717129053	3.34255654947174e-10	1.56660347752873e-08
ENSRNOG00000009563	-1.63032792212637	2.05041269009006e-13	1.5357974303483e-11
ENSRNOG00000028670	-1.62923142981641	9.58516891350985e-15	8.6802639838785e-13
ENSRNOG00000004834	-1.61833227366715	1.34751949843098e-05	0.000244613703741225
ENSRNOG00000007250	-1.61437934443915	3.01737525752504e-10	1.42251494126085e-08
ENSRNOG00000014658	-1.59965308199215	2.62896784884585e-73	1.05349314122875e-69
ENSRNOG00000034191	-1.59217264765267	2.08827356170458e-12	1.3831792115935e-10
ENSRNOG00000016412	-1.58848256414816	4.60205365438809e-22	9.83550907015824e-20
ENSRNOG00000050539	-1.58459361516191	4.25248789282311e-12	2.65226180677283e-10
ENSRNOG00000004554	-1.57605712509728	6.90319416238327e-29	3.25444997731886e-26
ENSRNOG00000031675	-1.57130868239506	0.0022392412321189	0.0208557801915362
ENSRNOG00000011575	-1.56397890243374	1.04363304711421e-12	7.24172905289766e-11
ENSRNOG00000022790	-1.5606104492238	4.34232025688073e-09	1.6454622079797e-07
ENSRNOG00000032329	-1.55979200651162	1.75501531512633e-08	5.94463018728119e-07
ENSRNOG00000033932	-1.55715699274817	0.00416308138544731	0.0345393537926164
ENSRNOG00000017283	-1.55646970191846	1.07145041640466e-23	2.68348105071098e-21
ENSRNOG00000046496	-1.55345608216343	0.000268254151140836	0.00343987663090917
ENSRNOG00000031397	-1.55178105564139	4.99000424017302e-12	3.05285412082952e-10
ENSRNOG00000019570	-1.5481513064217	1.71198130609776e-31	9.46253391566931e-29
ENSRNOG00000015358	-1.54762522458537	0.00350037144269119	0.0299001521906557
ENSRNOG00000011846	-1.54523027867506	0.00405641800111937	0.0337943472660823
ENSRNOG00000049750	-1.54183127170424	0.00559368162778403	0.0438440698345967
ENSRNOG00000016636	-1.5417588729726	5.26179009550843e-09	1.94783449055207e-07
ENSRNOG00000014740	-1.53373842753543	0.00576310106137429	0.0447010984163547
ENSRNOG00000026904	-1.53267407820601	1.21853282711625e-08	4.28330322058034e-07
ENSRNOG00000012972	-1.52311000125953	4.1170354680999e-06	8.47136861594009e-05
ENSRNOG00000008798	-1.51960827972735	1.01863196001933e-12	7.12997890268554e-11
ENSRNOG00000008080	-1.50643921947885	2.29869016355658e-18	3.0704753859707e-16
ENSRNOG00000002415	-1.50106697237093	0.000228558861283718	0.00301280426604993
ENSRNOG00000000196	-1.49862465074232	3.14725819250533e-11	1.71589801250571e-09
ENSRNOG00000016763	-1.49813168592704	4.56843525196658e-10	2.10423703028081e-08
ENSRNOG00000047549	-1.48564635733714	0.000345209457986516	0.00423687779637509
ENSRNOG00000042495	-1.48281973171371	3.95839770136796e-07	1.0103368910068e-05
ENSRNOG00000015473	-1.48265072032177	2.44319427927608e-18	3.23652571095176e-16
ENSRNOG00000011855	-1.47882439109418	0.000341077037978247	0.00420224738028695
ENSRNOG00000005930	-1.47591912246136	0.000235865933380036	0.00308376431170358
ENSRNOG00000043286	-1.47431663407574	2.04992527509923e-19	3.15944733024669e-17
ENSRNOG00000011901	-1.46338201217173	1.11099358829536e-13	8.60295469893061e-12
ENSRNOG00000020369	-1.46218392477117	0.00383382556539704	0.0322415477375389
ENSRNOG00000034298	-1.45292200502771	0.00131301682839474	0.0132450262695653
ENSRNOG00000018644	-1.45195617105676	1.04048211847156e-14	9.3172557971959e-13
ENSRNOG00000024230	-1.4506018823133	1.54305259755003e-28	7.06674002460842e-26
ENSRNOG00000024346	-1.44670011493052	2.64086729241994e-28	1.11395952184735e-25
ENSRNOG00000026055	-1.44004354213374	1.07206510722222e-09	4.63184140260509e-08
ENSRNOG00000018215	-1.43273553762028	0.000954163254628719	0.0100752851175519
ENSRNOG00000003952	-1.42260032259273	5.8467103102788e-10	2.6548702425909e-08
ENSRNOG00000031448	-1.421796310013	2.67062420645616e-18	3.50880618076112e-16
ENSRNOG00000024838	-1.42011668062226	0.00217829838203894	0.020382921637888
ENSRNOG00000008470	-1.41885941579612	2.59205811959016e-12	1.68476833043496e-10
ENSRNOG00000003870	-1.41560309261505	3.58879667974036e-19	5.3761515868746e-17
ENSRNOG00000011202	-1.41485305063614	2.02392309448153e-12	1.35738340089725e-10
ENSRNOG00000012761	-1.41191348621236	1.71264183054895e-05	0.000302334095835562
ENSRNOG00000019592	-1.41127361766129	2.39524471001397e-06	5.22584643645359e-05
ENSRNOG00000017381	-1.39644553556306	0.00484874196680842	0.0390628012123513
ENSRNOG00000016842	-1.38742354506719	7.85390760007941e-15	7.19373056695274e-13
ENSRNOG00000004516	-1.38740011555248	1.8049124533359e-17	2.19173800867584e-15
ENSRNOG00000009153	-1.38556855798457	0.00300498486348663	0.0264217785939809
ENSRNOG00000009522	-1.38313394291337	1.95154935457509e-14	1.68179487120882e-12
ENSRNOG00000016999	-1.3721348874582	0.00473676813513944	0.0383075965883704
ENSRNOG00000023209	-1.36924643177074	0.00277778529190728	0.0247774738141246
ENSRNOG00000026110	-1.36528865105746	9.55408287443275e-31	4.94007723852524e-28
ENSRNOG00000007189	-1.36452593247715	5.16500624642802e-13	3.71255090242129e-11
ENSRNOG00000007647	-1.35850295028653	1.11317751929532e-07	3.15807477111234e-06
ENSRNOG00000032517	-1.35179847732228	1.59920823751714e-18	2.15409317976153e-16
ENSRNOG00000017602	-1.34787794694359	8.9404486759253e-28	3.58266129566017e-25
ENSRNOG00000028242	-1.34443251948941	8.90443181337537e-06	0.000169110352531509
ENSRNOG00000000559	-1.34210653543278	0.00636214805404937	0.0482169603585614
ENSRNOG00000019648	-1.34089792150392	1.44287203039512e-06	3.29925759988635e-05
ENSRNOG00000011033	-1.3405333325775	2.33433685381883e-07	6.21546269599037e-06
ENSRNOG00000005871	-1.33701505099323	1.60833726600432e-10	7.85976769414122e-09
ENSRNOG00000004281	-1.33213348035879	3.57646479422917e-26	1.27393675970443e-23
ENSRNOG00000024457	-1.33203061373078	1.74311999835011e-16	1.90071227575196e-14
ENSRNOG00000047957	-1.33197563910802	6.75121091815217e-11	3.49081160667939e-09
ENSRNOG00000033389	-1.32472496300069	3.92918137911266e-12	2.47956095770854e-10
ENSRNOG00000019926	-1.31779978551061	1.93018123385257e-24	5.24387711820727e-22
ENSRNOG00000002807	-1.31540190313207	4.43782733597564e-53	1.01619906240505e-49
ENSRNOG00000028774	-1.31511105535822	0.000563040222356808	0.00640978105408897
ENSRNOG00000019120	-1.31118981197099	1.05496321825674e-05	0.000198009431211209
ENSRNOG00000026585	-1.31084357065107	8.70528778879826e-05	0.00129320721007087
ENSRNOG00000037467	-1.3083506390281	2.9584082447193e-05	0.000488869337676346
ENSRNOG00000006782	-1.30587071065814	0.000489026075004442	0.00570494829421121
ENSRNOG00000030759	-1.30362422891783	2.11366145782483e-08	6.98234381388221e-07
ENSRNOG00000019220	-1.30361553804852	3.04641621186439e-08	9.70795337176428e-07
ENSRNOG00000003205	-1.29983111841092	4.11953706851735e-19	6.05798712580409e-17
ENSRNOG00000007258	-1.29239401798581	0.00647858109024706	0.0489143552970184
ENSRNOG00000004869	-1.29217006621709	1.47452578503466e-07	4.03330611063492e-06
ENSRNOG00000048433	-1.2909859641576	3.73651847352094e-06	7.7826568370903e-05
ENSRNOG00000007420	-1.28505711888619	1.91930511709215e-21	3.66244544307977e-19
ENSRNOG00000021771	-1.27549672544	1.58591908608339e-05	0.000281825909432712
ENSRNOG00000023712	-1.27509109763634	4.10562904744308e-05	0.000652868333347869
ENSRNOG00000013380	-1.27341638335727	2.39996636962164e-14	2.03540004966483e-12
ENSRNOG00000024923	-1.27119252389804	8.39689310926523e-10	3.71465138850841e-08
ENSRNOG00000013867	-1.269511262357	0.000459507064113256	0.00541576377255249
ENSRNOG00000046602	-1.26888195819827	0.00517182285426306	0.0411614441563965
ENSRNOG00000016437	-1.26074003129065	1.1230952278425e-05	0.000209083547120644
ENSRNOG00000008943	-1.25906824603081	1.33166676731267e-05	0.000242284751569294
ENSRNOG00000024990	-1.25904977607279	6.68257252814794e-06	0.00013036249903691
ENSRNOG00000010392	-1.25803392739863	4.87647753335097e-07	1.2204430331202e-05
ENSRNOG00000012216	-1.25662203673349	6.56684934682298e-06	0.00012867974105162
ENSRNOG00000046826	-1.25629808263184	0.000310508501683092	0.00389545186703166
ENSRNOG00000033570	-1.2547179544829	2.29321109527458e-07	6.11611990784631e-06
ENSRNOG00000002164	-1.25459943572963	0.00593348746313447	0.04572493776278
ENSRNOG00000032788	-1.24404935172472	1.80283447960842e-06	4.04162711519488e-05
ENSRNOG00000023770	-1.24115892091047	0.000660391916376951	0.00736121142392639
ENSRNOG00000012036	-1.24026400111513	4.87190174273885e-20	8.13455344107928e-18
ENSRNOG00000047783	-1.22155619731245	7.83921817404513e-18	9.97260540569598e-16
ENSRNOG00000005342	-1.2209817331173	2.15474827111883e-11	1.21187579079873e-09
ENSRNOG00000039698	-1.20937939342114	0.000350373839666551	0.00429697190207739
ENSRNOG00000039350	-1.20860011790724	2.50430130112818e-12	1.64514121130261e-10
ENSRNOG00000014550	-1.20614473340421	5.64814501330433e-12	3.44236184099829e-10
ENSRNOG00000016689	-1.19645504872704	9.2863634772947e-10	4.04486739612926e-08
ENSRNOG00000007455	-1.19591331449992	1.34243965115619e-18	1.82355637020191e-16
ENSRNOG00000016483	-1.19287795348943	1.28946487621201e-15	1.27585385807422e-13
ENSRNOG00000010063	-1.18936102959838	2.80715241895976e-08	9.07174317006169e-07
ENSRNOG00000012181	-1.18731778263065	4.01520157654037e-08	1.24970225379351e-06
ENSRNOG00000038600	-1.18365803752767	2.64000095954766e-12	1.70631352341087e-10
ENSRNOG00000033162	-1.18232328488352	3.89185097555016e-09	1.50319227197816e-07
ENSRNOG00000004155	-1.18104004329276	4.81376099537574e-17	5.59128804310708e-15
ENSRNOG00000004640	-1.17999686408863	8.61828698827545e-24	2.19273844658837e-21
ENSRNOG00000039325	-1.17967361336975	0.00199575928583501	0.0189402164550914
ENSRNOG00000050968	-1.17448353452063	2.71053238043518e-08	8.81280396064818e-07
ENSRNOG00000019129	-1.17145887263511	4.144066312877e-11	2.19951122281806e-09
ENSRNOG00000002873	-1.17121233508003	1.27341579230126e-10	6.35874820398658e-09
ENSRNOG00000016479	-1.16914227986806	0.000603907031573429	0.00682172361458104
ENSRNOG00000029514	-1.16664653962403	0.00051839979192215	0.00596085384843626
ENSRNOG00000017307	-1.16547539775955	8.65560660286575e-17	9.83976725087483e-15
ENSRNOG00000024264	-1.1573188245326	2.34138037605921e-39	2.207646238109e-36
ENSRNOG00000047322	-1.15560598733191	0.00300198599763233	0.0264098976707183
ENSRNOG00000001837	-1.14905217379988	7.60642048167002e-06	0.000146895558916492
ENSRNOG00000004606	-1.14618808463571	0.00447711828603968	0.0367077897733657
ENSRNOG00000010634	-1.1424761362045	2.84926007540184e-35	2.07594498857346e-32
ENSRNOG00000014840	-1.13761916024442	4.23434048929669e-10	1.9616255405473e-08
ENSRNOG00000006956	-1.13747757895829	0.00381558953668145	0.0321387728236821
ENSRNOG00000045684	-1.12634253048987	0.000321454257751137	0.00400667985808163
ENSRNOG00000025298	-1.12503777764699	3.69984495429999e-06	7.72198109016595e-05
ENSRNOG00000003927	-1.12200262409519	4.13755487854729e-12	2.60081831953861e-10
ENSRNOG00000013027	-1.11987262849859	2.20406539204768e-06	4.83958413275784e-05
ENSRNOG00000028036	-1.1171406428198	0.00364335033668001	0.0308664178364926
ENSRNOG00000006119	-1.11628020905918	0.00202764104008952	0.0192086632574438
ENSRNOG00000014104	-1.11265897613493	1.34394750569193e-22	3.1220484882226e-20
ENSRNOG00000013449	-1.11240225262861	0.0020346200298573	0.0192633930647269
ENSRNOG00000009465	-1.1064455819914	1.95723734184349e-08	6.52236119592708e-07
ENSRNOG00000012747	-1.10555204620084	6.85353280791122e-15	6.31352168839132e-13
ENSRNOG00000050534	-1.10514193263835	1.78533679281798e-12	1.2177516362587e-10
ENSRNOG00000019719	-1.10172330112728	1.02103513935769e-10	5.16283036238625e-09
ENSRNOG00000011435	-1.09401973607158	7.48429117626963e-08	2.20120556448488e-06
ENSRNOG00000023257	-1.08913782488329	3.92433831691593e-07	1.00324113049195e-05
ENSRNOG00000003878	-1.08844450972987	1.26189205901127e-08	4.42601046255835e-07
ENSRNOG00000016890	-1.08424327106861	2.1368704199853e-10	1.02550586712408e-08
ENSRNOG00000004747	-1.08414480584599	0.0021407969234771	0.0201024217260776
ENSRNOG00000026050	-1.08233780691859	5.58573437201798e-07	1.38382899921293e-05
ENSRNOG00000001627	-1.08183314248376	0.000376965292749789	0.00456372860837339
ENSRNOG00000002773	-1.08072431120403	8.11895232686406e-14	6.41077275109872e-12
ENSRNOG00000003777	-1.07876838319448	9.47006861899088e-06	0.000178926032010431
ENSRNOG00000003148	-1.07449324734967	1.31088673484212e-12	9.05698425551051e-11
ENSRNOG00000015675	-1.06734489602363	5.50193199266546e-11	2.87265367786432e-09
ENSRNOG00000009769	-1.06698952819507	1.34238741760835e-05	0.00024395836640413
ENSRNOG00000033881	-1.06401636617256	1.38272697859967e-12	9.51233078968847e-11
ENSRNOG00000015910	-1.06304792865245	0.00489909987701657	0.0394017420615648
ENSRNOG00000047363	-1.06297108748482	4.19153303277623e-19	6.10782572567001e-17
ENSRNOG00000025874	-1.06289002041188	4.62962155085237e-08	1.41348959692596e-06
ENSRNOG00000008749	-1.06279513278007	0.000117149493703849	0.00167809583072297
ENSRNOG00000005964	-1.06147495476337	2.18544808514237e-16	2.31990379846007e-14
ENSRNOG00000009012	-1.0587882382939	1.20036468321683e-19	1.94349954619016e-17
ENSRNOG00000037456	-1.05667947421434	0.000129327637680864	0.00183450681804121
ENSRNOG00000013589	-1.05453673335335	1.65830868628342e-11	9.49322497587034e-10
ENSRNOG00000001860	-1.05390989313889	0.000444111526517185	0.0052652837711124
ENSRNOG00000018505	-1.04921248169416	0.00302590423041934	0.0265620037838947
ENSRNOG00000027606	-1.04788930058641	3.32116978793873e-06	7.02309109905935e-05
ENSRNOG00000011409	-1.04404214237651	4.11760034047327e-11	2.19272477931715e-09
ENSRNOG00000004624	-1.04319641930301	5.65674500099634e-22	1.19305217922329e-19
ENSRNOG00000005246	-1.03874357579165	0.00388051081983659	0.032548774427609
ENSRNOG00000007019	-1.03746034120479	1.86951830143165e-21	3.61042275345156e-19
ENSRNOG00000012811	-1.02962837503579	3.01350388190632e-05	0.000496438373310138
ENSRNOG00000016351	-1.0290028713414	1.00786535850297e-05	0.000189613542622584
ENSRNOG00000024310	-1.02863433137736	7.37736589856415e-06	0.00014281618114503
ENSRNOG00000008785	-1.02726159096609	3.15459524219259e-07	8.22195238001707e-06
ENSRNOG00000011251	-1.02601051345119	5.95790351960197e-06	0.000118338581803841
ENSRNOG00000010600	-1.021841915667	0.000269194563039375	0.00344917637966279
ENSRNOG00000007551	-1.02108966519116	4.48706138169882e-12	2.78771732121126e-10
ENSRNOG00000023778	-1.02029352523366	2.08079535260739e-32	1.23529884099792e-29
ENSRNOG00000022919	-1.01996176195886	8.89054472461556e-08	2.58632561507918e-06
ENSRNOG00000008176	-1.0179101412134	7.1734531628364e-07	1.73167591486603e-05
ENSRNOG00000048413	-1.01650650333905	2.99629047299337e-07	7.86048117702304e-06
ENSRNOG00000000873	-1.0143322819012	0.0013114776933833	0.0132378312010333
ENSRNOG00000016640	-1.01425365855319	8.31221757953175e-41	8.88243570548762e-38
ENSRNOG00000002418	-1.00791957105817	1.63281485875529e-28	7.27010815860791e-26
ENSRNOG00000012040	-1.00700433610541	1.2211453164681e-07	3.40412839611603e-06
ENSRNOG00000004417	-1.00519393467777	3.49041383032201e-23	8.22762401268111e-21
ENSRNOG00000009771	-1.0040218206483	3.35888206858639e-19	5.07920006390294e-17
ENSRNOG00000003972	-1.00376871850413	1.73385378271948e-06	3.90236373695027e-05
ENSRNOG00000026472	-1.00361950923323	3.91994715264922e-05	0.000625825028982214
ENSRNOG00000000017	-0.998678704414217	0.0045105432129932	0.0369251773039162
ENSRNOG00000020455	-0.996871797169466	2.88635831803242e-10	1.364762167544e-08
ENSRNOG00000018997	-0.99645207495994	1.89779490691419e-05	0.000331369875413154
ENSRNOG00000040166	-0.996260238575339	9.13411150771152e-16	9.20821845013258e-14
ENSRNOG00000005729	-0.993356207943587	4.52259376151206e-12	2.79894422406474e-10
ENSRNOG00000002196	-0.988491056967193	2.31477433483091e-11	1.29280549871096e-09
ENSRNOG00000017050	-0.988111887172417	0.000831726277498988	0.00894509259267414
ENSRNOG00000011994	-0.987690866405679	4.07055102801218e-24	1.08744770713345e-21
ENSRNOG00000032639	-0.987490029888919	4.84218495503312e-18	6.25930505195369e-16
ENSRNOG00000005853	-0.98557980815153	2.05673128494024e-10	9.90010383372585e-09
ENSRNOG00000008834	-0.985413059804665	8.37699003539308e-07	1.99164835007886e-05
ENSRNOG00000017456	-0.984894342614443	3.62708350804488e-14	2.99683100775523e-12
ENSRNOG00000006595	-0.982056134265916	2.78721519852006e-08	9.02550957920768e-07
ENSRNOG00000022697	-0.976780786031078	6.75116672332933e-06	0.000131328217728454
ENSRNOG00000022071	-0.973589580200678	1.60027263792905e-08	5.480933784907e-07
ENSRNOG00000007600	-0.973134891274699	2.73040568379256e-09	1.08063389396323e-07
ENSRNOG00000001684	-0.971412886002688	0.0048163798370967	0.038872987114211
ENSRNOG00000025360	-0.965488723454682	0.0038472427276729	0.0323035378113509
ENSRNOG00000013346	-0.965392779397936	0.00270296736268055	0.0242999647346476
ENSRNOG00000038980	-0.965084648276053	5.31936054392467e-05	0.000828610594349549
ENSRNOG00000005874	-0.964539776248859	7.40058765927237e-09	2.66570830540397e-07
ENSRNOG00000003104	-0.961391785335819	1.91077089989729e-06	4.25385371589635e-05
ENSRNOG00000028627	-0.960124337255547	0.000228947503729598	0.00301368132714213
ENSRNOG00000014237	-0.959721202110105	1.65512917955447e-07	4.50425562293355e-06
ENSRNOG00000007896	-0.958182867470841	9.30398067492442e-07	2.20587802965604e-05
ENSRNOG00000002626	-0.957688587429702	1.52805203805047e-10	7.49025875165473e-09
ENSRNOG00000046561	-0.956385697332604	0.00175992200759851	0.0170348972583312
ENSRNOG00000028996	-0.954609518179223	0.0045450965521879	0.037141083477823
ENSRNOG00000007391	-0.953712137917757	0.00557589188760486	0.0437315152726844
ENSRNOG00000020698	-0.951304226672255	7.38329305547906e-14	5.8587526923898e-12
ENSRNOG00000018856	-0.950714690119824	0.0057278718478428	0.0445470265212683
ENSRNOG00000015750	-0.950543175703433	1.41573428949169e-05	0.000255549605025476
ENSRNOG00000002579	-0.944234381999425	1.26694353089982e-06	2.92199105853139e-05
ENSRNOG00000021463	-0.941188163927436	7.90267219815272e-05	0.0011894078184431
ENSRNOG00000007374	-0.941029858407502	0.00462803235195073	0.0376944769153548
ENSRNOG00000001796	-0.939644011076591	8.8087861444265e-17	9.94338261331073e-15
ENSRNOG00000007456	-0.939025481974734	4.97909077463114e-48	7.98098460265626e-45
ENSRNOG00000019244	-0.937967208442809	5.47760154083758e-09	2.02305242161488e-07
ENSRNOG00000008596	-0.928977011672955	1.83565113494953e-07	4.96183002396391e-06
ENSRNOG00000047080	-0.927743990002459	0.000257419163923289	0.00331685834286689
ENSRNOG00000016260	-0.925352194928575	2.59967715559748e-17	3.10971829306508e-15
ENSRNOG00000000525	-0.924798643025287	1.99179198342603e-10	9.61639569347467e-09
ENSRNOG00000000963	-0.924619065767511	0.00188373620676507	0.0180265120347685
ENSRNOG00000039200	-0.919545810293535	0.00257928502173872	0.0234559261073123
ENSRNOG00000006503	-0.918044061115758	5.23462279864252e-09	1.94582732449686e-07
ENSRNOG00000021442	-0.917627880828118	1.16295012924354e-21	2.33011595270558e-19
ENSRNOG00000004149	-0.917250838873345	4.6132568970646e-12	2.84407287704033e-10
ENSRNOG00000003546	-0.915990402200876	0.000270001579994605	0.00345124029165352
ENSRNOG00000021812	-0.91220083236297	0.000163979502336111	0.00225036596142597
ENSRNOG00000009881	-0.911386069534325	3.48456675579434e-08	1.09303562678332e-06
ENSRNOG00000017679	-0.908415192985887	1.15936264231474e-06	2.70107903977659e-05
ENSRNOG00000030869	-0.907823569501776	1.83470997436801e-05	0.000321756741566135
ENSRNOG00000009792	-0.90573667267074	2.18200549383927e-09	8.7657559049498e-08
ENSRNOG00000026036	-0.902562239977379	6.50564165830957e-25	1.93109129890823e-22
ENSRNOG00000019961	-0.897100301368359	0.0020443011781533	0.0193322145042001
ENSRNOG00000013791	-0.89706265148983	0.00433902203813298	0.0357217176421333
ENSRNOG00000048808	-0.897031168447836	0.000474332964113951	0.00556594661916729
ENSRNOG00000016977	-0.89560725871545	1.20106870928878e-06	2.78207085855345e-05
ENSRNOG00000018808	-0.895522720145562	3.39207721589129e-11	1.83069379439467e-09
ENSRNOG00000008585	-0.89492783102394	0.00557659350036601	0.0437315152726844
ENSRNOG00000045846	-0.894762076308186	4.21590385865441e-12	2.63971574024889e-10
ENSRNOG00000001575	-0.893847650607336	6.50265889867639e-08	1.93378700346723e-06
ENSRNOG00000008534	-0.888150412749669	1.09918604754675e-09	4.71092330377725e-08
ENSRNOG00000009735	-0.887773487043408	2.36520329432145e-11	1.31638345849578e-09
ENSRNOG00000002595	-0.887657265033261	2.20747123321557e-14	1.89216879129478e-12
ENSRNOG00000000321	-0.885978425624022	4.14709103913102e-05	0.000658807951102389
ENSRNOG00000024623	-0.885714507375692	0.00228373866123681	0.0212208968121535
ENSRNOG00000008146	-0.884445418670033	6.18357570423434e-06	0.000121914557150273
ENSRNOG00000017438	-0.883860181463281	4.4333381206619e-14	3.62561105796375e-12
ENSRNOG00000020573	-0.881272633584126	1.79975303182448e-21	3.51807821306275e-19
ENSRNOG00000017178	-0.880760175809058	0.0008086421314253	0.00872256037995702
ENSRNOG00000009870	-0.880343945319784	1.18960200098812e-06	2.75949789780586e-05
ENSRNOG00000010544	-0.880101449918079	5.23568196743721e-21	9.64629267310932e-19
ENSRNOG00000009450	-0.880058993472154	0.0025405404131688	0.0231528290734868
ENSRNOG00000023214	-0.875559068366886	0.000211848044675606	0.00282740408668218
ENSRNOG00000014046	-0.869449269706865	3.68523620170834e-22	8.09187001057301e-20
ENSRNOG00000013042	-0.86755034634857	0.00129320203663866	0.0131028669059931
ENSRNOG00000017766	-0.866978491352813	1.76227186997203e-26	6.4198763190413e-24
ENSRNOG00000010325	-0.865978034273185	3.12883805957583e-07	8.16846185664272e-06
ENSRNOG00000008137	-0.865054875075129	5.48229148644063e-10	2.51073286389019e-08
ENSRNOG00000009354	-0.864950430560915	2.65811378561821e-11	1.45416060988649e-09
ENSRNOG00000017206	-0.859885202336728	9.69887366577836e-07	2.29296822992273e-05
ENSRNOG00000014739	-0.858874641723513	3.45142121809724e-05	0.00055768982565404
ENSRNOG00000032246	-0.858529349889032	0.00138331393709047	0.0138582119360145
ENSRNOG00000045571	-0.854657987431423	0.00017296221124559	0.00235949896515367
ENSRNOG00000019474	-0.853962544996371	1.20443786801051e-14	1.07255192146336e-12
ENSRNOG00000026310	-0.851165497744233	1.86408843865031e-08	6.25093589605144e-07
ENSRNOG00000001469	-0.847063620338048	0.00633996760718807	0.0480715897708692
ENSRNOG00000000811	-0.846748261161122	2.81397953564236e-08	9.07550864724576e-07
ENSRNOG00000011954	-0.846329231735977	0.000136511760965397	0.00192111239377906
ENSRNOG00000050151	-0.843666713928624	0.000518098714167391	0.00596085384843626
ENSRNOG00000029147	-0.839418324698741	4.56149142085728e-06	9.30230864948109e-05
ENSRNOG00000010510	-0.839134458663309	8.39063916644004e-06	0.000160685251133653
ENSRNOG00000031643	-0.837868536177577	8.0887530229294e-12	4.81987443139537e-10
ENSRNOG00000009892	-0.836667303423804	3.06696202326119e-05	0.000503691949496452
ENSRNOG00000016768	-0.836665369009358	1.28067023829511e-10	6.37511281044482e-09
ENSRNOG00000001168	-0.836654547059564	0.00228679574944645	0.0212369925074607
ENSRNOG00000043035	-0.836554022302312	0.00166214132390013	0.0162256171015805
ENSRNOG00000031452	-0.836220542972204	3.09075890662592e-05	0.000505528311370478
ENSRNOG00000023316	-0.835891292037512	2.04405471395912e-09	8.29472228102551e-08
ENSRNOG00000016421	-0.835866007036892	0.00495495299157317	0.0397727137156749
ENSRNOG00000020254	-0.835648607661201	8.55525004548367e-05	0.00127683522326869
ENSRNOG00000011277	-0.835151418558642	0.00452112940400673	0.0369929470223705
ENSRNOG00000018827	-0.828805966258655	1.17577445185028e-06	2.73533943232338e-05
ENSRNOG00000002800	-0.817063464740126	9.44317604231364e-06	0.000178706810840904
ENSRNOG00000002208	-0.811409480903693	3.83728219092702e-06	7.93648983720893e-05
ENSRNOG00000047545	-0.809637960973004	0.00350131546957769	0.0299001521906557
ENSRNOG00000015318	-0.806221547060446	1.4348089014182e-05	0.00025870137098799
ENSRNOG00000019213	-0.805021268280155	4.12866277336912e-08	1.27630099119315e-06
ENSRNOG00000002979	-0.801671036746517	1.58845624802354e-05	0.000281964177182385
ENSRNOG00000000588	-0.801364693373507	0.00400174708288347	0.0334257446542674
ENSRNOG00000004302	-0.80116281176043	0.000358880105753522	0.00439121314131542
ENSRNOG00000004890	-0.798365338300156	0.000226453664682407	0.00298751093925457
ENSRNOG00000030771	-0.798245610091346	2.59215079644188e-11	1.422930997129e-09
ENSRNOG00000010834	-0.798044828587511	4.14047361295427e-08	1.27630099119315e-06
ENSRNOG00000014882	-0.797191963774495	3.41228429178383e-05	0.000553598227864402
ENSRNOG00000004276	-0.796111510686862	3.75285611432305e-06	7.80214405401871e-05
ENSRNOG00000005747	-0.795143842662836	3.286787149372e-08	1.03504737165587e-06
ENSRNOG00000049771	-0.791992360211899	3.12897596854366e-07	8.16846185664272e-06
ENSRNOG00000015370	-0.790497464429269	2.36136395665941e-10	1.12985978690429e-08
ENSRNOG00000022704	-0.787103872359074	6.07483421145107e-05	0.000934486732968802
ENSRNOG00000023007	-0.785088813441422	0.00205741545763623	0.0194224533026822
ENSRNOG00000027341	-0.78504886426532	1.18641929820193e-07	3.33633595278573e-06
ENSRNOG00000013017	-0.784547959098048	3.0101778320306e-08	9.63076656080209e-07
ENSRNOG00000009872	-0.781216419574467	1.75791048023663e-08	5.94463018728119e-07
ENSRNOG00000012950	-0.779477765040864	3.33714733723299e-11	1.81325880232229e-09
ENSRNOG00000012347	-0.776448436322382	1.25632050345026e-05	0.000230670805839682
ENSRNOG00000003435	-0.775667040604409	3.05275077826067e-06	6.50698699797078e-05
ENSRNOG00000014650	-0.775621439688223	1.74225643899549e-13	1.31729379531409e-11
ENSRNOG00000012995	-0.773795305418053	8.41236792082197e-10	3.71465138850841e-08
ENSRNOG00000030264	-0.773765060195106	1.69967551804164e-10	8.2557875389968e-09
ENSRNOG00000003654	-0.769235959182213	0.000990913087154292	0.0103880613956809
ENSRNOG00000006231	-0.769197257528017	1.51745429635073e-27	5.93250607712338e-25
ENSRNOG00000050233	-0.767835930184149	1.59632005085764e-06	3.62427961688345e-05
ENSRNOG00000043061	-0.765651208347026	0.00325354755280669	0.0282307974372858
ENSRNOG00000016845	-0.762006680857748	6.02602739823599e-12	3.65875731690624e-10
ENSRNOG00000020636	-0.761079476996567	1.03164401653201e-20	1.85800246527996e-18
ENSRNOG00000027213	-0.757570932318741	3.51899593539422e-07	9.0830895086045e-06
ENSRNOG00000014008	-0.757179947456635	6.52393903588691e-07	1.59652242452262e-05
ENSRNOG00000047711	-0.757108435888361	0.000284594637343048	0.00360329181830309
ENSRNOG00000049585	-0.754065262215985	0.00605609987376315	0.0465009425176218
ENSRNOG00000003726	-0.752777116914002	0.00404156421185425	0.0336881085552843
ENSRNOG00000033837	-0.750890622421918	1.59811755426771e-13	1.21403916006432e-11
ENSRNOG00000001687	-0.750672510420058	7.23939011133621e-08	2.13701996490991e-06
ENSRNOG00000050071	-0.747830149354665	8.10902077641273e-08	2.36756819717887e-06
ENSRNOG00000042781	-0.747804144821026	0.0031703792106318	0.0276335010153438
ENSRNOG00000028844	-0.74734014372789	2.11704978073913e-08	6.98234381388221e-07
ENSRNOG00000031435	-0.745287245890486	0.00417988018716562	0.0346428642813225
ENSRNOG00000002811	-0.745248208205354	2.57847011460442e-12	1.68476833043496e-10
ENSRNOG00000002126	-0.743474315216848	6.46639937748656e-09	2.35567990049391e-07
ENSRNOG00000000341	-0.742987768461345	0.00262255908713005	0.0237631427968386
ENSRNOG00000005723	-0.742682410243754	0.00100715406723603	0.010537645263529
ENSRNOG00000025042	-0.739331225921887	0.000478837749038776	0.00560240166375368
ENSRNOG00000024291	-0.739203522073712	4.3023245468101e-07	1.08430754969841e-05
ENSRNOG00000008526	-0.739023570862626	8.46514840012008e-17	9.69199026468034e-15
ENSRNOG00000008713	-0.738253476752017	1.02851959142843e-11	6.01683960985629e-10
ENSRNOG00000017369	-0.737569058813749	0.000161517982525457	0.00222229334068717
ENSRNOG00000006877	-0.737053736954143	7.2459948269803e-09	2.62180702215953e-07
ENSRNOG00000000886	-0.736100456678581	1.57190695873016e-05	0.000279956629349842
ENSRNOG00000017114	-0.735917173704862	0.00552721682659905	0.0434292933889982
ENSRNOG00000033772	-0.734751250589632	1.81828391236935e-07	4.92318797827167e-06
ENSRNOG00000043502	-0.733745040188635	0.000787786282702243	0.00854359020665376
ENSRNOG00000014366	-0.733669108173487	0.0003912912502678	0.00471579507559592
ENSRNOG00000020482	-0.731896720650106	0.00526836295385937	0.0417432475469164
ENSRNOG00000017093	-0.731685475447338	1.53665058283212e-13	1.17525946314671e-11
ENSRNOG00000027940	-0.731661235013916	5.00165693090948e-11	2.63722233373513e-09
ENSRNOG00000008082	-0.731593431972661	1.46988944272348e-05	0.000264135177997922
ENSRNOG00000013654	-0.72732733124968	8.16696537893062e-09	2.92206000131426e-07
ENSRNOG00000011323	-0.726869887747276	4.56755909146888e-20	7.71589109734542e-18
ENSRNOG00000037203	-0.725629713563231	0.00461982202534433	0.0376467347454216
ENSRNOG00000010107	-0.724100042075084	9.33255887363185e-05	0.00137366011189573
ENSRNOG00000050422	-0.723859552705538	0.000906927796601015	0.00964641383657443
ENSRNOG00000047406	-0.721902450647417	1.18636829212523e-06	2.755985123837e-05
ENSRNOG00000009815	-0.721069966663815	2.73975912954314e-25	8.78311981748939e-23
ENSRNOG00000004205	-0.720616062270894	4.62865960492812e-06	9.40537853428516e-05
ENSRNOG00000042086	-0.719855435808355	3.34070012033368e-30	1.67337756965089e-27
ENSRNOG00000015655	-0.718180127861395	3.17006904187536e-13	2.33087324184496e-11
ENSRNOG00000005652	-0.717529257113808	4.00710405009e-08	1.24960838169052e-06
ENSRNOG00000004290	-0.713726255456448	2.22690941637389e-19	3.39953628905305e-17
ENSRNOG00000004294	-0.713469717360417	0.000508720414890773	0.00588439906617463
ENSRNOG00000039496	-0.711587085088339	0.000100524693084864	0.00146972629844439
ENSRNOG00000005531	-0.711044148339757	1.80085190727893e-08	6.0770221519524e-07
ENSRNOG00000009446	-0.709989831234763	4.49336694960429e-05	0.000708202348428783
ENSRNOG00000018951	-0.70995557928857	0.000689880618077368	0.00764736959001531
ENSRNOG00000007467	-0.709167999715091	0.00167283696877625	0.0163101604455685
ENSRNOG00000036700	-0.705209167348295	0.00266871707738422	0.0240742435623591
ENSRNOG00000045699	-0.705072173521654	1.63979085484999e-06	3.71324691159344e-05
ENSRNOG00000014152	-0.703934265930007	7.68911501491387e-10	3.4235784603904e-08
ENSRNOG00000000007	-0.703692040460894	5.34915094753935e-11	2.81119805042978e-09
ENSRNOG00000009037	-0.702485124930722	0.000185373773973221	0.00252023428584967
ENSRNOG00000009715	-0.701205412971341	4.92118588507687e-18	6.31053508415177e-16
ENSRNOG00000015347	-0.698049949805816	2.24339399130234e-06	4.9192014071936e-05
ENSRNOG00000010031	-0.697347689291191	0.000303676025146758	0.00382074019393829
ENSRNOG00000004487	-0.696594039488292	0.000477058515546056	0.00558974484333899
ENSRNOG00000018666	-0.695970414821799	9.31673483110076e-07	2.20587802965604e-05
ENSRNOG00000010730	-0.693568258424103	0.000747545644009891	0.00818470568841157
ENSRNOG00000022624	-0.693421894189707	0.00389649009466969	0.0326486355083431
ENSRNOG00000023895	-0.693068668206681	7.03265565886851e-06	0.000136472684692498
ENSRNOG00000011231	-0.691311103912451	1.19417694884722e-07	3.34640949529231e-06
ENSRNOG00000024905	-0.688469146004069	3.33699563072828e-16	3.47329240032101e-14
ENSRNOG00000037835	-0.687892317893086	0.00347412157367246	0.0297312838784815
ENSRNOG00000032656	-0.687026818618872	0.00117618401197953	0.0120596521656264
ENSRNOG00000017628	-0.684406080899201	0.00273220474222397	0.0245072802535579
ENSRNOG00000037462	-0.684355698047084	4.04432796917719e-05	0.000643759017059992
ENSRNOG00000023129	-0.682337976581131	6.27707665741657e-22	1.30669171093156e-19
ENSRNOG00000018070	-0.681370313033074	3.11112499329363e-12	2.00273986014071e-10
ENSRNOG00000006649	-0.678885051475191	5.76800638465856e-05	0.000890706881885279
ENSRNOG00000047736	-0.678488726377872	1.97139248522261e-11	1.11658834436867e-09
ENSRNOG00000010824	-0.673400056267566	2.41947144681693e-05	0.000409521729894705
ENSRNOG00000018557	-0.673339097890581	0.000149139295321435	0.00208236390653944
ENSRNOG00000018254	-0.672018459408367	0.000330124796754632	0.00408803894922118
ENSRNOG00000020578	-0.671499782457191	3.3677390323608e-06	7.09349394871371e-05
ENSRNOG00000004117	-0.670626119818074	1.18231529424774e-09	5.01357985489339e-08
ENSRNOG00000017510	-0.669198857264938	1.00516217776318e-06	2.36937419814207e-05
ENSRNOG00000042731	-0.668964467076272	7.12689887143265e-05	0.00108076690643514
ENSRNOG00000000542	-0.667235618275627	0.000242513169599641	0.00315523019116286
ENSRNOG00000013280	-0.664861754526726	0.000483654661809246	0.00565463207450066
ENSRNOG00000008078	-0.663897744467786	0.000832062702331845	0.00894509259267414
ENSRNOG00000011927	-0.662309418490736	2.47844622709379e-05	0.00041730057325721
ENSRNOG00000006857	-0.661039571437339	2.39753001737005e-06	5.22584643645359e-05
ENSRNOG00000032660	-0.660664347230284	0.000133961183889652	0.0018918623934513
ENSRNOG00000013981	-0.660271386870683	4.99369992406783e-16	5.09834497343206e-14
ENSRNOG00000009949	-0.659954798377512	0.000152040968566129	0.002117345512725
ENSRNOG00000008445	-0.659604168702254	7.43314771350609e-07	1.78897784834518e-05
ENSRNOG00000014761	-0.659412079096835	0.000112074319195403	0.00161550293379777
ENSRNOG00000002272	-0.658052881464344	1.26785030557535e-16	1.41127587139356e-14
ENSRNOG00000009539	-0.657801966455267	2.87032151463289e-08	9.20167671161012e-07
ENSRNOG00000004346	-0.657506500897682	0.000609795633387367	0.00687370900672722
ENSRNOG00000005632	-0.657053169549772	2.68425201575807e-10	1.27295489824219e-08
ENSRNOG00000028085	-0.655643451517615	5.26482330407737e-05	0.000821712295433848
ENSRNOG00000028649	-0.65479909639223	1.48598885481661e-09	6.23531815545953e-08
ENSRNOG00000002176	-0.654026490833045	2.61988569490749e-10	1.24611714550956e-08
ENSRNOG00000039924	-0.654003672606296	1.22378942012837e-07	3.40557649570099e-06
ENSRNOG00000015418	-0.653741057977874	0.000466567877007405	0.00548687931074959
ENSRNOG00000008990	-0.65357118205579	3.92565082497453e-06	8.10879601462845e-05
ENSRNOG00000033502	-0.652054550752774	0.00539635926919936	0.0426099717862052
ENSRNOG00000019316	-0.648995759590335	2.24810902558198e-05	0.000384988670630914
ENSRNOG00000012196	-0.648548515294897	3.40942963237751e-07	8.84300122611313e-06
ENSRNOG00000019615	-0.645153322127662	0.000100585797578981	0.00146972629844439
ENSRNOG00000014629	-0.644813936984945	1.19830941696951e-08	4.23077128735775e-07
ENSRNOG00000023765	-0.644619890472883	0.00174635939472926	0.0169240596965631
ENSRNOG00000015477	-0.64372998729525	3.8907447036864e-07	9.96241962546154e-06
ENSRNOG00000004077	-0.642753681874071	1.38234715721626e-08	4.8064300613925e-07
ENSRNOG00000004282	-0.642717099904806	6.97321983302833e-10	3.12217152803383e-08
ENSRNOG00000001528	-0.641840718929777	6.45097344231674e-08	1.92198240347389e-06
ENSRNOG00000011201	-0.641019487156687	0.00255841161117859	0.0233004430202168
ENSRNOG00000021285	-0.64047434900621	0.0015408826327045	0.015208625443116
ENSRNOG00000012579	-0.639050221971937	0.000157572067954786	0.00217547172889515
ENSRNOG00000033579	-0.638463807951489	0.00359627995107692	0.0305663791338515
ENSRNOG00000004713	-0.637347066548465	0.00092130555706911	0.00977339958587741
ENSRNOG00000050706	-0.637325442031173	0.00625255687918625	0.0475723251876234
ENSRNOG00000018251	-0.635986010385523	0.00156932880705606	0.0154418486484356
ENSRNOG00000004873	-0.635933944642458	0.00166862760554394	0.0162790212350967
ENSRNOG00000032182	-0.634213454296514	0.00305867917366338	0.0268203328635942
ENSRNOG00000008939	-0.633441503320666	3.91778662979822e-09	1.50957216079412e-07
ENSRNOG00000033646	-0.632925233568605	1.00675695145763e-14	9.06590290725528e-13
ENSRNOG00000022724	-0.631388850302535	4.03135663248464e-18	5.25354597252816e-16
ENSRNOG00000014248	-0.631078048287128	0.00174065345426426	0.0168891853622287
ENSRNOG00000029814	-0.629623206751309	0.00542573407827714	0.0427652603966493
ENSRNOG00000001143	-0.629424122281515	0.00565540499262585	0.0442197495740487
ENSRNOG00000050152	-0.6284118536411	0.00272374198992344	0.0244476725292555
ENSRNOG00000005108	-0.628368416429133	8.1543957960434e-08	2.37648745845054e-06
ENSRNOG00000048256	-0.628065707334213	0.00476220566749543	0.0384938954333254
ENSRNOG00000019751	-0.626513771903196	0.00142577513683869	0.0142302301795687
ENSRNOG00000001520	-0.626178979454222	0.000326408388936761	0.00406040260649879
ENSRNOG00000022684	-0.625601825916975	2.79168316388134e-07	7.33571957932033e-06
ENSRNOG00000017122	-0.624237026617223	4.75352796136259e-12	2.91932182730578e-10
ENSRNOG00000018982	-0.623586999863628	4.25870852328742e-06	8.74044032263433e-05
ENSRNOG00000022237	-0.619982398281566	1.74982836825904e-08	5.94463018728119e-07
ENSRNOG00000021410	-0.619953433396212	2.266222798756e-11	1.27011486857552e-09
ENSRNOG00000005857	-0.619327465004699	7.41651607434385e-08	2.18528191462606e-06
ENSRNOG00000011285	-0.616154429578117	2.7579994430024e-09	1.08886633181984e-07
ENSRNOG00000018445	-0.615546286042768	1.04669002418149e-05	0.000196686921425617
ENSRNOG00000009001	-0.614442747354302	2.94814354250323e-16	3.08861391129309e-14
ENSRNOG00000007081	-0.61415450320931	0.00263910140512586	0.0238860284713509
ENSRNOG00000020524	-0.61414099093373	1.10080028983102e-07	3.12849784498251e-06
ENSRNOG00000014870	-0.613051108605159	0.00290135076847224	0.0256795977183001
ENSRNOG00000018778	-0.612704322486003	4.23831959133224e-25	1.33207891626401e-22
ENSRNOG00000011719	-0.609949117391975	3.11942324067114e-08	9.90123467816192e-07
ENSRNOG00000024494	-0.60962794596814	0.000506530452819505	0.00587069893582346
ENSRNOG00000049853	-0.609068373495352	0.000365294763823401	0.00445437587847526
ENSRNOG00000023496	-0.608412868846481	0.000819342117939763	0.00882609866159709
ENSRNOG00000015488	-0.608344209310035	0.00125317496083446	0.0127699564190817
ENSRNOG00000004018	-0.608013171436694	0.000162073922390669	0.00222802993310466
ENSRNOG00000004275	-0.607165269227753	1.4421398165241e-06	3.29925759988635e-05
ENSRNOG00000020424	-0.606907767142975	2.28793014261329e-07	6.11220537599141e-06
ENSRNOG00000021441	-0.605842123941785	1.93679215242129e-05	0.000336347144216261
ENSRNOG00000021245	-0.604956059732679	1.19769695660993e-05	0.000220665339281616
ENSRNOG00000008901	-0.603080594857189	2.54552431685187e-06	5.48416791328207e-05
ENSRNOG00000003098	-0.602467973878824	3.16917759637364e-08	1.0039278200054e-06
ENSRNOG00000008645	-0.601587300796849	1.84152967862075e-06	4.11685902630573e-05
ENSRNOG00000029212	-0.601425994703602	0.00054661724596253	0.006258377025381
ENSRNOG00000017003	-0.601202818631625	0.00027046949909351	0.00345446661431862
ENSRNOG00000046261	-0.600809750956987	0.000237319900063728	0.00310024505144376
ENSRNOG00000002653	-0.599020610600706	1.55077579578061e-09	6.49017891137532e-08
ENSRNOG00000020440	-0.598967289384372	5.67027477418149e-07	1.40144408501506e-05
ENSRNOG00000008351	-0.598237124051694	0.000942145206906269	0.00996808285247563
ENSRNOG00000011518	-0.597898294117501	1.46533126184184e-08	5.07295783932242e-07
ENSRNOG00000023906	-0.596779213940079	0.0010972617511369	0.0113471023283699
ENSRNOG00000020706	-0.594808894549888	5.35426568864971e-07	1.33059728253281e-05
ENSRNOG00000019184	-0.592803296963633	5.84244826187412e-06	0.000116506451410311
ENSRNOG00000013850	-0.592452938582493	0.000620189949118664	0.00696150188685088
ENSRNOG00000027891	-0.592390081933665	3.50624346186319e-05	0.000565977607756345
ENSRNOG00000012183	-0.592366753160286	2.57495326564294e-05	0.000431284492110666
ENSRNOG00000019598	-0.591767697452174	1.78473955487214e-15	1.73379335303306e-13
ENSRNOG00000000142	-0.589896700854582	2.11106476950158e-09	8.50207467093992e-08
ENSRNOG00000010867	-0.587722636818435	0.00135168614921848	0.0135752990512676
ENSRNOG00000046132	-0.587658138502903	8.28133834028522e-05	0.00124057544164889
ENSRNOG00000042502	-0.587348086373746	1.14957546114865e-06	2.68217541000752e-05
ENSRNOG00000020444	-0.587025786735843	0.000395681889949512	0.00475985702344
ENSRNOG00000016758	-0.5857282938785	0.00236251946515904	0.0218389991390048
ENSRNOG00000014819	-0.584480610017041	6.57460197852955e-07	1.60646791332089e-05
ENSRNOG00000010473	-0.584267542015916	0.000413429078430361	0.00493804373931465
ENSRNOG00000015986	-0.584172802058289	0.00106307941493828	0.0110506484708467
ENSRNOG00000045821	-0.583798641772757	0.000895380857094825	0.00953625233114481
ENSRNOG00000050137	-0.583417525026135	1.38971815406347e-16	1.53626153734368e-14
ENSRNOG00000004120	-0.582624296311829	0.000637347275274345	0.00713410577889139
ENSRNOG00000031834	-0.581701231164535	4.77123482149538e-06	9.68077505743665e-05
ENSRNOG00000032590	-0.58068351162196	0.000490499265445865	0.00571381738795914
ENSRNOG00000019504	-0.580337101062359	6.69262234631382e-07	1.62752894543903e-05
ENSRNOG00000026589	-0.579653129942897	4.30992132273114e-24	1.1325201456075e-21
ENSRNOG00000010146	-0.579350893869623	1.8006851007389e-09	7.43896429890303e-08
ENSRNOG00000016374	-0.579098820233427	8.63110402664141e-10	3.80076830887459e-08
ENSRNOG00000048431	-0.578939709946318	4.3779900755918e-05	0.000691377368686315
ENSRNOG00000004786	-0.578023314791426	3.26885166003299e-06	6.93992361041972e-05
ENSRNOG00000004327	-0.574475279468084	0.00658765643809033	0.0496210268074012
ENSRNOG00000009599	-0.573824285936317	6.10777075761255e-09	2.24030795134489e-07
ENSRNOG00000011883	-0.572744322360382	0.0061340228747356	0.0468871018880005
ENSRNOG00000030530	-0.571187783700349	2.25437516348002e-08	7.41999578961421e-07
ENSRNOG00000013694	-0.57105873577884	3.24162850415868e-06	6.89125507866837e-05
ENSRNOG00000030475	-0.570251838665962	3.78514956718776e-06	7.8489213987649e-05
ENSRNOG00000031533	-0.570029894702519	0.0022544027175432	0.0209657114656423
ENSRNOG00000011300	-0.56996373007507	0.000120733903277297	0.00172635480431026
ENSRNOG00000002731	-0.569385877794484	0.00571755662101815	0.0444886966399514
ENSRNOG00000037274	-0.567695119815162	2.70457469467179e-07	7.11849388848836e-06
ENSRNOG00000021507	-0.567237878255015	3.82489414176863e-13	2.7867830999277e-11
ENSRNOG00000022983	-0.567217697886193	0.000230222835360712	0.0030173686246908
ENSRNOG00000049983	-0.566599080929163	5.42651462378298e-06	0.000108999502386739
ENSRNOG00000007139	-0.566394575289238	6.14900208643169e-06	0.000121531879708278
ENSRNOG00000009447	-0.565664742353331	0.00247007020582521	0.0226632829588851
ENSRNOG00000026466	-0.565456946132813	3.64048596513988e-10	1.69631830044265e-08
ENSRNOG00000018903	-0.565455235164875	0.00036569937158166	0.00445437587847526
ENSRNOG00000006527	-0.562987603984002	2.68404066614035e-14	2.24075457487311e-12
ENSRNOG00000042729	-0.562951372517683	5.30748979701974e-05	0.000827565699965267
ENSRNOG00000039388	-0.561870067764136	0.000201932973633941	0.00270634083142011
ENSRNOG00000003915	-0.560105965539438	1.15715722705527e-09	4.92121883323955e-08
ENSRNOG00000031950	-0.559190739688188	6.46537297455639e-05	0.000988868925659965
ENSRNOG00000030101	-0.559152508976842	6.76590781428552e-15	6.26882869105102e-13
ENSRNOG00000021602	-0.558137508569155	0.000722963359317302	0.00796216197292166
ENSRNOG00000021303	-0.557972711487377	6.54536426672186e-10	2.9470686469462e-08
ENSRNOG00000003800	-0.557043907910674	0.000397836175737478	0.00477671615048392
ENSRNOG00000021140	-0.557021865258194	0.000865518636223765	0.00925510221483037
ENSRNOG00000017923	-0.55631944662731	2.33793949022516e-09	9.32209753453212e-08
ENSRNOG00000015421	-0.556229702908113	3.61763010555066e-05	0.00058278384886303
ENSRNOG00000030163	-0.553755814155051	1.62396342292104e-05	0.000287948116216828
ENSRNOG00000021870	-0.553029815079139	0.00656248521581592	0.0494546664430246
ENSRNOG00000020519	-0.552959560794147	0.000181672080541763	0.00247410516482916
ENSRNOG00000015713	-0.552948510443462	0.000192479224851148	0.00259482716159719
ENSRNOG00000043182	-0.552684708383343	0.000187384685041598	0.00254325920112767
ENSRNOG00000006970	-0.550196921836156	0.00151312468001828	0.0149993045739104
ENSRNOG00000014137	-0.54995461686883	0.000259320221526961	0.00333331502073429
ENSRNOG00000032208	-0.547480193370372	0.00408454612730776	0.033975708289889
ENSRNOG00000019651	-0.545742594350477	4.34266529732021e-07	1.0927563901216e-05
ENSRNOG00000032522	-0.544354449782084	0.0013402444911719	0.0134688269272692
ENSRNOG00000021434	-0.544065779410235	0.00182057608230344	0.017516214899905
ENSRNOG00000002141	-0.543559393610329	1.19449106781415e-13	9.20504679134278e-12
ENSRNOG00000012362	-0.54212640574234	5.45962273513218e-07	1.35467945544015e-05
ENSRNOG00000009970	-0.541378839862718	2.227031957969e-14	1.89878166246197e-12
ENSRNOG00000001679	-0.539691276248552	0.00125981368815825	0.0128050435050657
ENSRNOG00000030568	-0.539679746431978	3.36116247219976e-06	7.08895700880131e-05
ENSRNOG00000025776	-0.539435654917437	1.01136175633431e-12	7.11013929486078e-11
ENSRNOG00000002592	-0.535847201621294	5.4247670895762e-05	0.000840943826681015
ENSRNOG00000003787	-0.535554386235775	1.66219464005758e-07	4.51581659075983e-06
ENSRNOG00000022581	-0.535420839456599	0.00129063098018563	0.0130850879072711
ENSRNOG00000009113	-0.534855068704133	3.28126540909683e-08	1.03504737165587e-06
ENSRNOG00000011349	-0.534238261798601	1.02466127732423e-06	2.40825448889005e-05
ENSRNOG00000046857	-0.533800467504193	9.1169726359357e-11	4.65401128603227e-09
ENSRNOG00000005758	-0.531853253707512	0.000342595229089112	0.00421771038945421
ENSRNOG00000028390	-0.530719726696327	0.0056998847684763	0.0444158740660703
ENSRNOG00000003675	-0.529865628912389	0.000639539422963642	0.00714865928220657
ENSRNOG00000016245	-0.529566329382158	5.27133548963415e-06	0.000106117193981229
ENSRNOG00000004641	-0.526890694610277	0.00159305849561941	0.0156187290820488
ENSRNOG00000006632	-0.526513597645645	1.61890843406125e-09	6.74012552975788e-08
ENSRNOG00000013851	-0.522458647148483	0.00336656283256296	0.0289810073271491
ENSRNOG00000013704	-0.521932365408724	0.00301068532857615	0.0264428904831491
ENSRNOG00000009867	-0.521738395553631	0.00327358050458586	0.0283174430156539
ENSRNOG00000024426	-0.521163511841984	6.70046728192614e-05	0.00101996001958209
ENSRNOG00000025518	-0.520598202360128	0.000320070603721457	0.00399395763055921
ENSRNOG00000028991	-0.519185818818296	7.7827970905707e-05	0.00117356965724137
ENSRNOG00000007329	-0.51918503712529	2.99987033563755e-06	6.41132288132457e-05
ENSRNOG00000017237	-0.518838981527255	0.00511581967297329	0.0407967530040243
ENSRNOG00000016242	-0.516730222619934	0.00629799125772728	0.0478892323862004
ENSRNOG00000034124	-0.516092270657346	0.000157095732939369	0.00217451425154157
ENSRNOG00000047154	-0.514870179059615	1.27564437429574e-05	0.000233683470578131
ENSRNOG00000012037	-0.514165461035142	1.14475806151364e-08	4.05958561238987e-07
ENSRNOG00000047908	-0.514063006713071	0.000640612656931678	0.00715566569892534
ENSRNOG00000013927	-0.513887180618196	0.00398382273872985	0.0332933757450995
ENSRNOG00000010165	-0.512728174211098	0.000134792701338351	0.00190025700066177
ENSRNOG00000007454	-0.512325892312404	0.000106296056349775	0.00154611568714206
ENSRNOG00000015625	-0.511570335027689	2.05392218177594e-08	6.80213195282779e-07
ENSRNOG00000003929	-0.510013136649243	3.13223320782443e-09	1.22157095105153e-07
ENSRNOG00000018327	-0.509810511031558	0.000433089786005408	0.00514221939250421
ENSRNOG00000001516	-0.509435296939394	3.46025891256598e-15	3.26261706526589e-13
ENSRNOG00000049213	-0.50936308025327	6.17077495367182e-07	1.51472207859733e-05
ENSRNOG00000019977	-0.508907414772259	0.00459028396839082	0.0374441026612399
ENSRNOG00000002171	-0.508301242409903	0.000372552547715413	0.00451712918860087
ENSRNOG00000014793	-0.508240632368034	0.00285562099941598	0.0253307963473374
ENSRNOG00000023683	-0.507309695992812	0.00581619951569482	0.044994141909784
ENSRNOG00000016588	-0.507176595541869	1.3483084965092e-07	3.71979980904404e-06
ENSRNOG00000003833	-0.507083044326104	2.35190328380946e-05	0.000400198065139934
ENSRNOG00000007731	-0.506622789655133	9.09712116840591e-05	0.00134518224361973
ENSRNOG00000037661	-0.505140592912557	0.00071364243948769	0.00787265978151973
ENSRNOG00000027747	-0.503190277187444	5.2335374056211e-05	0.000817625449071157
ENSRNOG00000006060	-0.501296674335273	1.22120203314601e-06	2.82462444290006e-05
ENSRNOG00000015172	-0.501117295298434	0.000901028764674329	0.00959003324632458
ENSRNOG00000006853	-0.500761378588368	4.88195789488508e-07	1.2204430331202e-05
ENSRNOG00000006639	-0.500698297198327	0.00142510740065561	0.0142302301795687
ENSRNOG00000032074	-0.497451322379176	6.68525636086716e-06	0.00013036249903691
ENSRNOG00000000566	-0.495171032614474	8.74416958954278e-06	0.000167056369905579
ENSRNOG00000024904	-0.494926598453516	0.00185753492564402	0.017818328739167
ENSRNOG00000012620	-0.494691101631553	4.4411666490496e-19	6.33102044980876e-17
ENSRNOG00000001174	-0.49344263232546	0.000184117602543329	0.00250528102815536
ENSRNOG00000016810	-0.493219449687158	0.000873749447231626	0.00933688659311716
ENSRNOG00000048172	-0.492665128583613	3.57040780891975e-06	7.47128808997058e-05
ENSRNOG00000023601	-0.491029142841323	6.17530256334976e-11	3.20336326174541e-09
ENSRNOG00000037957	-0.490535256199894	0.000743258935836464	0.00814333389099295
ENSRNOG00000022999	-0.490527655668432	7.69447100414195e-07	1.84356764910899e-05
ENSRNOG00000010517	-0.489385314217271	1.64553523349892e-06	3.72020934524036e-05
ENSRNOG00000016697	-0.489191548674361	8.22204621549966e-06	0.000157644950703641
ENSRNOG00000007528	-0.488581247304236	0.00107865651802372	0.0111907995646616
ENSRNOG00000007066	-0.488498200575685	3.29005401793378e-05	0.000534850667884996
ENSRNOG00000025371	-0.487703673625756	0.00646285232689361	0.0488185956398576
ENSRNOG00000027017	-0.486778742870393	0.000674231014046397	0.00749462477402892
ENSRNOG00000014371	-0.485564108305042	7.27702852749585e-05	0.00110249045621201
ENSRNOG00000033737	-0.48514852372511	0.00132057201362837	0.0133044932787235
ENSRNOG00000017193	-0.484949500713105	7.52315321795285e-07	1.80792538126786e-05
ENSRNOG00000034303	-0.484912172120524	1.68116802587614e-08	5.74572330208287e-07
ENSRNOG00000027245	-0.483724116521072	1.4547760828948e-09	6.13647521913702e-08
ENSRNOG00000020713	-0.481734892900386	2.52169509942216e-06	5.44014141973591e-05
ENSRNOG00000020481	-0.481073582451628	3.93752379171129e-06	8.12285313479284e-05
ENSRNOG00000011587	-0.480399799374418	6.51150052525413e-05	0.00099402706589808
ENSRNOG00000009673	-0.478369273218706	0.00471666259977689	0.0382433203545549
ENSRNOG00000012782	-0.478277304272819	7.30122596950386e-11	3.76306595064879e-09
ENSRNOG00000031939	-0.478087680584723	0.00109708360630632	0.0113471023283699
ENSRNOG00000013166	-0.477249091574303	0.000382964857170959	0.00462588070504393
ENSRNOG00000008691	-0.476479991128794	4.82489363216598e-06	9.7772718116294e-05
ENSRNOG00000023851	-0.476205185141503	1.29111132791454e-05	0.000236246843323541
ENSRNOG00000006236	-0.476004996950627	0.00484435079184155	0.0390594058563523
ENSRNOG00000011628	-0.474484851613126	0.00538905868963998	0.0425732980464462
ENSRNOG00000019560	-0.470626050462661	1.12939683573949e-06	2.63893613412073e-05
ENSRNOG00000038459	-0.470000074425674	5.03940479234034e-05	0.000789605272887813
ENSRNOG00000018009	-0.469856591416054	4.91998568205864e-14	3.98295204533929e-12
ENSRNOG00000012155	-0.46940289129562	0.00170062717551175	0.0165408695365764
ENSRNOG00000017505	-0.468720809606752	1.4049979168971e-05	0.00025389753787986
ENSRNOG00000011321	-0.467659469832814	0.00645044324588327	0.0487478334692423
ENSRNOG00000007038	-0.466561369969307	0.00174206463911911	0.0168926522083728
ENSRNOG00000013085	-0.465541033052559	0.000252280960983905	0.00326377039839468
ENSRNOG00000047635	-0.465306283567258	0.000705436701551008	0.0077874964801385
ENSRNOG00000010658	-0.464231882448428	1.71531350290411e-05	0.000302472608779428
ENSRNOG00000015415	-0.463581033042623	2.00765663367118e-08	6.67649962263804e-07
ENSRNOG00000005233	-0.46344803513481	0.00568267651498897	0.0443464566011481
ENSRNOG00000038184	-0.462699563524372	0.00251072730914876	0.0229574717845667
ENSRNOG00000000412	-0.461652447972687	0.000252958173743509	0.00326951524631084
ENSRNOG00000000573	-0.458939148225811	0.000159101101308669	0.00219092057807272
ENSRNOG00000020205	-0.458385101168551	0.00419239831991879	0.0347286577105831
ENSRNOG00000042602	-0.457873786396816	0.00461340931161229	0.0376136001301289
ENSRNOG00000004033	-0.457583036170444	0.00591374477104805	0.0456386205754113
ENSRNOG00000005956	-0.456327915998098	0.000978729467499726	0.0102872489406906
ENSRNOG00000007970	-0.456036906972388	5.84385719220725e-06	0.000116506451410311
ENSRNOG00000023935	-0.455426912550595	0.00592961955360146	0.0457171100647801
ENSRNOG00000007879	-0.455181703865127	7.67258835345272e-07	1.84107662750739e-05
ENSRNOG00000002488	-0.454461238090957	0.00407683237487339	0.0339291516806052
ENSRNOG00000022767	-0.453959892873314	0.00567508721460288	0.0443303961807357
ENSRNOG00000021004	-0.453834161754809	3.30010147949738e-06	6.98775780909689e-05
ENSRNOG00000015220	-0.452974944780097	1.38369090007759e-06	3.17298733009208e-05
ENSRNOG00000014963	-0.452194954536112	0.000215424426420314	0.00286321569742223
ENSRNOG00000037645	-0.449101088304917	0.00352914996068441	0.0300940038936379
ENSRNOG00000005386	-0.448676423802219	8.76455624931143e-06	0.000167246514428825
ENSRNOG00000004757	-0.447942912406285	6.30130707311074e-05	0.000965618079109867
ENSRNOG00000032350	-0.447770786217928	6.6104191139327e-06	0.00012937534551554
ENSRNOG00000007951	-0.447510323125156	9.56833519315837e-06	0.000180436288013101
ENSRNOG00000005711	-0.447437375969539	0.00372298042014312	0.0314413346440854
ENSRNOG00000018812	-0.447346815591172	6.11418049016423e-05	0.000938737539050215
ENSRNOG00000017857	-0.446436451134172	5.8743978901922e-05	0.000905391574825873
ENSRNOG00000016110	-0.446109847412215	1.11994714166615e-05	0.000208906165140812
ENSRNOG00000049194	-0.44565732676825	0.00633826531443807	0.0480715897708692
ENSRNOG00000007256	-0.4455584202602	2.08513555150704e-09	8.41880044209229e-08
ENSRNOG00000002844	-0.44555717606176	6.50799813068978e-06	0.000127839095633366
ENSRNOG00000015911	-0.445248844093705	0.00307437127678925	0.0269284684129262
ENSRNOG00000046149	-0.444929891255319	7.74190902534677e-09	2.78240044321263e-07
ENSRNOG00000019161	-0.444149328555796	0.000915442650993166	0.00973052404029804
ENSRNOG00000003872	-0.442719635744319	0.00205747867664573	0.0194224533026822
ENSRNOG00000002369	-0.442652721646324	2.34888064748455e-08	7.69942901810428e-07
ENSRNOG00000046343	-0.442099997534015	0.00013131447068745	0.00185999005145386
ENSRNOG00000037707	-0.440296735689315	3.82464831042401e-07	9.80884604284584e-06
ENSRNOG00000009181	-0.438735626421688	0.000157549964424499	0.00217547172889515
ENSRNOG00000024135	-0.43857678131629	1.7856942112233e-07	4.84312902059191e-06
ENSRNOG00000007047	-0.437811641084484	2.83694353122708e-09	1.11728176565206e-07
ENSRNOG00000036758	-0.437526568329228	0.000127028913944278	0.00180830058757801
ENSRNOG00000022681	-0.437063730012157	0.000302775481102055	0.00381240234609964
ENSRNOG00000025920	-0.435468640806594	0.000166340260826228	0.00228081098441712
ENSRNOG00000024475	-0.433469478429213	0.000372441045251734	0.00451712918860087
ENSRNOG00000019434	-0.431913985654098	0.000741513993512454	0.00812977277839338
ENSRNOG00000050784	-0.431447500191108	4.08707534116461e-08	1.26715146312432e-06
ENSRNOG00000019271	-0.430211285120159	1.91206478678768e-07	5.15967785646797e-06
ENSRNOG00000002244	-0.430011982978236	0.00132519762175536	0.0133427089692944
ENSRNOG00000014362	-0.429249857651029	0.000366953545749969	0.00446613392925304
ENSRNOG00000014667	-0.429101383499634	2.06469422251424e-05	0.000356243096799577
ENSRNOG00000016560	-0.428848398313831	0.00201086416741906	0.0190609945236902
ENSRNOG00000001742	-0.428315988417676	0.000484777208621147	0.00566362527477287
ENSRNOG00000016448	-0.427732507052733	8.57059854504546e-05	0.00127793603793985
ENSRNOG00000008026	-0.427209769335083	8.82204172794266e-05	0.00130933802645549
ENSRNOG00000011705	-0.427142385800876	1.15679771418935e-07	3.25875405285432e-06
ENSRNOG00000020185	-0.425848478045725	2.68647354292769e-07	7.09414899828468e-06
ENSRNOG00000012168	-0.425059209290878	4.18499040372619e-09	1.5971716947935e-07
ENSRNOG00000020902	-0.424820576621467	5.27639925154656e-06	0.000106117193981229
ENSRNOG00000022845	-0.424588371444216	2.85951424695e-05	0.00047350365562357
ENSRNOG00000013162	-0.422085684413326	6.8089268995663e-20	1.12515762137266e-17
ENSRNOG00000018390	-0.421912407406502	1.64013900643094e-06	3.71324691159344e-05
ENSRNOG00000008000	-0.421258850965345	0.000526513129562457	0.00604980570161765
ENSRNOG00000025999	-0.420954068811861	0.000816097060820593	0.00879705432945077
ENSRNOG00000010593	-0.420806346988103	0.00521752860958849	0.0414018643975712
ENSRNOG00000003121	-0.419946605819636	6.82578518003405e-08	2.01864410794771e-06
ENSRNOG00000013323	-0.419814224751744	5.14692542676531e-06	0.000103904367337054
ENSRNOG00000032579	-0.419622465597978	0.00610168172606985	0.0467442283921096
ENSRNOG00000000708	-0.419188038537422	0.00297389558114076	0.0262203367822361
ENSRNOG00000016322	-0.418872042216646	0.00262052168153008	0.0237581120097543
ENSRNOG00000005041	-0.418087653257473	0.000734752358992555	0.00806667504266552
ENSRNOG00000023554	-0.4178703267905	0.00587379825217498	0.045395907514037
ENSRNOG00000011522	-0.4165526125375	0.000155835215582438	0.00216266897884926
ENSRNOG00000045738	-0.415918699514249	2.04116602818772e-12	1.36324376107587e-10
ENSRNOG00000003755	-0.415757394048198	0.000939911422885394	0.00995759431423
ENSRNOG00000049419	-0.414871885045122	2.31183970170585e-05	0.000394217857219608
ENSRNOG00000003813	-0.414866536534725	0.000301208894058001	0.00379565830413184
ENSRNOG00000045844	-0.412926181622282	5.41946428444781e-05	0.000840943826681015
ENSRNOG00000006800	-0.412740277493273	4.67944064380871e-08	1.4259839178633e-06
ENSRNOG00000047960	-0.412362926837838	2.52412296341305e-15	2.40828374884213e-13
ENSRNOG00000021098	-0.411745423788751	0.00468466799455996	0.0380590690749121
ENSRNOG00000029678	-0.411316087290506	0.00149499704127985	0.014828779439774
ENSRNOG00000006999	-0.411030051611686	4.13699702292403e-08	1.27630099119315e-06
ENSRNOG00000031478	-0.410870828709894	0.00279955313904324	0.0249300207031801
ENSRNOG00000019128	-0.40972622870734	0.00631625619077968	0.0480053439933653
ENSRNOG00000017209	-0.408999083238798	0.0005088138440151	0.00588439906617463
ENSRNOG00000010853	-0.408614954528238	0.00268085004746275	0.0241683607484705
ENSRNOG00000013228	-0.408529652214056	0.0016354153765588	0.0160037076134682
ENSRNOG00000010780	-0.407936464580111	2.25622549660987e-05	0.000385966259179932
ENSRNOG00000017315	-0.407689374591251	6.53709271946759e-08	1.94042702222863e-06
ENSRNOG00000007808	-0.406691918792918	3.42329811060956e-05	0.000554405519484229
ENSRNOG00000018726	-0.406634577214206	0.000117365897289641	0.00167969461397826
ENSRNOG00000033262	-0.406153370554175	0.0030911973035996	0.0270448203774456
ENSRNOG00000019549	-0.405678256323547	0.00371319964184413	0.0313752646595253
ENSRNOG00000003756	-0.404309925908807	0.00347351140448514	0.0297312838784815
ENSRNOG00000024874	-0.404012578569224	3.77674961191169e-06	7.84164760742649e-05
ENSRNOG00000017326	-0.403540881787662	9.58258759463582e-11	4.86073723273473e-09
ENSRNOG00000025528	-0.401869694698719	4.29535727234888e-07	1.08425640501544e-05
ENSRNOG00000047247	-0.400986966368803	0.000194675814696307	0.00262003243809161
ENSRNOG00000037658	-0.399721627082813	4.50269094315427e-19	6.33102044980876e-17
ENSRNOG00000049997	-0.398170752447143	6.70141059323578e-07	1.62752894543903e-05
ENSRNOG00000013938	-0.397969292737027	0.00026336655928454	0.00337990598780776
ENSRNOG00000004473	-0.397495778261869	0.002646692191041	0.0239330930748219
ENSRNOG00000009220	-0.397193574419256	4.28211767685031e-08	1.31742925608894e-06
ENSRNOG00000004109	-0.397006612546863	3.0901704499948e-05	0.000505528311370478
ENSRNOG00000022975	-0.39615912791906	0.000407498521471077	0.00487447298556708
ENSRNOG00000008157	-0.395595195905022	8.85718972486062e-05	0.00131333852081213
ENSRNOG00000001506	-0.394992184053492	2.441314703914e-06	5.28808559311317e-05
ENSRNOG00000014486	-0.392058352915263	0.00566761283558387	0.0442935963635173
ENSRNOG00000000060	-0.391519912047141	1.062626196653e-09	4.6034690016624e-08
ENSRNOG00000016252	-0.390928686955634	0.00138184594601147	0.0138521630197735
ENSRNOG00000011677	-0.39088513516882	4.93056953920097e-06	9.97880039695106e-05
ENSRNOG00000047003	-0.390064543117107	3.8578048845525e-12	2.44414049385344e-10
ENSRNOG00000018762	-0.38966366509777	5.64358705495419e-05	0.000873176224940741
ENSRNOG00000000955	-0.388682621008377	0.000157416237155424	0.00217547172889515
ENSRNOG00000026974	-0.388669743001275	1.31813346521926e-05	0.000240095014931812
ENSRNOG00000046204	-0.387572695570044	3.28836122695004e-06	6.97210874428336e-05
ENSRNOG00000017333	-0.387075955248159	4.22877478994415e-09	1.61004824484596e-07
ENSRNOG00000021663	-0.38668209583101	0.00376794984641766	0.0317876147832782
ENSRNOG00000013663	-0.385627454922651	0.00298638990469826	0.0263160218704829
ENSRNOG00000033064	-0.38508754959913	3.44586106246469e-06	7.22954279715268e-05
ENSRNOG00000011238	-0.384350379906852	0.000193538718942774	0.00260691775288548
ENSRNOG00000017671	-0.384102633130533	1.50575627968207e-05	0.000269975026924205
ENSRNOG00000049985	-0.383424552823378	6.7239301100763e-08	1.99219733335329e-06
ENSRNOG00000023064	-0.380188300775213	0.00021868289644977	0.00289691582412675
ENSRNOG00000014310	-0.379433297253129	9.308566731411e-06	0.000176367631368543
ENSRNOG00000010320	-0.378666407568783	6.36397692235294e-07	1.55975819707026e-05
ENSRNOG00000046090	-0.377817276789827	0.000675119773908215	0.0074947680392512
ENSRNOG00000003682	-0.377166409794897	0.000128090744838853	0.00182179818014372
ENSRNOG00000048686	-0.376840244681977	2.13940920848814e-05	0.00036715835334964
ENSRNOG00000010254	-0.376692294086275	0.0011594797943321	0.0119212967436492
ENSRNOG00000015956	-0.376490413671399	3.04482392784284e-06	6.49873272162356e-05
ENSRNOG00000024823	-0.375206902765906	0.000406827840293513	0.0048700847289505
ENSRNOG00000019534	-0.374795311252176	4.49147574996744e-06	9.20270639385398e-05
ENSRNOG00000009313	-0.373614297955976	0.00299256663946828	0.0263414885579555
ENSRNOG00000015602	-0.373150612027121	2.42251458338811e-06	5.25446363425278e-05
ENSRNOG00000020415	-0.372652069083315	1.64738494169465e-05	0.000291456216671342
ENSRNOG00000002360	-0.372426807009199	0.000191925162495593	0.00258953571518675
ENSRNOG00000020385	-0.371858560713675	0.000501220353270342	0.00581756773538763
ENSRNOG00000012495	-0.371160647757074	2.11918794539484e-05	0.000364468493312595
ENSRNOG00000001931	-0.371090462954761	1.45916190299783e-11	8.38312048141657e-10
ENSRNOG00000029535	-0.369709254122409	0.00145715677406829	0.0145073080320128
ENSRNOG00000037162	-0.367538969852532	2.96468217867267e-05	0.000489401551410342
ENSRNOG00000017097	-0.366956029809321	0.000595927075350453	0.00674396931741165
ENSRNOG00000048847	-0.366803469481972	1.96830133136334e-09	8.00758935036118e-08
ENSRNOG00000019704	-0.366599622053506	0.00370601842653279	0.0313351924170594
ENSRNOG00000006030	-0.366051322546393	6.67781350888062e-06	0.00013036249903691
ENSRNOG00000005438	-0.364441001726833	2.70017335530761e-07	7.11849388848836e-06
ENSRNOG00000020194	-0.363541718077782	0.000701820412956809	0.00775291481687436
ENSRNOG00000018019	-0.363361361270364	5.51614779612251e-06	0.000110661242833602
ENSRNOG00000005180	-0.363276147696201	1.74351935582918e-05	0.000306771369424653
ENSRNOG00000019080	-0.363059755708404	0.000275464860070778	0.00350152755120896
ENSRNOG00000027796	-0.361921991208875	0.000616155896969663	0.00693564808463955
ENSRNOG00000014795	-0.360661760982093	5.9381108924795e-06	0.000118091785974633
ENSRNOG00000010514	-0.359652003011163	0.00102634585251551	0.0106965524512166
ENSRNOG00000016885	-0.358358536300088	4.95851252948894e-06	0.000100226982768194
ENSRNOG00000023130	-0.357775855731724	1.21807472310135e-05	0.00022390504285082
ENSRNOG00000026846	-0.357759052042174	1.14284888288841e-05	0.000212022277127528
ENSRNOG00000027193	-0.357665684145148	0.000142775149107093	0.00200047453237552
ENSRNOG00000016358	-0.357637879078129	0.000801125560276669	0.00865896264711715
ENSRNOG00000012486	-0.357579137294757	0.000109857350505009	0.00158926306069025
ENSRNOG00000016774	-0.356559015650056	1.58867248509097e-08	5.45285466028334e-07
ENSRNOG00000045948	-0.356556106372882	0.000882715868043228	0.00941387401787418
ENSRNOG00000011623	-0.356336456307949	0.000442920350633309	0.00525504833479002
ENSRNOG00000006733	-0.354958429192163	0.00094126557849155	0.00996535400108392
ENSRNOG00000026447	-0.354516766866073	0.00019094457852163	0.00258209366348214
ENSRNOG00000047525	-0.354323848834909	1.05887963655841e-07	3.03085387399906e-06
ENSRNOG00000019388	-0.352095993308534	0.00409838378671724	0.0340731295214163
ENSRNOG00000015093	-0.352003747868115	2.38525768921159e-09	9.48717009934804e-08
ENSRNOG00000007654	-0.350790452832772	0.00204813907113069	0.0193570879546897
ENSRNOG00000017079	-0.350736384139251	0.000156816370386505	0.00217434333375117
ENSRNOG00000029798	-0.34940869314631	2.53350416542204e-07	6.70124393853959e-06
ENSRNOG00000018013	-0.349293265248929	0.00662701265502376	0.0498472012423162
ENSRNOG00000010890	-0.349100333806404	6.06421703829714e-06	0.000120301157062952
ENSRNOG00000004870	-0.348364167745702	4.33420865217782e-05	0.000685138367709648
ENSRNOG00000002912	-0.34818582091379	2.95466216270861e-06	6.32313482056826e-05
ENSRNOG00000018338	-0.348091994202491	0.00612995873469531	0.0468871018880005
ENSRNOG00000019601	-0.347494106910977	0.000212586757818322	0.00283490277959225
ENSRNOG00000016246	-0.347492362525228	0.00471855686252064	0.0382433203545549
ENSRNOG00000011989	-0.347279708789966	0.00186547267173419	0.0178764148184976
ENSRNOG00000027249	-0.346505660939446	0.00185111909732257	0.0177674179706488
ENSRNOG00000011060	-0.346184595026706	0.00010796825073538	0.00156617474302027
ENSRNOG00000042163	-0.345681821000505	0.000467920901450396	0.00549875669307067
ENSRNOG00000007415	-0.344313944179065	0.00457628589355681	0.037348923924553
ENSRNOG00000000781	-0.344071878692875	0.00266070386369364	0.0240272801302228
ENSRNOG00000008788	-0.344013820183205	5.01976700096793e-13	3.62440744407725e-11
ENSRNOG00000017197	-0.343337963401743	0.00553841040188164	0.0434959237294272
ENSRNOG00000005003	-0.342808374404249	0.000115187694103133	0.00165591349666289
ENSRNOG00000013911	-0.34185473479041	2.56331107377492e-05	0.000429783610894751
ENSRNOG00000017108	-0.341575336889907	0.00508579086008729	0.040597680127659
ENSRNOG00000003840	-0.336980136189349	2.15309127487147e-07	5.761585984126e-06
ENSRNOG00000007370	-0.336757033482311	0.000515549624205403	0.00593659836665834
ENSRNOG00000010332	-0.336421239617102	0.000452123410591571	0.00534052037462954
ENSRNOG00000023389	-0.335276982161681	5.10484318318224e-09	1.90735504389809e-07
ENSRNOG00000047339	-0.334818402046221	4.04025805618191e-09	1.54931331058708e-07
ENSRNOG00000003469	-0.333787431964202	0.00132812427056502	0.0133583051293136
ENSRNOG00000016313	-0.332638276950535	2.98129516413179e-05	0.000491637656233214
ENSRNOG00000015055	-0.332155542469936	0.00219169512907626	0.0204724249556896
ENSRNOG00000001657	-0.33149902734732	1.90585072683067e-05	0.000332053057612704
ENSRNOG00000048497	-0.331249678518042	0.000589598911982221	0.00668838001426965
ENSRNOG00000011203	-0.330702816515914	0.000848227762140008	0.00908839759314318
ENSRNOG00000029608	-0.330527212371421	6.44629134062953e-05	0.00098689210982761
ENSRNOG00000022635	-0.330356745975094	3.11252742987508e-05	0.000508569848863075
ENSRNOG00000016552	-0.3301296744218	0.000131356213004291	0.00185999005145386
ENSRNOG00000010744	-0.329086296699588	2.0707652829492e-07	5.55984869688321e-06
ENSRNOG00000020153	-0.329057263664096	0.000369174848022427	0.00448635605682448
ENSRNOG00000022429	-0.328300766056936	0.00259869096037986	0.0235735242806614
ENSRNOG00000018340	-0.327609401919483	0.000861195226930644	0.009221174544069
ENSRNOG00000022686	-0.327395931690964	1.63503642762023e-05	0.000289591148047787
ENSRNOG00000015439	-0.326878573589161	0.00361751097631604	0.0307287140643189
ENSRNOG00000002229	-0.325058813640125	0.000197553289403325	0.00265652825154857
ENSRNOG00000010553	-0.324653471738735	0.00264728766745644	0.0239330930748219
ENSRNOG00000015588	-0.32432042301591	0.00125897020517122	0.012804589732671
ENSRNOG00000032576	-0.323809324202812	5.76779670369081e-10	2.62647765237102e-08
ENSRNOG00000021061	-0.322209176782304	0.00232759116191443	0.0215285393735294
ENSRNOG00000049939	-0.32207892944366	0.00336154419824651	0.0289533540858104
ENSRNOG00000005447	-0.322027499088592	0.00637230759120682	0.0482711334496475
ENSRNOG00000021247	-0.318623440377194	0.00109191498756057	0.0113137073921192
ENSRNOG00000015551	-0.317972986166084	0.000406270013981176	0.00486704189394937
ENSRNOG00000003209	-0.317459348101364	0.000138584309476461	0.00194686055793005
ENSRNOG00000028652	-0.317450819236675	0.00361989949185822	0.0307327166075188
ENSRNOG00000001767	-0.317285255212496	0.00325867884326982	0.0282342503669037
ENSRNOG00000009550	-0.315743879477612	1.53308212000494e-06	3.4955580798804e-05
ENSRNOG00000017962	-0.315738178798464	0.000199445970944709	0.00267973132294446
ENSRNOG00000016623	-0.315663868253298	0.00406358370747629	0.0338364588296818
ENSRNOG00000012073	-0.315322367164229	0.00419514804967237	0.0347334855827471
ENSRNOG00000018351	-0.315109126634174	0.000377479257516239	0.00456650190092664
ENSRNOG00000007625	-0.314964914561251	0.000560056601446298	0.00638109398411735
ENSRNOG00000006494	-0.314868221710523	4.16418002817809e-05	0.000660678284819169
ENSRNOG00000016368	-0.313990259301649	1.90836392586984e-05	0.000332129917131028
ENSRNOG00000011530	-0.313855289835929	0.000185657380954052	0.00252195098246822
ENSRNOG00000001554	-0.313543891356273	0.00033176680922809	0.00410331032802242
ENSRNOG00000004040	-0.313496426167353	0.00249415776672777	0.0228450599102168
ENSRNOG00000002932	-0.313033957369845	3.77572623517451e-05	0.000605816975211334
ENSRNOG00000000639	-0.311329338596733	0.000383350085484482	0.00462704707848702
ENSRNOG00000009040	-0.311080047811096	0.00115500261939464	0.011882886384003
ENSRNOG00000013786	-0.310846356450987	0.00271779426688134	0.0244190158653817
ENSRNOG00000006426	-0.310443686594306	1.00404889064372e-13	7.85068276494059e-12
ENSRNOG00000008612	-0.31035608966953	0.000335793245582146	0.00414671027229293
ENSRNOG00000005375	-0.309964569593914	4.88816786613745e-07	1.2204430331202e-05
ENSRNOG00000021041	-0.309111350981569	0.00396969295396766	0.0331925969531286
ENSRNOG00000038720	-0.308855678922351	0.000229039816868257	0.00301368132714213
ENSRNOG00000027257	-0.308755068384178	0.000251761580097311	0.003262317192708
ENSRNOG00000016576	-0.30870347504372	4.37080347081989e-07	1.09811299112495e-05
ENSRNOG00000001415	-0.308174846327877	0.000111822926565314	0.00161478350442831
ENSRNOG00000020811	-0.307309528106007	0.0049795847731251	0.0398889376953634
ENSRNOG00000042072	-0.306424854027708	0.00265797477351973	0.0240161655269153
ENSRNOG00000014775	-0.303390830883548	4.61609119254408e-07	1.15792372027056e-05
ENSRNOG00000006102	-0.302658167191034	0.000785008543414131	0.00852890241026831
ENSRNOG00000000216	-0.302046487680581	0.00117112513939458	0.0120317085576556
ENSRNOG00000016913	-0.301478787279109	0.00158968565789828	0.0156038404228117
ENSRNOG00000013320	-0.300854879974892	0.00209387171959267	0.0197311403840981
ENSRNOG00000012329	-0.299761925651169	1.9136457149051e-05	0.000332687930197547
ENSRNOG00000048949	-0.29889489166503	0.00157376783485004	0.0154760273771849
ENSRNOG00000016906	-0.29643540171806	0.00520356971521498	0.0413115497598716
ENSRNOG00000007939	-0.295596316573118	0.00596908437413924	0.045933006928986
ENSRNOG00000038597	-0.295001630570526	0.000142103317124566	0.00199280321101459
ENSRNOG00000007334	-0.294369301697331	0.000189187837434056	0.00256555993758924
ENSRNOG00000007151	-0.294129563922733	4.07949008325598e-08	1.26715146312432e-06
ENSRNOG00000042245	-0.294062180665076	1.22591709858582e-06	2.83144454945708e-05
ENSRNOG00000002449	-0.294038834468207	5.84363834780622e-06	0.000116506451410311
ENSRNOG00000019492	-0.291441278206436	0.000498401061786192	0.00579323467684617
ENSRNOG00000002106	-0.290450282100813	8.81356680458346e-10	3.87048389892242e-08
ENSRNOG00000007519	-0.290278893055362	2.69182311358032e-05	0.000448050183671641
ENSRNOG00000027444	-0.289824305764663	0.00182673780651535	0.0175544246406682
ENSRNOG00000001297	-0.289295565118168	0.00222269603850725	0.0207137179076934
ENSRNOG00000026770	-0.288893561194381	3.3777579623231e-06	7.10526015460327e-05
ENSRNOG00000016384	-0.288848211219826	1.17037429985468e-05	0.000216377504640954
ENSRNOG00000018450	-0.28753950196102	0.00387974777457023	0.032548774427609
ENSRNOG00000037248	-0.287271690891537	0.00015817189982005	0.00217999774911056
ENSRNOG00000019776	-0.286992842888903	0.000329930132782348	0.00408803894922118
ENSRNOG00000018282	-0.286910728072068	6.03930127033899e-08	1.81280824086636e-06
ENSRNOG00000003068	-0.285726438541784	0.000109760720835791	0.00158926306069025
ENSRNOG00000024702	-0.285530632098912	0.00103430663909086	0.0107725153463206
ENSRNOG00000043094	-0.285296931701963	1.87378073819076e-05	0.000327533603625514
ENSRNOG00000004672	-0.284520227882316	1.36960382252197e-06	3.14969579213839e-05
ENSRNOG00000000802	-0.284292163035474	0.00239326103579645	0.0220468857142421
ENSRNOG00000050563	-0.284122976266762	0.000271902753029028	0.00347000734737443
ENSRNOG00000005818	-0.283455119509605	0.000401096513725322	0.00480865820381689
ENSRNOG00000000111	-0.282887094326989	0.00232150406889967	0.0214846355198572
ENSRNOG00000034198	-0.282749138119367	7.39227628335504e-06	0.000142932203312301
ENSRNOG00000005274	-0.282286484624229	0.00152428792889157	0.0150633854575851
ENSRNOG00000004978	-0.282131227458996	3.53787298261108e-05	0.000570508712658682
ENSRNOG00000012098	-0.279264827727104	0.00229891524821796	0.021337181536587
ENSRNOG00000006784	-0.277658519140292	0.00285175231269567	0.0253104860576959
ENSRNOG00000037738	-0.277352352904936	0.000209157200046934	0.00279381729962692
ENSRNOG00000020390	-0.276569764906032	0.000223463690624896	0.0029504938196264
ENSRNOG00000019741	-0.27543806480944	0.00119149358427258	0.0121879072509924
ENSRNOG00000015339	-0.275237403528948	1.46507479288285e-05	0.000263861616349653
ENSRNOG00000013690	-0.275009092283212	0.000725624144491371	0.0079828616417654
ENSRNOG00000011195	-0.274861233919421	0.00401430749000389	0.0335131951860794
ENSRNOG00000006093	-0.274788984109406	5.20825428180848e-05	0.000815264725420978
ENSRNOG00000031709	-0.274115807163003	0.00101314346065084	0.0105933963018736
ENSRNOG00000004951	-0.273687352564082	0.000147308349515838	0.00205859244497765
ENSRNOG00000005345	-0.270408898119939	3.18616756802268e-05	0.000519543031005449
ENSRNOG00000007920	-0.270135074184952	0.00296862393669367	0.0262026834147923
ENSRNOG00000024754	-0.270093267074973	0.00484964591756061	0.0390628012123513
ENSRNOG00000018690	-0.269476670581669	0.00538805780315203	0.0425732980464462
ENSRNOG00000010291	-0.268065190315608	0.000487445023966885	0.00569064551286613
ENSRNOG00000018989	-0.267182167813036	0.000230066866692964	0.0030173686246908
ENSRNOG00000010017	-0.266969204728939	0.00125724072982979	0.0128032475593658
ENSRNOG00000018755	-0.26636977714675	2.46080507674965e-05	0.000414765978708939
ENSRNOG00000004263	-0.266182173170343	9.00962178778249e-06	0.000170905594835935
ENSRNOG00000014003	-0.265469092601243	0.0013183544661817	0.0132905054958657
ENSRNOG00000008830	-0.265421378880523	0.0058905150725409	0.0454812457118295
ENSRNOG00000005334	-0.26438188266571	0.00189087608981761	0.0180732575096521
ENSRNOG00000007136	-0.261977935725418	0.000190729451811752	0.00258209366348214
ENSRNOG00000020776	-0.26172743856269	0.00258647152444169	0.0234892646262186
ENSRNOG00000003207	-0.261442269700966	0.00619772752809848	0.0472629374082548
ENSRNOG00000038366	-0.261345828306293	0.00152034622138698	0.0150429812238345
[truncated: 134 more rows]
